# Supplementary material for: Direct determination of high-order transverse ligand field parameters via µSQUID-EPR in a Et4N[160GdPc2] SMM
Source: Nat Commun. 2023 Jun 8;14:3361. doi: 10.1038/s41467-023-39003-5 (PMC10250539; doi:10.1038/s41467-023-39003-5)
Supplement: Supplementary file 3 — Source Data [file 41467_2023_39003_MOESM3_ESM.zip]

Archive with 4 entries (4 files):
- [YPc2]Et4N.cif
- __MACOSX/._[YPc2]Et4N.cif
- Et3N[160GdPc2].cif
- __MACOSX/._Et3N[160GdPc2].cif
