# Supplementary material for: Direct determination of high-order transverse ligand field parameters via µSQUID-EPR in a Et4N[160GdPc2] SMM
Source: Nat Commun. 2023 Jun 8;14:3361. doi: 10.1038/s41467-023-39003-5 (PMC10250539; doi:10.1038/s41467-023-39003-5)
Supplement: Supplementary file 3 — Source Data [file 41467_2023_39003_MOESM3_ESM.zip › [YPc2]Et4N.cif]

data_YPc2_negative
_audit_creation_date              2017-05-01
_audit_creation_method
;
Olex2 1.2
(compiled Mar 28 2017 19:26:29 for OlexSys, GUI svn.r5335)
;
_shelx_SHELXL_version_number      '2016/4'
_publ_contact_author_address      
'Institute of Nanotechnology (INT), Karlsruhe Institute of Technology (KIT), Hermann-von-Helmholtz-Platz 1, D-76344 Eggenstein-Leopoldshafen, Germany.'
_publ_contact_author_email        eufemio.pineda.@kit.edu
_publ_contact_author_id_orcid     ?
_publ_contact_author_name         'Dr. Eufemio Moreno Pineda'
_publ_contact_author_phone        ?
_publ_section_references
;
Burla, M.C., Caliandro, R., Camalli, M., Carrozzini, B., Cascarano, G.L.,
 De Caro, L., Giacovazzo, C., Polidori, G., Siliqi, D., Spagna, R.
 (2007). J. Appl. Cryst. 40, 609-613.

Dolomanov, O.V., Bourhis, L.J., Gildea, R.J, Howard, J.A.K. & Puschmann, H.
 (2009), J. Appl. Cryst. 42, 339-341.

Sheldrick, G.M. (2015). Acta Cryst. C71, 3-8.
;
_chemical_name_common             ?
_chemical_name_systematic         ?
_chemical_formula_moiety          'C64 H36 N16 Y, C8 H20 N, C8 O2'
_chemical_formula_sum             'C80 H56 N17 O2 Y'
_chemical_formula_weight          1376.32
_chemical_melting_point           ?
loop_
  _atom_type_symbol
  _atom_type_description
  _atom_type_scat_dispersion_real
  _atom_type_scat_dispersion_imag
  _atom_type_scat_source
 'C' 'C' 0.0033 0.0016 'International Tables Vol C Tables 4.2.6.8 and 6.1.1.4'
 'H' 'H' 0.0000 0.0000 'International Tables Vol C Tables 4.2.6.8 and 6.1.1.4'
 'N' 'N' 0.0061 0.0033 'International Tables Vol C Tables 4.2.6.8 and 6.1.1.4'
 'O' 'O' 0.0106 0.0060 'International Tables Vol C Tables 4.2.6.8 and 6.1.1.4'
 'Y' 'Y' -2.7962 3.5667 'International Tables Vol C Tables 4.2.6.8 and 6.1.1.4'

_shelx_space_group_comment
;
The symmetry employed for this shelxl refinement is uniquely defined
by the following loop, which should always be used as a source of
symmetry information in preference to the above space-group names.
They are only intended as comments.
;
_space_group_crystal_system       'tetragonal'
_space_group_IT_number            129
_space_group_name_H-M_alt         'P 4/n m m'
_space_group_name_Hall            '-P 4a 2a'
loop_
  _space_group_symop_operation_xyz
 'x, y, z'
 '-x+1/2, -y+1/2, z'
 '-y+1/2, x, z'
 'y, -x+1/2, z'
 '-x, y+1/2, -z'
 'x+1/2, -y, -z'
 'y+1/2, x+1/2, -z'
 '-y, -x, -z'
 '-x, -y, -z'
 'x-1/2, y-1/2, -z'
 'y-1/2, -x, -z'
 '-y, x-1/2, -z'
 'x, -y-1/2, z'
 '-x-1/2, y, z'
 '-y-1/2, -x-1/2, z'
 'y, x, z'

_cell_length_a                    17.4677(5)
_cell_length_b                    17.4677(5)
_cell_length_c                    10.7551(4)
_cell_angle_alpha                 90
_cell_angle_beta                  90
_cell_angle_gamma                 90
_cell_volume                      3281.6(2)
_cell_formula_units_Z             2
_cell_measurement_reflns_used     29958
_cell_measurement_temperature     180(2)
_cell_measurement_theta_max       29.92
_cell_measurement_theta_min       1.65
_shelx_estimated_absorpt_T_max    ?
_shelx_estimated_absorpt_T_min    ?
_exptl_absorpt_coefficient_mu     0.954
_exptl_absorpt_correction_T_max   0.8923
_exptl_absorpt_correction_T_min   0.8015
_exptl_absorpt_correction_type    integration
_exptl_absorpt_process_details    ?
_exptl_absorpt_special_details    ?
_exptl_crystal_colour             red
_exptl_crystal_colour_modifier    ?
_exptl_crystal_colour_primary     red
_exptl_crystal_density_diffrn     1.393
_exptl_crystal_density_meas       ?
_exptl_crystal_density_method     ?
_exptl_crystal_description        block
_exptl_crystal_F_000              1420
_exptl_crystal_preparation        ?
_exptl_crystal_size_max           0.1
_exptl_crystal_size_mid           0.1
_exptl_crystal_size_min           0.05
_exptl_transmission_factor_max    ?
_exptl_transmission_factor_min    ?
_diffrn_reflns_av_R_equivalents   0.0597
_diffrn_reflns_av_unetI/netI      0.0311
_diffrn_reflns_Laue_measured_fraction_full 0.992
_diffrn_reflns_Laue_measured_fraction_max 0.983
_diffrn_reflns_limit_h_max        23
_diffrn_reflns_limit_h_min        -13
_diffrn_reflns_limit_k_max        23
_diffrn_reflns_limit_k_min        -23
_diffrn_reflns_limit_l_max        14
_diffrn_reflns_limit_l_min        -14
_diffrn_reflns_number             19659
_diffrn_reflns_point_group_measured_fraction_full 0.992
_diffrn_reflns_point_group_measured_fraction_max 0.983
_diffrn_reflns_theta_full         26.000
_diffrn_reflns_theta_max          28.912
_diffrn_reflns_theta_min          4.451
_diffrn_ambient_temperature       180.15
_diffrn_detector_area_resol_mean  ?
_diffrn_measured_fraction_theta_full 0.992
_diffrn_measured_fraction_theta_max 0.983
_diffrn_measurement_device_type   'STOE IPDS2T'
_diffrn_measurement_method        ?
_diffrn_radiation_type            MoK\a
_diffrn_radiation_wavelength      0.71073
_diffrn_source                    ?
_reflns_Friedel_coverage          0.000
_reflns_Friedel_fraction_full     .
_reflns_Friedel_fraction_max      .
_reflns_number_gt                 2040
_reflns_number_total              2364
_reflns_special_details
;
 Reflections were merged by SHELXL according to the crystal
 class for the calculation of statistics and refinement.
 
 _reflns_Friedel_fraction is defined as the number of unique
 Friedel pairs measured divided by the number that would be
 possible theoretically, ignoring centric projections and
 systematic absences.
;
_reflns_threshold_expression      'I > 2\s(I)'
_computing_cell_refinement        ?
_computing_data_collection        ?
_computing_data_reduction         ?
_computing_molecular_graphics     'Olex2 (Dolomanov et al., 2009)'
_computing_publication_material   'Olex2 (Dolomanov et al., 2009)'
_computing_structure_refinement   'ShelXL (Sheldrick, 2015)'
_computing_structure_solution     'SIR2004 (Burla et al., 2007)'
_refine_diff_density_max          0.830
_refine_diff_density_min          -0.878
_refine_diff_density_rms          0.106
_refine_ls_extinction_coef        .
_refine_ls_extinction_method      none
_refine_ls_goodness_of_fit_ref    1.265
_refine_ls_hydrogen_treatment     constr
_refine_ls_matrix_type            full
_refine_ls_number_parameters      161
_refine_ls_number_reflns          2364
_refine_ls_number_restraints      9
_refine_ls_R_factor_all           0.1000
_refine_ls_R_factor_gt            0.0903
_refine_ls_restrained_S_all       1.265
_refine_ls_shift/su_max           0.000
_refine_ls_shift/su_mean          0.000
_refine_ls_structure_factor_coef  Fsqd
_refine_ls_weighting_details
'w=1/[\s^2^(Fo^2^)+(0.0001P)^2^+20.1487P] where P=(Fo^2^+2Fc^2^)/3'
_refine_ls_weighting_scheme       calc
_refine_ls_wR_factor_gt           0.2091
_refine_ls_wR_factor_ref          0.2127
_refine_special_details           ?
_olex2_refinement_description
;
1. Fixed Uiso
 At 1.2 times of:
  All C(H) groups, All C(H,H) groups
 At 1.5 times of:
  All C(H,H,H,H,H,H) groups
2. Rigid body (RIGU) restrains
 C3
 with sigma for 1-2 distances of 0.004 and sigma for 1-3 distances of 0.004
 O1S, C1S, C2S
 with sigma for 1-2 distances of 0.004 and sigma for 1-3 distances of 0.004
3. Others
 Sof(H12D)=Sof(H12F)=Sof(H12E)=Sof(C1A)=Sof(H1AA)=Sof(H1AB)=0.5*(1-FVAR(2))
 Sof(H12C)=Sof(H12A)=Sof(H12B)=Sof(C1B)=Sof(H1BA)=Sof(H1BB)=0.5*FVAR(2)
 Fixed Sof: C5(0.5) H5(0.5) C4(0.5) H4(0.5) C3(0.5) H3(0.5) C2(0.5) C7(0.5)
 H7(0.5) C6(0.5) H6(0.5) O1S(0.25) C1S(0.5) C2S(0.5)
4.a Secondary CH2 refined with riding coordinates:
 C1B(H1BA,H1BB), C1A(H1AA,H1AB)
4.b Me refined with riding coordinates:
 C12(H12D,H12F,H12E), C12(H12C,H12A,H12B)
4.c Aromatic/amide H refined with riding coordinates:
 C10(H10), C11(H11), C5(H5), C4(H4), C3(H3), C7(H7), C6(H6)
4.d Fitted hexagon refined as free rotating group:
 C5(C4,C3,C2,C7,C6)
;
_atom_sites_solution_hydrogens    geom
_atom_sites_solution_primary      direct
_atom_sites_solution_secondary    ?
loop_
  _atom_site_label
  _atom_site_type_symbol
  _atom_site_fract_x
  _atom_site_fract_y
  _atom_site_fract_z
  _atom_site_U_iso_or_equiv
  _atom_site_adp_type
  _atom_site_occupancy
  _atom_site_site_symmetry_order
  _atom_site_calc_flag
  _atom_site_refinement_flags_posn
  _atom_site_refinement_flags_adp
  _atom_site_refinement_flags_occupancy
  _atom_site_disorder_assembly
  _atom_site_disorder_group
 Y1 Y 0.250000 0.250000 0.38101(11) 0.0230(3) Uani 1 8 d S T P . .
 N1 N 0.250000 0.4431(4) 0.2273(7) 0.065(3) Uani 1 2 d S T P A .
 N2 N 0.3296(2) 0.3296(2) 0.2524(5) 0.0373(14) Uani 1 2 d S T P A .
 N3 N 0.250000 0.1368(3) 0.5087(5) 0.0317(12) Uani 1 2 d S T P . .
 N4 N 0.1139(2) 0.1139(2) 0.5361(5) 0.0376(14) Uani 1 2 d S T P . .
 C1 C 0.3154(5) 0.4067(4) 0.2331(5) 0.061(2) Uani 1 1 d . . . . .
 C8 C 0.1864(3) 0.0920(3) 0.5307(4) 0.0349(11) Uani 1 1 d . . . . .
 C9 C 0.2104(3) 0.0137(3) 0.5601(5) 0.0431(13) Uani 1 1 d . . . . .
 C10 C 0.1692(5) -0.0512(3) 0.5912(5) 0.0575(18) Uani 1 1 d . . . . .
 H10 H 0.115917 -0.050969 0.591598 0.069 Uiso 1 1 calc R . . . .
 C11 C 0.2102(5) -0.1168(4) 0.6220(6) 0.076(3) Uani 1 1 d . . . . .
 H11 H 0.184042 -0.161314 0.642859 0.092 Uiso 1 1 calc R . . . .
 C5 C 0.5205(3) 0.5072(4) 0.1626(7) 0.047(3) Uani 0.5 1 d . . . A -1
 H5 H 0.570100 0.524357 0.147774 0.056 Uiso 0.5 1 calc R . . A -1
 C4 C 0.4598(4) 0.5586(3) 0.1613(7) 0.045(3) Uani 0.5 1 d G . . A -1
 H4 H 0.468745 0.610180 0.145562 0.054 Uiso 0.5 1 calc R . . A -1
 C3 C 0.3858(4) 0.5329(3) 0.1835(8) 0.040(2) Uani 0.5 1 d G U . A -1
 H3 H 0.345124 0.567320 0.182632 0.048 Uiso 0.5 1 calc R . . A -1
 C2 C 0.3724(3) 0.4558(3) 0.2071(6) 0.034(3) Uani 0.5 1 d G . . A -1
 C7 C 0.4331(3) 0.4044(2) 0.2084(6) 0.029(3) Uani 0.5 1 d G . . A -1
 H7 H 0.424210 0.352813 0.224126 0.035 Uiso 0.5 1 calc R . . A -1
 C6 C 0.5072(3) 0.4301(4) 0.1862(8) 0.043(2) Uani 0.5 1 d G . . A -1
 H6 H 0.547832 0.395672 0.187056 0.051 Uiso 0.5 1 calc R . . A -1
 N5 N 0.250000 0.250000 0.8837(12) 0.051(4) Uani 1 8 d S T P . .
 C12 C 0.3966(7) 0.250000 0.8793(14) 0.111(5) Uani 1 2 d S T P . .
 H12D H 0.441016 0.250000 0.826834 0.166 Uiso 0.526(18) 2 calc RS T P B 2
 H12F H 0.396976 0.294873 0.930847 0.166 Uiso 0.263(9) 1 calc R . . B 2
 H12E H 0.396976 0.205127 0.930847 0.166 Uiso 0.263(9) 1 calc R . . B 2
 H12C H 0.440766 0.250000 0.932354 0.166 Uiso 0.474(18) 2 calc RS T P B 1
 H12A H 0.397220 0.205127 0.827794 0.166 Uiso 0.237(9) 1 calc R . . B 1
 H12B H 0.397220 0.294873 0.827794 0.166 Uiso 0.237(9) 1 calc R . . B 1
 C1B C 0.3193(11) 0.250000 0.9642(15) 0.055(6) Uani 0.474(18) 2 d S T P B 1
 H1BA H 0.318882 0.205040 1.017113 0.066 Uiso 0.237(9) 1 calc R . . B 1
 H1BB H 0.318882 0.294960 1.017113 0.066 Uiso 0.237(9) 1 calc R . . B 1
 C1A C 0.3202(11) 0.250000 0.7940(16) 0.063(6) Uani 0.526(18) 2 d S T P B 2
 H1AA H 0.319143 0.295074 0.741358 0.075 Uiso 0.263(9) 1 calc R . . B 2
 H1AB H 0.319143 0.204926 0.741358 0.075 Uiso 0.263(9) 1 calc R . . B 2
 O1S O 0.6909(10) 0.250000 0.1378(14) 0.082(4) Uani 0.5 2 d S TU P C 4
 C1S C 0.6045(14) 0.2174(13) -0.0347(18) 0.119(9) Uani 0.5 1 d . U . C 4
 C2S C 0.6586(16) 0.2936(11) 0.039(2) 0.120(7) Uani 0.5 1 d . U . C 4

loop_
  _atom_site_aniso_label
  _atom_site_aniso_U_11
  _atom_site_aniso_U_22
  _atom_site_aniso_U_33
  _atom_site_aniso_U_23
  _atom_site_aniso_U_13
  _atom_site_aniso_U_12
 Y1 0.0261(4) 0.0261(4) 0.0170(5) 0.000 0.000 0.000
 N1 0.135(9) 0.028(4) 0.030(3) 0.000(3) 0.000 0.000
 N2 0.044(2) 0.044(2) 0.024(3) -0.0006(17) -0.0006(17) -0.012(3)
 N3 0.037(3) 0.033(3) 0.026(3) 0.004(2) 0.000 0.000
 N4 0.042(2) 0.042(2) 0.028(3) 0.0039(17) 0.0039(17) -0.012(3)
 C1 0.111(6) 0.044(4) 0.027(3) 0.003(2) -0.001(3) -0.038(4)
 C8 0.047(3) 0.032(3) 0.025(2) -0.0003(19) -0.001(2) -0.010(2)
 C9 0.066(4) 0.033(3) 0.030(2) 0.000(2) -0.003(2) -0.006(2)
 C10 0.094(5) 0.035(3) 0.043(3) 0.004(2) -0.004(3) -0.015(3)
 C11 0.135(7) 0.039(3) 0.055(4) 0.006(3) 0.000(4) -0.012(4)
 C5 0.039(7) 0.042(7) 0.059(5) -0.006(6) 0.002(6) -0.008(5)
 C4 0.043(6) 0.037(6) 0.055(6) 0.004(5) -0.003(5) -0.015(5)
 C3 0.043(6) 0.033(5) 0.043(6) 0.008(5) -0.001(5) -0.007(5)
 C2 0.033(6) 0.035(6) 0.033(5) 0.006(4) -0.003(4) -0.006(5)
 C7 0.030(5) 0.024(5) 0.033(4) -0.005(3) 0.004(3) -0.004(4)
 C6 0.044(6) 0.037(6) 0.047(6) -0.007(5) 0.004(5) -0.006(5)
 N5 0.068(6) 0.068(6) 0.017(5) 0.000 0.000 0.000
 C12 0.047(6) 0.177(16) 0.109(10) 0.000 -0.006(8) 0.000
 C1B 0.054(12) 0.081(14) 0.030(9) 0.000 -0.016(8) 0.000
 C1A 0.067(13) 0.084(14) 0.037(9) 0.000 0.011(8) 0.000
 O1S 0.110(12) 0.073(10) 0.063(9) 0.000 0.013(8) 0.000
 C1S 0.124(17) 0.132(19) 0.100(14) 0.007(11) -0.040(13) 0.036(12)
 C2S 0.16(2) 0.072(11) 0.128(17) 0.038(10) 0.030(13) 0.010(11)

_geom_special_details
;
 All esds (except the esd in the dihedral angle between two l.s. planes)
 are estimated using the full covariance matrix.  The cell esds are taken
 into account individually in the estimation of esds in distances, angles
 and torsion angles; correlations between esds in cell parameters are only
 used when they are defined by crystal symmetry.  An approximate (isotropic)
 treatment of cell esds is used for estimating esds involving l.s. planes.
;
loop_
  _geom_bond_atom_site_label_1
  _geom_bond_atom_site_label_2
  _geom_bond_distance
  _geom_bond_site_symmetry_2
  _geom_bond_publ_flag
 Y1 N2 2.403(6) 2 ?
 Y1 N2 2.403(6) 4 ?
 Y1 N2 2.403(6) 3 ?
 Y1 N2 2.403(6) . ?
 Y1 N3 2.408(6) 4 ?
 Y1 N3 2.408(6) 2 ?
 Y1 N3 2.408(6) 3 ?
 Y1 N3 2.408(6) . ?
 C1Ba H1BA 0.9700 . ?
 C1Ba H1BB 0.9700 . ?
 C1Ab H1AA 0.9700 . ?
 C1Ab H1AB 0.9700 . ?
 C1Sd C1S 1.14(4) 13_565 ?
 C2Sd C1S 1.25(3) 13_565 ?
 C2Sd C2S 1.45(4) 8_665 ?
 O1Sd C2S 1.43(2) . ?
 C1Sd C2S 1.81(3) . ?
 C2Sd C2S 1.52(4) 13_565 ?
 C1Sd C2S 1.25(3) 13_565 ?
 O1Sd C2S 1.43(2) 13_565 ?
 N1 C1 1.309(9) . ?
 N1 C1 1.309(9) 14_655 ?
 N2 C1 1.386(7) . ?
 N2 C1 1.386(7) 16 ?
 N3 C8 1.379(6) 14_655 ?
 N3 C8 1.379(6) . ?
 N4 C8 1.323(6) 16 ?
 N4 C8 1.323(6) . ?
 C1 C2 1.344(8) . ?
 C8 C9 1.465(7) . ?
 C9 C9 1.383(12) 14_655 ?
 C9 C10 1.385(8) . ?
 C10 H10 0.9300 . ?
 C10 C11 1.392(9) . ?
 C11 C11 1.389(16) 14_655 ?
 C11 H11 0.9300 . ?
 C5 H5 0.9300 . ?
 C5 C4 1.3900 . ?
 C5 C6 1.3900 . ?
 C4 H4 0.9300 . ?
 C4 C3 1.3900 . ?
 C3 H3 0.9300 . ?
 C3 C2 1.3900 . ?
 C2 C7 1.3900 . ?
 C7 H7 0.9300 . ?
 C7 C6 1.3900 . ?
 C6 H6 0.9300 . ?
 N5 C1B 1.489(17) . ?
 N5 C1B 1.489(17) 16 ?
 N5 C1B 1.489(17) 3 ?
 N5 C1B 1.489(17) 4 ?
 N5 C1B 1.489(17) 15_665 ?
 N5 C1B 1.489(17) 2 ?
 N5 C1A 1.560(18) . ?
 N5 C1A 1.560(18) 2 ?
 N5 C1A 1.560(18) 16 ?
 N5 C1A 1.560(18) 4 ?
 N5 C1A 1.560(18) 3 ?
 N5 C1A 1.560(18) 15_665 ?
 C12 H12D 0.9600 . ?
 C12 H12F 0.9600 . ?
 C12 H12E 0.9600 . ?
 C12 H12C 0.9600 . ?
 C12 H12A 0.9600 . ?
 C12 H12B 0.9600 . ?
 C12 C1B 1.63(2) . ?
 C12 C1A 1.62(2) . ?

loop_
  _geom_angle_atom_site_label_1
  _geom_angle_atom_site_label_2
  _geom_angle_atom_site_label_3
  _geom_angle
  _geom_angle_site_symmetry_1
  _geom_angle_site_symmetry_3
  _geom_angle_publ_flag
 N2 Y1 N2 70.67(14) 2 4 ?
 N2 Y1 N2 109.7(3) 4 3 ?
 H1BAa C1Ba H1BB 108.1 . . ?
 H1AAb C1Ab H1AB 108.5 . . ?
 N2 Y1 N2 109.7(3) 2 . ?
 C1Sd C2Sd O1S 134(2) 13_565 . ?
 C2Sd C2Sd C1S 118(3) 8_665 . ?
 N2 Y1 N2 70.67(14) 4 . ?
 C2Sd C2Sd C1S 42.8(8) 13_565 . ?
 N2 Y1 N2 70.67(14) 2 3 ?
 N2 Y1 N2 70.67(14) 3 . ?
 N2 Y1 N3 143.44(5) 2 3 ?
 N2 Y1 N3 143.44(5) . . ?
 N2 Y1 N3 81.56(16) 3 4 ?
 O1Sd C2Sd C1S 98.1(12) . . ?
 N2 Y1 N3 143.44(5) 2 2 ?
 N2 Y1 N3 81.56(16) 4 3 ?
 N2 Y1 N3 143.44(5) 3 3 ?
 N2 Y1 N3 81.56(16) 2 . ?
 C1Sd C2Sd C1S 38.4(17) 13_565 . ?
 C1Sd C1Sd C2S 42.8(8) 13_565 . ?
 O1Sd C2Sd C2S 57.7(10) . 13_565 ?
 C2Sd C2Sd C2S 125.2(11) 8_665 13_565 ?
 C1Sd C2Sd C2S 99(2) 13_565 8_665 ?
 C2Sd O1Sd C2S 65(2) 13_565 . ?
 C1Sd C2Sd C2S 81.1(15) 13_565 13_565 ?
 C1Sd C1Sd C2S 98.8(15) 13_565 13_565 ?
 O1Sd C2Sd C2S 121(2) . 8_665 ?
 N2 Y1 N3 143.44(5) 4 2 ?
 N2 Y1 N3 81.56(16) 4 . ?
 N2 Y1 N3 81.56(16) 3 2 ?
 N2 Y1 N3 81.56(16) . 2 ?
 N2 Y1 N3 143.44(5) 4 4 ?
 N2 Y1 N3 143.44(5) 3 . ?
 N2 Y1 N3 143.44(5) . 4 ?
 N2 Y1 N3 81.56(16) . 3 ?
 N2 Y1 N3 81.56(16) 2 4 ?
 N3 Y1 N3 71.01(14) 3 2 ?
 N3 Y1 N3 71.01(14) 2 4 ?
 N3 Y1 N3 110.4(3) 3 4 ?
 N3 Y1 N3 110.4(3) . 2 ?
 N3 Y1 N3 71.01(14) . 3 ?
 C2Sd C1Sd C2S 56.1(17) 13_565 . ?
 C1Ba N5 C1B 108.8(16) 3 15_665 ?
 C1Ba N5 C1B 70.2(8) . 15_665 ?
 C1Ba N5 C1B 108.8(16) . 2 ?
 C1Ba N5 C1B 70.2(8) 16 2 ?
 C1Ba N5 C1B 108.8(16) 16 15_665 ?
 C1Ba N5 C1B 70.2(8) 3 2 ?
 C1Ba N5 C1B 70.2(8) 4 2 ?
 C1Ba N5 C1B 0.0(12) 16 3 ?
 C1Ba N5 C1B 70.2(8) 16 . ?
 C1Ba N5 C1B 108.8(16) 16 4 ?
 C1Ba N5 C1B 0.0(8) 4 15_665 ?
 C1Ba N5 C1B 70.2(8) . 4 ?
 N3 Y1 N3 71.01(14) . 4 ?
 C1 N1 C1 121.5(8) . 14_655 ?
 C1 N2 Y1 123.1(4) . . ?
 C1 N2 Y1 123.1(4) 16 . ?
 C1 N2 C1 109.0(8) . 16 ?
 C8 N3 Y1 124.3(3) 14_655 . ?
 C8 N3 Y1 124.3(3) . . ?
 C8 N3 C8 107.4(6) 14_655 . ?
 C8 N4 C8 123.4(6) . 16 ?
 N1 C1 N2 129.5(7) . . ?
 N1 C1 C2 109.1(6) . . ?
 C2 C1 N2 121.3(7) . . ?
 N3 C8 C9 109.6(5) . . ?
 N4 C8 N3 127.9(5) . . ?
 N4 C8 C9 122.3(5) . . ?
 C1Ba N5 C1B 70.2(8) 15_665 2 ?
 C1Ba N5 C1B 108.8(16) 3 4 ?
 C9 C9 C8 106.6(3) 14_655 . ?
 C9 C9 C10 121.4(4) 14_655 . ?
 C10 C9 C8 131.9(6) . . ?
 C9 C10 H10 121.2 . . ?
 C9 C10 C11 117.6(7) . . ?
 C11 C10 H10 121.2 . . ?
 C10 C11 H11 119.5 . . ?
 C11 C11 C10 121.0(4) 14_655 . ?
 C11 C11 H11 119.5 14_655 . ?
 C4 C5 H5 120.0 . . ?
 C4 C5 C6 120.0 . . ?
 C6 C5 H5 120.0 . . ?
 C5 C4 H4 120.0 . . ?
 C5 C4 C3 120.0 . . ?
 C3 C4 H4 120.0 . . ?
 C4 C3 H3 120.0 . . ?
 C4 C3 C2 120.0 . . ?
 C2 C3 H3 120.0 . . ?
 C1 C2 C3 141.3(5) . . ?
 C1 C2 C7 98.7(5) . . ?
 C7 C2 C3 120.0 . . ?
 C2 C7 H7 120.0 . . ?
 C6 C7 C2 120.0 . . ?
 C6 C7 H7 120.0 . . ?
 C5 C6 H6 120.0 . . ?
 C7 C6 C5 120.0 . . ?
 C7 C6 H6 120.0 . . ?
 C1Ba N5 C1B 70.2(8) . 3 ?
 C1Ab N5 C1A 0.0(12) 3 16 ?
 C1Ab N5 C1A 103.6(15) . 2 ?
 C1Ab N5 C1A 67.5(8) 16 2 ?
 C1Ab N5 C1A 103.6(15) 4 3 ?
 C1Ab N5 C1A 67.5(8) 3 2 ?
 C1Ab N5 C1A 67.5(8) 15_665 . ?
 C1Ab N5 C1A 103.6(15) 15_665 3 ?
 C1Ab N5 C1A 67.5(8) . 16 ?
 C1Ab N5 C1A 67.5(8) . 3 ?
 C1Ab N5 C1A 0.0(9) 15_665 4 ?
 C1Ab N5 C1A 103.6(15) 4 16 ?
 C1Ab N5 C1A 103.6(15) 15_665 16 ?
 C1Ab N5 C1A 67.5(8) 4 . ?
 C1Ab N5 C1A 67.5(8) 4 2 ?
 C1Ab N5 C1A 67.5(8) 15_665 2 ?
 C1Ab C12 H12D 109.5 . . ?
 C1Ab C12 H12F 109.5 . . ?
 H12Db C12 H12F 109.5 . . ?
 H12Fb C12 H12E 109.5 . . ?
 H12Db C12 H12E 109.5 . . ?
 C1Ab C12 H12E 109.5 . . ?
 C1Ba C12 H12C 109.5 . . ?
 H12Ca C12 H12A 109.5 . . ?
 C1Ba C12 H12A 109.5 . . ?
 H12Ca C12 H12B 109.5 . . ?
 C1Ba C12 H12B 109.5 . . ?
 H12Aa C12 H12B 109.5 . . ?
 N5 C1Ba C12 110.3(11) . . ?
 N5 C1Ab C12 107.3(11) . . ?
 N5 C1Ba H1BA 109.6 . . ?
 N5 C1Ba H1BB 109.6 . . ?
 N5 C1Ab H1AA 110.3 . . ?
 N5 C1Ab H1AB 110.3 . . ?
 C12 C1Ba H1BA 109.6 . . ?
 C12 C1Ba H1BB 109.6 . . ?
 C12 C1Ab H1AA 110.3 . . ?
 C12 C1Ab H1AB 110.3 . . ?

loop_
  _geom_torsion_atom_site_label_1
  _geom_torsion_atom_site_label_2
  _geom_torsion_atom_site_label_3
  _geom_torsion_atom_site_label_4
  _geom_torsion
  _geom_torsion_site_symmetry_1
  _geom_torsion_site_symmetry_2
  _geom_torsion_site_symmetry_3
  _geom_torsion_site_symmetry_4
  _geom_torsion_publ_flag
 C1Sd C1Sd C2Sd C2Sd 180.002(3) 13_565 . . 13_565 ?
 C2Sd O1Sd C2Sd C1Sd 14.9(17) 13_565 . . . ?
 C1Sd C1Sd C2Sd O1Sd 161(2) 13_565 . . . ?
 C1Sd C1Sd C2Sd C2Sd -67.3(11) 13_565 . . 8_665 ?
 C2Sd C1Sd C2Sd C1Sd 179.998(4) 13_565 . . 13_565 ?
 C2Sd O1Sd C2Sd C1Sd 31(3) 13_565 . . 13_565 ?
 C2Sd C1Sd C2Sd O1Sd -19(2) 13_565 . . . ?
 C2Sd O1Sd C2Sd C2Sd -115(3) 13_565 . . 8_665 ?
 C2Sd C1Sd C2Sd C2Sd 112.7(11) 13_565 . . 8_665 ?
 Y1 N2 C1 N1 -33.0(9) . . . . ?
 Y1 N2 C1 C2 152.3(5) . . . . ?
 Y1 N3 C8 N4 -31.1(8) . . . . ?
 Y1 N3 C8 C9 154.2(4) . . . . ?
 C1Ab N5 C1Ab C12 121.7(4) 16 . . . ?
 C1Ab N5 C1Ab C12 121.7(4) 3 . . . ?
 C1Ba N5 C1Ba C12 -120.2(5) 3 . . . ?
 C1Ab N5 C1Ab C12 180.000(2) 2 . . . ?
 C1Ba N5 C1Ba C12 -120.2(5) 16 . . . ?
 C1Ba N5 C1Ba C12 120.2(5) 15_665 . . . ?
 C1Ba N5 C1Ba C12 120.2(5) 4 . . . ?
 C1Ab N5 C1Ab C12 -121.7(4) 4 . . . ?
 C1Ba N5 C1Ba C12 180.000(3) 2 . . . ?
 C1Ab N5 C1Ab C12 -121.7(4) 15_665 . . . ?
 N1 C1 C2 C3 5.4(10) . . . . ?
 N1 C1 C2 C7 -175.3(6) . . . . ?
 N2 C1 C2 C3 -179.0(5) . . . . ?
 N2 C1 C2 C7 0.4(7) . . . . ?
 N3 C8 C9 C9 2.4(4) . . . 14_655 ?
 N3 C8 C9 C10 178.4(6) . . . . ?
 N4 C8 C9 C9 -172.7(4) . . . 14_655 ?
 N4 C8 C9 C10 3.4(9) . . . . ?
 C1 N1 C1 N2 -4.0(14) 14_655 . . . ?
 C1 N1 C1 C2 171.2(6) 14_655 . . . ?
 C1 N2 C1 N1 171.3(5) 16 . . . ?
 C1 N2 C1 C2 -3.4(10) 16 . . . ?
 C1 C2 C7 C6 -179.5(5) . . . . ?
 C8 N3 C8 N4 170.8(4) 14_655 . . . ?
 C8 N3 C8 C9 -3.9(7) 14_655 . . . ?
 C8 N4 C8 N3 -5.9(11) 16 . . . ?
 C8 N4 C8 C9 168.3(4) 16 . . . ?
 C8 C9 C10 C11 -175.9(6) . . . . ?
 C9 C9 C10 C11 -0.4(7) 14_655 . . . ?
 C9 C10 C11 C11 0.3(7) . . . 14_655 ?
 C5 C4 C3 C2 0.0 . . . . ?
 C4 C5 C6 C7 0.0 . . . . ?
 C4 C3 C2 C1 179.3(8) . . . . ?
 C4 C3 C2 C7 0.0 . . . . ?
 C3 C2 C7 C6 0.0 . . . . ?
 C2 C7 C6 C5 0.0 . . . . ?
 C6 C5 C4 C3 0.0 . . . . ?

loop_
  _refln_index_h
  _refln_index_k
  _refln_index_l
  _refln_F_squared_meas
  _refln_F_squared_sigma
  _refln_scale_group_code
 -4 2 5 296.64 15.7 0
 -1 3 -7 0.29 5.65 0
 0 5 -9 4.34 6.45 0
 3 0 0 0.15 3.89 0
 5 3 -7 12.37 10.78 0
 9 2 4 6.64 4.19 0
 9 4 7 105.46 5.52 0
 10 2 3 11.23 3.38 0
 10 8 10 35.79 4.58 0
 13 6 -7 22.01 4.97 0
 13 7 8 19 4.31 0
 14 5 -5 3.84 5.31 0
 15 4 0 101.72 5.7 0
 15 5 4 65.92 4.93 0
 15 10 9 9.88 4.34 0
 17 8 6 42.5 4.91 0
 18 7 -3 22.07 4.51 0
 18 7 3 22.16 3.93 0
 19 8 -3 34.66 4.56 0
 19 8 3 38.67 3.9 0
 -8 5 7 26.59 5.93 0
 -7 3 5 36.5 6.16 0
 -1 5 9 -0.29 2.83 0
 2 0 1 528.06 17.06 0
 4 2 6 89.2 6.09 0
 5 1 4 331.86 9.52 0
 6 4 8 174.29 7.09 0
 7 1 3 95.01 6.14 0
 8 1 -2 407.77 10.46 0
 8 1 2 413.26 9.07 0
 8 7 10 113.92 6.19 0
 9 2 -4 6.24 4.37 0
 9 4 -7 95.56 7.81 0
 11 2 2 165.79 5.99 0
 11 4 -6 46.72 5.98 0
 11 7 9 23.79 4.32 0
 12 11 11 14.11 3.69 0
 13 3 2 5.62 3.72 0
 13 5 6 5.51 4.07 0
 14 9 9 10.58 4.22 0
 15 4 -1 43.72 4.4 0
 15 4 1 49.51 4.71 0
 15 5 -4 79.4 5.48 0
 16 7 6 142.13 5.76 0
 17 6 -3 6.58 4.44 0
 17 6 3 7.01 3.75 0
 17 8 -6 35.13 4.66 0
 18 8 5 14.78 4.65 0
 18 9 -6 5.78 4.05 0
 20 9 -3 12.73 4.31 0
 -5 3 6 5.27 6.99 0
 -1 4 -8 3.56 5.56 0
 2 0 -1 546.82 22.13 0
 4 6 10 -0.24 4.6 0
 9 6 9 39.37 4.56 0
 9 9 11 -2.6 3.65 0
 11 2 -2 236.29 7.23 0
 12 9 10 34.35 4.49 0
 13 5 -6 10.66 4.54 0
 15 4 2 188.62 6.54 0
 16 5 3 17.85 4.54 0
 17 7 5 10.19 3.77 0
 18 8 -5 19.82 4.03 0
 19 7 0 -1.09 4.24 0
 19 7 1 4 4.21 0
 19 9 -5 2.36 4.15 0
 19 10 -6 44.26 4.7 0
 20 8 0 13.56 4.51 0
 1 5 -9 17.59 7.42 0
 2 5 -9 6.86 8.7 0
 3 0 1 1707.08 25.76 0
 6 3 7 157.91 6.71 0
 6 5 9 102.53 6.14 0
 9 1 0 72.36 5.06 0
 9 1 1 194.46 7.28 0
 11 10 11 14.25 4.24 0
 12 3 4 37.48 5.04 0
 13 8 9 -1.12 4 0
 15 6 6 140.73 5.77 0
 16 5 -3 45.61 4.8 0
 16 6 5 20.73 4.43 0
 16 7 -6 119.11 5.8 0
 16 8 -7 37.98 4.75 0
 16 9 8 -0.29 4.53 0
 17 7 -5 1.93 3.99 0
 18 6 0 49.59 4.55 0
 18 6 1 53.43 4.74 0
 18 7 4 9.9 3.95 0
 19 8 4 3.76 3.99 0
 20 8 -1 16.47 4.56 0
 20 8 1 10.33 4.06 0
 -5 1 -1 40.26 4.07 0
 -5 1 1 42.06 4.9 0
 -3 1 -3 1247.92 19.43 0
 1 0 -1 1315.78 58.27 0
 3 0 -1 1764.4 30.82 0
 4 0 0 359.11 11.71 0
 5 2 6 208.56 7.84 0
 8 2 5 15.93 4.29 0
 9 1 -1 178.68 7.13 0
 11 3 5 58 4.82 0
 12 5 7 4.29 4.45 0
 12 6 8 3.95 4.4 0
 13 3 3 52.02 5.11 0
 13 4 5 26.03 4.25 0
 14 3 0 9.1 4 0
 14 4 4 332.88 7.26 0
 15 8 8 12.66 4.59 0
 17 5 0 126.7 5.67 0
 17 6 4 6 4.28 0
 18 7 -4 -4.48 4.41 0
 19 7 2 1.63 4.28 0
 19 8 -4 0.83 3.89 0
 20 8 2 4.79 4.33 0
 20 10 -5 11.72 3.94 0
 0 3 -7 3.02 6.27 0
 6 1 4 98.78 6.38 0
 7 4 8 10.47 4.39 0
 7 8 11 8.38 4.53 0
 10 4 7 86.99 5.62 0
 11 2 3 32.71 4.6 0
 11 8 10 51.08 4.9 0
 12 2 0 337.29 7.36 0
 12 2 1 58.89 4.73 0
 12 3 -4 42.75 4.67 0
 13 3 -3 55.45 5.34 0
 14 3 -1 21.12 4.29 0
 14 3 1 39.37 5.07 0
 14 4 -4 372.59 8.8 0
 14 10 10 8.57 3.89 0
 15 6 -6 137.14 6.48 0
 15 7 -7 11.01 4.58 0
 16 6 -5 15.82 4.27 0
 17 5 1 40.24 4.28 0
 18 6 -2 7.56 4.26 0
 18 6 2 5.09 3.8 0
 19 7 -2 2.93 4 0
 20 8 -2 -4.37 4.51 0
 20 9 -4 0.95 3.73 0
 -5 1 0 427.56 10.86 0
 -3 2 -5 59.52 5.15 0
 0 4 -8 12.1 6.68 0
 4 0 1 144.74 7.44 0
 7 3 7 43.44 4.93 0
 7 5 9 36.01 5.06 0
 8 1 3 106.89 6.09 0
 9 1 2 258.63 7.71 0
 9 3 -6 8.33 5.18 0
 9 7 10 8.94 4.28 0
 10 2 4 110 5.62 0
 10 6 9 23.79 4.53 0
 12 2 -1 70.46 5.02 0
 12 7 9 18.88 4.12 0
 13 4 -5 19.58 4.79 0
 14 5 6 13.66 4.41 0
 14 7 8 15.14 4.48 0
 15 4 3 143.01 5.79 0
 15 5 5 65.82 4.57 0
 15 9 9 10.65 4.15 0
 16 5 4 42.95 4.79 0
 17 5 2 -2.25 4.22 0
 17 6 -4 2.72 4.1 0
 19 7 3 39.84 4.23 0
 -4 1 -2 1047.16 16.88 0
 4 0 -1 148.75 8.85 0
 10 9 11 7.75 3.71 0
 11 3 -5 62.86 5.36 0
 12 2 2 -2.46 4.11 0
 13 9 10 6.04 3.72 0
 14 3 2 141.89 6.23 0
 15 4 -3 166.22 6.49 0
 16 4 0 116.76 5.64 0
 16 4 1 41.85 4.74 0
 17 5 -2 -2.69 4.23 0
 18 6 3 18.97 4.17 0
 18 8 6 5.13 4.59 0
 -7 2 2 507.16 11.08 0
 5 0 0 0.4 4.1 0
 6 4 -8 171.32 17.01 0
 8 2 -5 26.64 5.44 0
 8 8 11 4.96 4.16 0
 9 1 -2 260.71 8.33 0
 12 5 -7 6.56 4.73 0
 12 10 11 9.02 3.77 0
 14 8 9 23.06 4.29 0
 15 5 -5 51.52 5.23 0
 16 4 -1 16.2 4.65 0
 17 7 6 3.58 4.01 0
 18 7 5 -0.32 4.45 0
 19 7 -3 37.29 4.61 0
 20 8 -3 15.4 4.49 0
 5 0 1 84.76 6.21 0
 7 1 4 593.75 10.93 0
 8 4 8 159.13 6.64 0
 9 2 5 322.57 7.88 0
 10 1 0 61.1 5.31 0
 10 1 1 110.81 5.65 0
 10 2 -4 81.38 5.92 0
 11 5 8 63.66 5.48 0
 12 6 -8 2.94 5.17 0
 13 3 4 204.65 6.8 0
 13 6 8 19.11 4.26 0
 14 6 -7 1.89 4.85 0
 16 4 2 21.79 4.75 0
 16 5 -4 49.33 5.18 0
 16 6 6 13.16 4.37 0
 17 5 3 9.65 4.26 0
 17 6 5 21.45 4.42 0
 18 6 -3 16.76 4.66 0
 20 7 0 1.28 4.37 0
 21 9 -3 -3.91 4.24 0
 1 3 -7 4.58 7.27 0
 3 0 2 212.68 9.42 0
 7 6 10 137.31 7 0
 8 3 7 104.7 5.89 0
 8 5 9 35.31 5.2 0
 10 1 -1 134.16 6.33 0
 10 7 10 4.86 4.31 0
 11 4 7 64.56 5.27 0
 12 3 5 94.27 5.94 0
 12 4 -6 17.57 5.66 0
 12 8 10 18.73 3.86 0
 14 3 3 99.02 5.69 0
 14 4 5 59.52 4.61 0
 14 5 -6 15.3 5.38 0
 15 4 4 61.34 5.05 0
 16 8 8 70.93 5.31 0
 18 8 -6 -2.33 4.16 0
 19 6 0 -0.13 4.4 0
 19 6 1 18.13 4.38 0
 19 7 4 47.85 4.55 0
 19 8 -5 4.57 4.03 0
 19 9 -6 1.12 3.68 0
 20 7 -1 21.5 4.85 0
 20 7 1 15.75 4.25 0
 21 8 -1 18.99 4.77 0
 -4 1 2 1042.86 21.09 0
 1 4 -8 3.39 7.26 0
 2 0 2 1437.02 25.96 0
 4 0 2 2.65 4.1 0
 4 2 -6 93.01 17.63 0
 5 0 -1 86.55 6.62 0
 6 1 -4 84.47 7.67 0
 6 3 -7 157.65 13.49 0
 9 1 3 171.36 6.63 0
 10 4 -7 73.95 6.84 0
 10 5 -8 49.12 7.19 0
 11 2 4 5.7 4.53 0
 11 6 9 17.83 4.32 0
 11 9 11 8.07 4.09 0
 12 2 3 5.64 4.13 0
 13 2 0 9.86 4.15 0
 13 2 1 84.83 5.18 0
 13 4 6 19.13 4.59 0
 13 7 9 17.74 4.15 0
 15 3 0 9.93 4.55 0
 15 7 8 22.42 4.76 0
 17 5 -3 10.17 4.42 0
 17 7 -6 2.06 4.2 0
 18 5 0 5.57 4.31 0
 18 6 4 36.43 4.68 0
 18 7 -5 7.03 3.79 0
 19 6 2 37.85 4.69 0
 20 7 2 43.5 5.06 0
 20 9 -5 8.79 3.91 0
 -7 4 6 219.77 9.8 0
 -3 1 3 1254.66 30.92 0
 5 7 11 1.7 5.44 0
 6 0 0 1235.69 17.56 0
 9 8 11 19.01 3.93 0
 10 1 2 252.33 7.01 0
 13 2 -1 58.41 5.05 0
 13 3 -4 258.04 8.05 0
 14 9 10 25.04 4.13 0
 15 3 -1 44.39 5 0
 15 3 1 25.92 4.46 0
 15 5 6 82.95 5.24 0
 16 4 3 57.31 5.05 0
 16 5 5 8.05 3.96 0
 18 5 1 12.28 3.99 0
 19 7 -4 46.85 5.01 0
 20 7 -2 47.07 4.98 0
 20 8 -4 10.16 3.93 0
 21 8 -2 -2.8 4.34 0
 -5 2 4 28.88 5.88 0
 6 0 1 6.86 3.88 0
 9 4 8 9.3 4.59 0
 10 2 5 119.95 5.76 0
 13 2 2 42.81 4.62 0
 13 10 11 16.76 3.88 0
 14 3 -3 108.37 5.88 0
 15 3 2 52.08 4.99 0
 15 4 -4 59.53 5.74 0
 17 5 4 21.04 4.1 0
 17 6 -5 9.93 4.19 0
 18 5 2 18.25 4.65 0
 19 6 -2 47.44 5.05 0
 20 7 3 21.31 4.11 0
 21 9 -4 18.46 4.24 0
 -2 2 -5 64.58 6.34 0
 5 0 2 1008.55 15.76 0
 8 1 4 36.22 4.3 0
 8 6 10 23.53 4.67 0
 9 3 7 18.9 4.63 0
 9 5 9 34.18 4.99 0
 10 1 -2 258.58 8.09 0
 11 7 10 31.57 4.61 0
 12 2 -3 9.52 4.64 0
 12 5 8 6.76 4.15 0
 14 4 -5 58.88 5.77 0
 14 6 8 5.32 4.76 0
 15 8 9 5.45 4.27 0
 16 4 -3 34.83 5.26 0
 16 6 -6 6.06 4.34 0
 16 7 -7 135.57 6.35 0
 17 4 0 12.4 4.54 0
 17 4 1 36.24 4.6 0
 18 6 -4 38.5 4.75 0
 18 7 6 10.24 4.17 0
 19 6 3 9.38 4.25 0
 19 7 5 9.61 4.61 0
 -5 4 7 216.1 13.78 0
 -4 1 -1 103.39 6.36 0
 -4 2 -4 434.58 10.52 0
 -3 3 -6 15.36 3.84 0
 -2 1 -3 1823.51 26.62 0
 2 4 -8 2.56 7.78 0
 6 0 -1 11.95 4.44 0
 9 2 -5 330.56 10.55 0
 10 3 -6 248.79 9.29 0
 11 1 0 369.59 8 0
 11 1 1 8.19 4 0
 12 3 -5 99.92 6.24 0
 12 4 7 -5.49 4.46 0
 12 6 9 12.14 4.43 0
 12 9 11 9.06 4.14 0
 13 3 5 141.69 6.26 0
 13 8 10 34.06 4.44 0
 14 3 4 34.12 4.64 0
 15 4 5 21.42 4.54 0
 17 6 6 70.21 5.31 0
 17 8 8 4.42 4.52 0
 18 5 -2 19.19 4.75 0
 18 5 3 4.16 4.02 0
 20 7 -3 28.54 4.83 0
 -7 6 8 12.91 6.85 0
 -6 3 5 33.2 6.41 0
 2 3 -7 45.04 10.54 0
 6 0 2 14.14 4.66 0
 7 0 0 1.52 4.47 0
 7 0 1 363.72 9.5 0
 10 1 3 148.5 6.07 0
 10 8 11 15.98 4.15 0
 11 1 -1 38.49 4.76 0
 11 2 -4 11.68 4.48 0
 12 2 4 22.35 4.32 0
 13 5 -7 22.88 5.35 0
 14 4 6 17.89 4.52 0
 14 7 9 10.54 3.87 0
 15 3 3 71.07 5.43 0
 16 4 4 85 5.31 0
 16 5 -5 22 4.66 0
 17 4 2 76.11 4.77 0
 17 5 -4 8 4.66 0
 18 6 5 20.81 3.94 0
 19 6 -3 14.35 4.28 0
 21 8 -3 -3.88 4.07 0
 -7 5 7 16.11 6.34 0
 -5 5 8 165.15 13.83 0
 3 3 8 61.31 6.13 0
 3 4 9 16.89 5.54 0
 4 4 9 6.38 5.2 0
 6 1 5 46.99 5.03 0
 7 1 -4 491.16 13.35 0
 9 6 10 69.79 5.11 0
 10 4 8 149.65 6.3 0
 11 1 2 117.22 5.53 0
 12 3 6 212.11 6.72 0
 13 2 3 14.68 3.77 0
 14 2 0 266.46 7.19 0
 15 9 10 3.51 4.07 0
 16 7 8 13.5 4.68 0
 19 6 4 2.67 3.92 0
 20 6 0 13.14 4.79 0
 20 6 1 7.02 4.38 0
 21 7 -1 15.06 4.62 0
 21 7 1 5.62 4.24 0
 -7 3 4 263.03 9.22 0
 -5 2 -3 73.33 5.07 0
 2 3 8 -0.21 5.2 0
 5 2 -6 202.28 15.51 0
 9 1 4 307.83 7.56 0
 10 3 7 152.92 6.48 0
 10 5 9 14.6 4.26 0
 11 2 5 27.65 4.71 0
 13 4 -6 18.17 5.01 0
 14 2 1 44.59 4.21 0
 15 6 -7 55.37 6.04 0
 16 3 0 9.83 4.66 0
 16 3 1 17.23 4.64 0
 16 5 6 58.78 5.13 0
 17 4 -2 58.67 5.18 0
 17 4 3 24.15 4.24 0
 17 5 5 18.27 4.16 0
 18 5 -3 9.92 4.36 0
 19 5 0 46.86 4.79 0
 19 5 1 20.48 4.44 0
 19 8 -6 5.01 4.14 0
 20 6 -1 1.25 4.83 0
 20 6 2 7.82 4.3 0
 20 8 -5 5.47 4.23 0
 -4 1 0 83.83 6.1 0
 -4 1 1 160.48 8.25 0
 -3 1 -2 55.16 5.44 0
 2 4 9 25.08 5.99 0
 4 0 -2 1.25 4.42 0
 6 3 8 23.42 4.95 0
 7 0 -1 353.6 10 0
 7 0 2 242.14 8.12 0
 7 1 5 9.67 4.8 0
 12 7 10 57.65 4.75 0
 13 5 8 1.11 4.55 0
 14 2 -1 85.19 5.36 0
 14 2 2 16.88 4.98 0
 15 5 -6 73.66 6.08 0
 16 3 -1 6.78 4.4 0
 16 3 2 77.05 5.05 0
 16 8 9 2.34 4.25 0
 18 5 4 2.65 4.43 0
 18 7 -6 4.9 4.35 0
 19 5 2 -4.35 4.16 0
 19 7 -5 4.33 4.19 0
 21 9 -5 3.87 3.74 0
 3 0 -2 209.56 13.06 0
 3 4 -8 58.18 12.16 0
 4 0 3 4.39 4.2 0
 5 0 -2 1047.46 19.98 0
 6 4 9 34.13 5.38 0
 7 3 -7 40.83 8.71 0
 7 4 -8 12.41 9.33 0
 8 0 0 158.68 7.02 0
 8 0 1 223.16 7.72 0
 8 7 11 12.51 4.13 0
 11 1 -2 111.93 5.96 0
 11 4 -7 61.36 6.27 0
 11 8 11 32.64 4.08 0
 12 1 0 3.68 4.08 0
 12 1 1 165.69 6.13 0
 13 6 9 11.9 4.19 0
 13 9 11 2.03 3.63 0
 14 3 -4 29.84 4.81 0
 14 3 5 18.93 4.63 0
 14 8 10 14.95 4.13 0
 15 3 -3 68.68 5.45 0
 15 3 4 169.53 6.08 0
 15 6 8 -8.76 4.79 0
 16 4 -4 99.03 6.16 0
 20 6 -2 11.52 4.63 0
 20 6 3 12.77 4.18 0
 20 7 -4 7.96 4.29 0
 21 7 -2 0.61 4.58 0
 21 8 -4 -0.06 3.87 0
 3 0 3 300.88 10.6 0
 3 2 7 42.38 5.86 0
 4 5 10 67.2 6.09 0
 5 0 3 414.57 10.61 0
 5 2 7 45.44 5.52 0
 10 6 10 3.98 3.78 0
 11 1 3 160.62 5.89 0
 11 4 8 15.77 4.58 0
 11 5 -8 52.48 6.88 0
 13 2 -3 35.87 4.74 0
 13 2 4 33.68 5.02 0
 15 4 -5 44.11 5.23 0
 15 7 9 3.68 4.12 0
 16 4 5 109.57 5.59 0
 18 4 0 41.01 4.38 0
 18 4 1 39.15 4.25 0
 18 6 -5 11 4.2 0
 18 6 6 8.77 4.58 0
 19 6 -4 -1.01 4.38 0
 -6 2 2 58.11 5.29 0
 3 5 10 9.58 5.68 0
 5 5 10 -2.53 4.2 0
 6 0 -2 9.86 4.98 0
 6 0 3 39.46 5.29 0
 7 3 8 180.37 6.97 0
 7 4 9 32.52 5.3 0
 8 1 -4 35.86 5.5 0
 8 1 5 135.93 6.16 0
 10 1 4 43.76 4.41 0
 10 2 -5 102.87 6.58 0
 11 3 -6 33.78 6.22 0
 11 3 7 22.09 4.57 0
 11 5 9 12.4 4.23 0
 12 1 -1 170.32 6.41 0
 12 1 2 302.04 7.8 0
 12 2 5 88.26 5.52 0
 13 3 -5 123.48 6.64 0
 13 3 6 46.3 4.9 0
 14 2 3 52.49 5.45 0
 15 4 6 4.02 4.02 0
 16 3 3 68.27 5.33 0
 17 4 -3 26.87 4.61 0
 17 4 4 6.98 3.85 0
 17 6 -6 70.03 5.5 0
 17 7 8 41.81 5.14 0
 18 4 2 -2.09 3.83 0
 19 5 -2 2.03 4.42 0
 19 5 3 9.57 3.75 0
 19 6 5 -0.04 4.02 0
 1 3 8 124.44 8.97 0
 1 4 9 72.08 8.32 0
 3 3 -7 68.34 15.28 0
 4 4 -8 16.09 14.32 0
 6 2 -6 4.66 6.38 0
 6 2 7 25.18 4.85 0
 8 0 -1 208.26 7.89 0
 8 0 2 437.46 9.43 0
 9 7 11 9.59 4.28 0
 12 2 -4 23.54 4.43 0
 13 7 10 9.59 3.86 0
 15 2 0 136.64 6.08 0
 15 2 1 28.63 4.9 0
 17 5 6 2.92 4.44 0
 18 5 5 15.91 4.33 0
 20 6 4 27.48 4.24 0
 21 7 -3 6.84 4 0
 -2 3 -6 1.74 4.43 0
 -1 2 -5 4.01 5.02 0
 2 2 7 47.87 6.24 0
 2 5 10 45.54 7 0
 7 2 7 138.87 6.34 0
 8 3 8 25.5 4.83 0
 8 4 9 69.9 5.86 0
 9 0 0 3.16 4.53 0
 9 0 1 10.7 4.69 0
 11 6 10 39.46 4.76 0
 12 8 11 -4.02 3.78 0
 14 5 8 6.04 4.45 0
 14 9 11 17.13 4.21 0
 15 8 10 3.11 3.91 0
 17 3 0 40.89 4.71 0
 17 3 1 60.3 5.06 0
 17 5 -5 38.31 5.04 0
 18 4 -2 3.92 4.21 0
 18 4 3 31.57 4.33 0
 18 5 -4 1.81 4.15 0
 20 6 -3 8.14 4.48 0
 21 6 1 24.32 4.17 0
 7 0 -2 247.82 9.3 0
 7 0 3 286.74 8.08 0
 7 5 10 14.55 5.03 0
 9 1 5 24.35 4.72 0
 12 1 3 24.37 4.5 0
 12 4 8 16.4 4.3 0
 13 1 1 228.96 6.73 0
 14 5 -7 11.03 5.16 0
 14 6 9 17 4.27 0
 15 2 -1 28.3 5.1 0
 15 2 2 343.98 7.5 0
 15 3 5 71.72 5.25 0
 16 6 8 42.55 5.32 0
 17 3 2 9.24 4.28 0
 19 5 4 39.23 4.69 0
 20 5 0 3.09 4.74 0
 20 5 1 24.08 4.99 0
 21 6 -1 11.29 4.58 0
 21 6 2 13.66 4.18 0
 -6 2 0 908.72 14.19 0
 -6 2 1 222.72 7.88 0
 -2 4 -7 5.16 5.32 0
 9 0 2 796.42 12.23 0
 10 7 11 47.82 4.73 0
 11 1 4 97.18 5.59 0
 12 3 7 105.95 5.73 0
 12 5 9 0.07 4.06 0
 13 1 0 827.65 11.04 0
 14 2 4 168.46 6.54 0
 14 4 -6 15.19 4.86 0
 15 3 -4 163.47 6.9 0
 16 3 -3 54.13 5.59 0
 16 3 4 5.02 4.01 0
 16 5 -6 75.62 5.95 0
 16 6 -7 29.66 5.17 0
 16 7 9 7.39 4 0
 17 4 5 -1.61 4.23 0
 19 5 -3 17.68 4.64 0
 20 5 2 45.03 4.93 0
 21 8 -5 4.53 4.09 0
 8 0 3 7.07 4.51 0
 8 2 7 4.91 4.07 0
 8 3 -7 75.95 8.64 0
 8 5 10 77.18 5.75 0
 9 0 -1 7.43 4.73 0
 9 1 -4 328.39 10.04 0
 9 3 8 41.95 4.74 0
 9 4 9 8.52 4.78 0
 12 4 -7 5.06 4.94 0
 13 1 -1 279.31 7.5 0
 13 1 2 35.38 4.78 0
 13 2 5 116.08 6.23 0
 14 2 -3 85.85 5.66 0
 14 3 6 25.56 4.89 0
 14 7 10 32.06 4.57 0
 15 2 3 210.87 6.79 0
 16 4 6 6.87 4.7 0
 18 4 4 28.61 4.53 0
 19 4 0 2.46 4.18 0
 19 4 1 8.84 4.58 0
 20 7 -5 3.07 3.77 0
 20 8 -6 -0.91 3.84 0
 21 6 -2 23.32 4.43 0
 -5 2 -2 5.37 3.07 0
 0 1 5 97.86 10.55 0
 5 6 11 48.84 5.99 0
 7 2 -6 247.78 11.59 0
 10 0 0 6.06 4.71 0
 10 0 1 0.92 4.23 0
 11 2 -5 12.53 4.78 0
 12 6 10 27.82 4.62 0
 13 8 11 19.59 4.17 0
 15 5 8 30.41 4.87 0
 17 3 -2 0.53 4.92 0
 17 3 3 31.63 4.05 0
 17 4 -4 12.57 4.47 0
 19 4 2 23.27 4.57 0
 19 6 -5 -1.75 4.32 0
 19 7 -6 -3.4 3.94 0
 20 5 3 22.65 4.34 0
 21 7 -4 15.61 3.96 0
 -4 2 -3 181.96 7.57 0
 1 5 10 28.32 7.39 0
 5 1 6 9.72 4.78 0
 6 6 11 8.33 5.39 0
 8 0 -2 426.98 10.75 0
 8 4 -8 143.53 11.41 0
 9 2 7 56.62 5.25 0
 9 5 10 17.5 4.47 0
 10 1 5 3.09 4.22 0
 11 7 11 4.16 4.07 0
 12 3 -6 207.12 8.47 0
 12 5 -8 1.97 5.85 0
 13 2 -4 31.63 4.81 0
 13 4 8 4.08 4.29 0
 14 3 -5 38.27 5.55 0
 15 6 9 -1.48 3.95 0
 16 2 0 69.97 5.05 0
 16 2 1 49.92 5.02 0
 16 4 -5 111.37 6.2 0
 18 4 -3 17.55 4.66 0
 18 5 6 32.05 4.96 0
 19 5 5 23.86 4.72 0
 20 5 -2 50.19 5.32 0
 20 6 -4 21.13 4.22 0
 -3 1 -1 116.21 7.4 0
 -1 1 -3 1653.52 29.81 0
 1 2 7 390.08 13.8 0
 4 1 6 287.94 9.33 0
 5 0 4 206.57 7.84 0
 6 0 4 166.73 7.56 0
 9 0 3 681.96 11.2 0
 10 0 2 121.08 5.52 0
 10 3 8 20.02 4.73 0
 10 4 9 45.21 4.83 0
 12 1 4 31.06 4.73 0
 12 2 6 19.73 4.9 0
 13 1 3 22.93 4.74 0
 13 5 9 33.91 4.61 0
 16 2 2 26.46 4.63 0
 16 3 5 3.35 4.3 0
 17 6 8 20.92 4.8 0
 18 3 0 -2.93 4.39 0
 18 3 1 21.68 4.5 0
 18 6 -6 4.9 4.41 0
 19 4 3 18.44 4.19 0
 -6 4 6 89.27 8.17 0
 -4 3 6 295.03 16.75 0
 4 0 4 1514.51 20.21 0
 10 0 -1 3.33 4.46 0
 14 1 0 161.79 6.3 0
 14 1 1 17 3.94 0
 15 2 4 47.07 4.92 0
 16 2 -1 50.78 5.14 0
 17 3 4 26.76 4.59 0
 18 3 2 66.45 4.97 0
 18 5 -5 5.36 4.44 0
 19 4 -2 19.09 4.53 0
 19 5 -4 50.54 4.72 0
 20 5 4 6.55 4.17 0
 21 5 1 8.83 4.75 0
 21 6 -3 0.24 4.01 0
 -1 5 -8 70.12 6.87 0
 0 3 8 5.08 7.62 0
 0 4 9 84.61 10.73 0
 7 0 4 120.87 6.3 0
 8 6 11 14.03 4.8 0
 9 0 -2 809.99 13.67 0
 10 1 -4 44.53 5.79 0
 10 2 7 37.3 4.63 0
 10 5 10 5.73 4.26 0
 11 0 0 4.32 3.96 0
 11 0 1 448.41 9.05 0
 11 1 5 179.31 6.5 0
 12 1 -3 33.16 5.22 0
 12 7 11 53.88 4.97 0
 13 6 10 72.95 4.76 0
 14 1 2 123.79 6.15 0
 14 2 5 120.75 5.39 0
 14 8 11 6.73 3.61 0
 15 3 6 3.84 4.05 0
 15 5 -7 7.73 5.22 0
 15 7 10 10.26 3.96 0
 16 2 3 87.4 5.35 0
 17 4 6 66.41 5.18 0
 18 4 5 11.5 3.97 0
 21 5 2 0.42 4.41 0
 -7 4 5 42.37 6.02 0
 8 0 4 444.24 9.5 0
 8 2 -6 1.28 4.77 0
 9 3 -7 29.21 7.18 0
 10 0 3 79.42 5.1 0
 11 0 2 251.63 7.34 0
 11 4 9 5.6 3.87 0
 14 1 -1 31.11 4.85 0
 14 4 8 52.08 4.98 0
 15 2 -3 169.55 7.12 0
 15 4 -6 4.04 4.72 0
 16 3 -4 19.2 4.94 0
 16 5 8 6.48 4.43 0
 17 3 -3 24.17 4.66 0
 18 3 3 33.97 4.49 0
 19 4 4 -4.99 3.99 0
 20 4 0 5.76 4.66 0
 20 4 1 9.36 4.31 0
 20 5 -3 17.04 4.52 0
 21 5 -1 5.57 4.82 0
 -3 1 2 55.12 7.5 0
 -3 2 5 66.84 12 0
 -1 3 -6 13.37 5.75 0
 3 0 4 104.01 7.3 0
 9 6 11 25.28 4.35 0
 12 2 -5 44.98 5.55 0
 13 1 4 47.45 5.5 0
 13 2 6 190.6 6.62 0
 14 1 3 109.25 5.91 0
 14 5 9 27.13 4.25 0
 16 6 9 -5.44 4.03 0
 17 5 -6 5.56 4.35 0
 17 6 -7 89.69 6.37 0
 18 4 -4 7.58 4.67 0
 19 5 6 9.7 4.44 0
 20 4 2 -0.3 4.36 0
 21 7 -5 17.31 4.5 0
 22 6 -2 -0.13 4.51 0
 -2 1 -2 4509.81 44.14 0
 9 4 -8 2.72 6.94 0
 11 0 -1 466.72 9.47 0
 11 2 7 147.24 6.16 0
 11 5 10 14.43 4.26 0
 13 4 -7 0.41 4.49 0
 14 2 -4 163.94 6.91 0
 17 2 0 -0.79 4.48 0
 17 2 1 19.83 4.16 0
 18 3 -2 58.53 5.25 0
 19 4 -3 9.35 4.33 0
 20 7 -6 16.16 4.29 0
 21 5 -2 0.99 4.36 0
 -6 3 4 66.77 6.48 0
 -5 2 -1 344.05 9.52 0
 -3 3 -5 539.7 12.36 0
 -1 4 -7 4.18 5.23 0
 9 0 4 2.1 4.1 0
 10 0 -2 116.8 6.29 0
 10 6 11 3.5 4.41 0
 11 0 3 87.94 5.26 0
 12 0 1 9.78 4.28 0
 12 1 5 3.91 4.22 0
 12 3 8 3.6 4.89 0
 12 4 9 32.64 4.71 0
 13 3 -6 36.97 5.43 0
 13 7 11 6.72 4.09 0
 14 6 10 0.61 3.67 0
 15 1 0 41.73 5.27 0
 15 1 1 36.24 4.56 0
 15 2 5 20.74 4.85 0
 15 3 -5 92.95 6.54 0
 16 2 4 115.19 5.73 0
 16 3 6 6.18 4.49 0
 17 2 2 29.62 4.33 0
 17 3 5 21.34 4.2 0
 17 4 -5 3.67 4.27 0
 18 3 4 4.05 4.27 0
 19 3 0 51.11 4.82 0
 19 3 1 31.4 4.54 0
 20 4 3 14.3 4.22 0
 20 6 -5 9.18 3.87 0
 21 6 -4 -2.55 3.81 0
 2 1 6 105.93 7.94 0
 9 2 -6 167.84 9.09 0
 11 1 -4 81.09 5.89 0
 12 0 0 203.82 6.41 0
 12 0 2 46.08 5.08 0
 15 1 2 -1.35 4.09 0
 15 4 8 5.05 4.86 0
 18 4 6 8.55 4.57 0
 19 3 2 6.86 4.49 0
 19 4 5 12.95 4.42 0
 19 6 -6 10.98 4.37 0
 -3 1 0 47.7 5.62 0
 7 3 9 29.02 5.58 0
 10 0 4 263.91 7.49 0
 12 5 10 68.59 5.19 0
 13 1 -3 45.99 4.61 0
 14 1 4 35.78 5.14 0
 14 2 6 20.44 4.89 0
 15 1 -1 66.57 5.63 0
 15 5 9 9 4.23 0
 17 2 3 36.59 4.15 0
 17 5 8 40.2 5.07 0
 19 5 -5 14.95 4.65 0
 20 4 -2 -0.89 4.66 0
 20 5 -4 3.32 3.92 0
 22 6 -3 12.64 4.28 0
 -6 5 7 28.33 6.92 0
 -5 3 5 280.33 12.43 0
 0 2 -5 102.96 9.03 0
 6 2 8 249.76 8.17 0
 7 2 8 40.82 4.86 0
 8 3 9 3.22 4.97 0
 10 3 -7 152.84 8.98 0
 11 6 11 75.24 5.32 0
 12 0 -1 15.6 4.3 0
 12 2 7 23.79 4.87 0
 13 1 5 79.02 5.69 0
 15 1 3 24.33 5.11 0
 16 2 -3 95.85 6.19 0
 17 3 -4 46.69 5.38 0
 18 3 -3 46.83 5.41 0
 19 3 3 6.43 3.75 0
 20 4 4 24.72 3.91 0
 21 4 1 -1.11 4.56 0
 21 5 -3 24.12 4.9 0
 22 5 -1 5.65 4.69 0
 -6 6 8 157.76 10.5 0
 -5 2 2 29.32 4.85 0
 1 6 -9 7.32 6.19 0
 4 3 9 15.28 5.47 0
 6 0 5 102.28 6.51 0
 6 1 -5 27.16 6.68 0
 7 0 5 451.89 10.03 0
 7 4 10 39.58 5.56 0
 8 2 8 115.72 6.3 0
 11 0 -2 244.69 7.66 0
 12 0 3 6.82 4.45 0
 13 0 1 4.56 4.44 0
 13 2 -5 118.75 6.57 0
 13 3 8 8.16 4.48 0
 13 4 9 15.77 4.26 0
 14 7 11 25.46 4.05 0
 15 6 10 13.5 3.81 0
 16 4 -6 4.93 4.5 0
 16 5 -7 32.52 5.5 0
 17 2 -2 17.99 4.87 0
 18 2 1 31.05 4.59 0
 18 3 5 29.18 4.48 0
 21 4 2 37.88 5.07 0
 -5 2 0 135.01 6.63 0
 -3 1 1 73.86 6.94 0
 0 5 10 20.62 7.84 0
 5 4 10 70.28 5.83 0
 7 1 -5 44.7 6.19 0
 8 0 5 7.3 4.29 0
 8 4 10 11.16 4.89 0
 9 3 9 49.28 5.38 0
 11 0 4 320.4 7.98 0
 13 0 0 1.07 4.25 0
 13 0 2 119.08 5.9 0
 13 5 10 0.06 4.23 0
 14 4 -7 -2.42 4.81 0
 15 2 -4 47.48 5.35 0
 16 1 0 -5.89 4.33 0
 16 1 1 10.98 4 0
 16 1 2 37.45 4.86 0
 16 2 5 56.56 4.67 0
 17 2 4 3.48 4.49 0
 17 3 6 8.39 4.59 0
 18 2 0 46.28 4.57 0
 18 2 2 9.22 4.51 0
 18 5 -6 43.09 4.91 0
 19 3 -2 7.88 4.52 0
 19 4 -4 3.73 3.97 0
 21 4 -1 3.18 4.54 0
 -4 2 -2 11.86 3.7 0
 0 0 2 23.12 9.42 0
 0 5 -8 1.06 5.63 0
 4 0 -3 5.69 5.53 0
 8 1 -5 128.19 8.27 0
 9 2 8 36.95 4.74 0
 9 4 10 16.92 4.42 0
 10 2 -6 8.61 5.32 0
 10 4 -8 160.1 9.96 0
 12 1 -4 15.86 4.52 0
 12 6 11 3.86 4.09 0
 14 3 -6 3.53 4.86 0
 15 1 4 23.17 4.78 0
 15 2 6 15.81 4.96 0
 16 3 -5 1.95 4.5 0
 16 4 8 38.69 5.1 0
 16 5 9 14.37 4.36 0
 18 4 -5 9.1 4.62 0
 18 5 8 3.42 4.66 0
 19 3 4 45.65 4.23 0
 19 4 6 9.52 4.56 0
 20 3 0 0.6 4.45 0
 20 3 1 23.53 4.57 0
 20 3 2 42.52 4.74 0
 20 4 -3 14.55 4.25 0
 20 4 5 8.24 4.53 0
 21 4 3 -6.91 3.51 0
 22 5 -2 12.61 4.53 0
 22 7 -5 2.85 3.74 0
 -7 5 6 79.03 7.18 0
 -5 2 1 276.26 9.36 0
 -4 3 -4 51.99 4.83 0
 4 4 10 65.38 6.33 0
 5 1 -5 213.79 13.74 0
 6 -1 1 29.39 4.95 0
 7 -1 1 554.22 11.38 0
 7 1 7 49.47 5.27 0
 9 0 5 88.66 5.63 0
 10 3 9 7.23 4.28 0
 12 1 6 192.92 7.07 0
 13 0 -1 4.55 4.5 0
 13 0 3 46.29 4.85 0
 14 1 -3 54.19 5.21 0
 14 1 5 32.37 4.77 0
 14 3 8 4.05 4.33 0
 14 4 9 37.81 4.54 0
 16 1 -1 8.43 4.37 0
 16 1 3 12.29 4.69 0
 18 2 3 10.93 3.73 0
 21 6 -5 5.17 4.25 0
 22 6 -4 8.78 4.52 0
 -3 2 -3 816 15.77 0
 0 2 7 143.87 11.75 0
 3 3 9 70.05 6.93 0
 6 1 7 47.55 5.35 0
 7 -1 0 964.64 14.82 0
 7 -1 2 417.65 9.82 0
 8 -1 1 409.04 9.34 0
 8 1 7 33.89 4.72 0
 10 2 8 47.76 5.17 0
 10 4 10 0.24 4.22 0
 11 3 -7 19.99 5.19 0
 12 0 4 4.81 4.44 0
 14 0 1 92.34 5.4 0
 15 7 11 1.63 3.59 0
 16 6 10 -2.5 3.98 0
 20 3 3 15.88 4.07 0
 21 4 -2 31.95 4.76 0
 5 -1 1 41.15 5.29 0
 5 1 7 170.02 7.38 0
 6 -1 0 -1.23 4.08 0
 6 -1 2 542.78 11.54 0
 6 5 11 45.13 5.96 0
 8 -1 0 2.29 4.56 0
 8 -1 2 411.21 9.73 0
 8 5 11 74.75 6.07 0
 9 -1 1 185.47 7.25 0
 9 1 -5 13.19 5.15 0
 9 1 7 22.74 4.54 0
 10 0 5 103.54 5.62 0
 11 3 9 37.67 4.43 0
 13 6 11 47.62 4.96 0
 14 0 0 679.32 10.4 0
 14 0 2 2.53 4.92 0
 14 2 -5 96.6 6.14 0
 14 5 10 29.46 4.36 0
 17 2 -3 32.11 4.93 0
 17 2 5 65.85 5.24 0
 19 2 1 10.43 4.24 0
 19 3 -3 12.76 4.88 0
 19 3 5 3.52 4.36 0
 20 5 -5 -2.69 4.24 0
 20 6 -6 1.45 3.59 0
 21 5 -4 30.75 4.36 0
 3 2 8 1.69 4.36 0
 5 5 11 3.51 5.19 0
 9 -1 0 76.49 5.87 0
 9 -1 2 258.15 7.93 0
 9 5 11 2.58 3.99 0
 11 2 -6 54 6.18 0
 11 4 10 10.13 4.4 0
 13 1 -4 21.33 5 0
 13 1 6 65.8 5.3 0
 16 2 -4 112.28 6.32 0
 16 2 6 26.75 4.63 0
 17 1 0 125.18 5.74 0
 17 1 1 100.17 5.12 0
 17 1 2 48 4.85 0
 17 4 -6 71.11 5.47 0
 17 4 8 16.01 4.68 0
 17 5 9 6.59 4.38 0
 18 2 -2 10.15 4.63 0
 18 2 4 16.82 4.1 0
 18 3 -4 3.63 4.16 0
 18 3 6 31.96 4.75 0
 19 2 0 2.85 4.26 0
 19 2 2 34.31 4.68 0
 22 5 -3 4.55 4.3 0
 -7 4 4 216.86 8.15 0
 3 4 10 79.52 7.26 0
 5 -1 0 443.39 11.86 0
 5 -1 2 5.02 4.28 0
 10 -1 1 135.31 6.31 0
 10 1 7 7.07 4.42 0
 11 0 5 36.51 4.89 0
 11 4 -8 14.05 6.51 0
 12 3 9 14.44 4.57 0
 13 0 4 77.06 5.62 0
 14 0 -1 110.69 5.7 0
 14 0 3 2.59 4.91 0
 15 1 -3 61.42 5.93 0
 15 1 5 36.37 5.12 0
 15 3 8 37.71 4.83 0
 15 4 9 31.25 4.58 0
 16 1 4 16.26 4.34 0
 17 5 -7 38.19 5.23 0
 20 3 -2 39.86 5.04 0
 20 3 4 3.4 3.48 0
 21 3 1 9.45 4.57 0
 22 4 -1 -1.19 4.58 0
 -7 6 7 26.19 5.73 0
 0 3 -6 430.24 14.68 0
 0 4 -7 75.13 7.59 0
 1 1 6 69.5 7.85 0
 7 -1 3 102.35 6.32 0
 8 -1 3 81.09 5.87 0
 10 -1 0 65.8 5.54 0
 10 -1 2 256.16 7.29 0
 10 1 -5 12.96 4.85 0
 10 5 11 15.55 4.27 0
 12 2 8 31.24 4.66 0
 14 6 11 10.87 4.13 0
 15 0 1 213.68 6.82 0
 15 3 -6 4.35 4.79 0
 15 4 -7 8.93 5.23 0
 15 5 10 12 4.37 0
 17 1 3 22.36 4.53 0
 17 3 -5 42.29 5.1 0
 19 2 3 11.35 3.77 0
 19 5 -6 4.37 4.35 0
 20 4 -4 30.2 4.46 0
 21 3 2 6.51 4.42 0
 21 4 -3 2.24 4.13 0
 6 -1 3 5.1 4.48 0
 7 -1 -1 482.88 11.32 0
 8 -1 -1 347.84 9.53 0
 9 -1 3 134.49 6.19 0
 11 -1 1 30.15 4.8 0
 11 1 7 165.63 6.45 0
 12 0 5 3.58 4.22 0
 12 3 -7 93.88 6.88 0
 12 4 10 12.65 4.06 0
 14 1 6 62.93 5.3 0
 15 0 0 -0.1 4.82 0
 15 0 2 186.85 6.7 0
 19 4 -5 3.85 3.96 0
 21 3 3 9.88 4.07 0
 -2 3 -5 64.97 5.85 0
 2 6 -9 78.67 8.8 0
 4 -1 1 156.26 7.82 0
 6 -1 -1 8.68 4.76 0
 9 -1 -1 194.34 7.56 0
 11 -1 2 109.18 5.64 0
 11 5 11 5.68 4.42 0
 12 2 -6 19.22 5.57 0
 13 3 9 12.79 3.99 0
 17 2 6 22.84 4.66 0
 18 1 1 15.55 4.37 0
 18 2 -3 -1.25 4.91 0
 18 2 5 7.52 3.95 0
 18 4 8 34.98 4.97 0
 19 2 4 5.46 3.86 0
 19 3 6 -8.96 4.46 0
 20 3 5 -2.1 4.7 0
 21 3 -1 6.01 4.62 0
 22 4 -2 6.79 4.39 0
 22 6 -5 9.5 4.35 0
 2 3 9 3.89 6.05 0
 4 -1 2 1050.45 17.68 0
 10 -1 3 184.69 6.36 0
 11 -1 0 370.02 8.22 0
 11 1 -5 166.55 7.42 0
 12 0 -3 8.72 4.15 0
 12 1 7 230.66 7.09 0
 13 2 8 64.85 5.22 0
 13 4 10 65.07 5.15 0
 14 0 4 31.43 4.78 0
 14 1 -4 30.93 4.84 0
 15 0 3 91.89 5.92 0
 15 2 -5 11.26 5.59 0
 16 1 5 23.99 4.92 0
 16 3 8 9.42 4.8 0
 16 4 9 20.52 4.76 0
 17 1 4 51.06 5.08 0
 18 1 0 8.87 4.36 0
 18 1 2 96.85 5.54 0
 19 2 -2 30.86 4.83 0
 20 2 0 71.79 5.12 0
 20 2 1 8.74 4.57 0
 20 2 2 0.09 4.14 0
 20 3 -3 9.47 4.61 0
 22 5 -4 -3.31 4.18 0
 5 -1 3 161.27 7.42 0
 10 -1 -1 124.84 6.46 0
 12 -1 1 168.68 6.37 0
 12 4 -8 13.53 5.99 0
 12 5 11 52.11 4.96 0
 13 0 5 17.7 4.98 0
 15 0 -1 213.18 7.3 0
 15 6 11 10.89 3.95 0
 16 1 -3 20.37 5.11 0
 16 5 10 13.68 4.11 0
 17 1 -2 47.28 5.31 0
 17 2 -4 4.78 4.45 0
 19 3 -4 37.77 4.71 0
 21 5 -5 16.48 4.36 0
 -6 3 2 981.58 15.75 0
 -4 2 -1 294.56 9.61 0
 -4 4 7 56.1 10.26 0
 -2 4 -6 94.4 6.45 0
 1 5 -8 67.88 7.93 0
 2 2 8 171.47 9.59 0
 3 1 7 5.43 4.99 0
 4 -1 0 86.67 6.9 0
 11 -1 3 145.12 5.75 0
 12 -1 0 1.01 4.3 0
 12 -1 2 321.61 7.58 0
 14 3 9 17.41 4.12 0
 15 1 6 42.69 5.02 0
 16 0 0 273.13 7.27 0
 16 0 1 65.59 4.81 0
 16 0 2 7.2 4.74 0
 18 1 3 78.31 4.63 0
 18 4 -6 9.68 4.72 0
 20 2 3 -1.13 3.53 0
 21 3 -2 -0.52 4.53 0
 -6 3 1 185.13 7.17 0
 -6 4 5 166.01 8.57 0
 -2 1 -1 220.94 11.09 0
 2 4 10 55.35 7.9 0
 5 -1 -1 40.37 5.43 0
 5 0 6 313.16 9.38 0
 7 -1 4 515.97 10.5 0
 8 -1 4 34.56 4.88 0
 9 -1 4 325.99 8.21 0
 11 -1 -1 6.23 4.52 0
 12 1 -5 3.08 4.68 0
 13 0 -3 47.04 5.21 0
 13 3 -7 37.24 5.6 0
 13 5 11 15.06 4.38 0
 14 2 8 31.78 4.93 0
 14 4 10 15.84 4.51 0
 15 0 4 66.92 5.44 0
 16 3 -6 17.1 4.85 0
 16 4 -7 29.89 5.62 0
 17 4 9 3.39 4.09 0
 18 3 -5 28.41 4.8 0
 19 2 5 -0.95 4.21 0
 21 4 -4 2.73 3.83 0
 22 4 -3 13.29 4.65 0
 -5 3 -2 25.29 3.45 0
 1 0 4 59.35 7.71 0
 7 2 9 41.12 5.92 0
 8 0 -4 444.5 11.76 0
 8 2 9 81.95 6.18 0
 9 0 -4 4.54 4.76 0
 9 2 9 12.06 5 0
 10 -1 4 41.66 4.78 0
 12 -1 3 32.76 4.77 0
 13 -1 1 273.28 7.6 0
 13 -1 2 31.73 4.79 0
 13 2 -6 147.66 7.07 0
 14 0 5 28.63 4.74 0
 15 1 -4 4.9 5.23 0
 16 0 3 -3.6 4.17 0
 17 1 5 33.4 4.96 0
 17 3 8 19.52 4.74 0
 18 1 4 -1.6 4.33 0
 18 2 6 12.09 4.29 0
 19 1 1 35.41 4.69 0
 20 2 4 15.97 4.21 0
 20 4 -5 4.61 4.29 0
 20 5 -6 22.77 4.31 0
 6 -1 4 84.7 6.04 0
 7 0 -4 104.99 7.85 0
 8 3 10 42.75 5.61 0
 9 3 10 10.9 4.29 0
 10 2 9 57.94 5.41 0
 12 -1 -1 174.38 6.65 0
 12 0 6 30.49 4.99 0
 13 -1 0 848 11.69 0
 15 3 9 34.36 4.43 0
 16 0 -1 60.64 5.53 0
 16 1 6 28.33 4.81 0
 16 2 -5 47.5 5.32 0
 19 1 0 65.37 5.04 0
 19 1 2 -0.58 3.86 0
 19 2 -3 8.71 4.42 0
 21 2 1 43.46 4.77 0
 21 2 2 8.85 4.67 0
 22 3 -1 9.3 4.8 0
 -5 4 6 427.06 15.11 0
 -1 4 9 72.28 17.5 0
 4 -1 3 695.27 14.2 0
 4 1 -5 245.32 20.65 0
 7 1 8 66.29 5.53 0
 8 -1 -2 409.87 10.58 0
 8 1 8 64.98 5.6 0
 9 -1 -2 252.8 8.47 0
 9 1 8 46.85 5 0
 10 0 -4 271.78 9.03 0
 10 3 10 33.8 4.96 0
 11 -1 4 80.63 4.93 0
 11 2 9 17.04 4.67 0
 13 -1 3 44.51 4.82 0
 14 5 11 21.9 4.49 0
 15 2 8 3.66 4.18 0
 15 4 10 74.51 5.27 0
 17 0 1 -0.17 4.49 0
 17 0 2 39.85 4.68 0
 17 1 -3 9.66 4.63 0
 18 1 -2 99.72 5.74 0
 18 2 -4 24.46 4.92 0
 19 1 3 12.61 4.13 0
 20 2 -2 2.83 4.72 0
 21 3 -3 10.86 4.69 0
 -4 3 -3 436.56 10.53 0
 0 1 -3 6382.7 72.58 0
 7 -1 -2 408.11 11.24 0
 10 -1 -2 263.48 8.12 0
 10 1 8 19.55 4.73 0
 11 3 10 4.09 4.24 0
 12 -1 4 17.99 4.49 0
 13 0 6 116.47 5.71 0
 13 1 -5 72.7 5.83 0
 14 -1 1 30.94 5.04 0
 14 -1 2 179.68 6.72 0
 14 0 -3 -4.23 4.28 0
 15 0 5 22.46 4.71 0
 16 0 4 73.34 5 0
 17 0 0 0 4.6 0
 20 3 -4 -1.52 4.26 0
 21 2 3 11.03 3.56 0
 -5 3 4 326.46 11.94 0
 -4 5 8 8.39 8.93 0
 3 -1 1 74.11 6.7 0
 3 0 -3 297.03 18.45 0
 4 0 6 7.13 3.99 0
 5 -1 4 305.08 9.28 0
 6 0 -4 170.18 9.74 0
 6 1 8 13.38 4.92 0
 9 4 11 22.08 4.74 0
 11 0 -4 310.27 9.08 0
 12 2 9 1.02 3.81 0
 13 -1 -1 249.17 7.32 0
 14 -1 0 154.13 6.24 0
 14 2 -6 37.25 5.42 0
 14 3 -7 1.44 4.3 0
 17 0 3 36.7 4.14 0
 17 3 -6 5.13 4.4 0
 18 1 5 54.93 5.18 0
 18 3 8 5.63 4.86 0
 19 2 6 35.12 5.2 0
 19 4 -6 24.01 4.68 0
 20 2 5 21.83 4.21 0
 21 2 -1 35.91 4.83 0
 22 3 -2 8.45 4.65 0
 22 5 -5 2.37 3.98 0
 3 -1 2 56.33 5.98 0
 9 -1 5 16.29 4.45 0
 10 4 11 7.6 4.12 0
 11 -1 -2 107.55 6.03 0
 12 1 8 30.26 5.18 0
 12 3 10 59.18 4.92 0
 14 -1 3 55.94 5.47 0
 15 5 11 4.85 3.67 0
 16 1 -4 20.74 4.6 0
 16 2 8 43.67 5.06 0
 16 3 9 17.57 4.57 0
 17 1 6 -0.06 4.56 0
 17 4 -7 40.19 5.57 0
 19 1 4 27.41 4.04 0
 19 3 -5 13.24 4.23 0
 20 1 1 10.48 4.39 0
 20 1 2 23.06 4.56 0
 22 4 -4 49.17 4.55 0
 -4 2 0 114.57 6.74 0
 -3 2 -2 187.92 8.44 0
 -1 3 8 119.41 18.65 0
 5 3 10 14.92 4.63 0
 6 -1 -2 531.38 13.51 0
 8 -1 5 137.19 6.26 0
 8 0 7 35.95 4.86 0
 9 0 7 41.46 5.2 0
 10 -1 5 16.74 4.11 0
 11 4 11 2.14 4.15 0
 12 0 -4 6.28 4.38 0
 13 -1 4 26.95 4.6 0
 13 2 9 10.67 4.03 0
 14 0 6 3.6 4.7 0
 15 -1 1 72.46 5.37 0
 16 4 10 13.01 4.37 0
 17 0 4 7.81 4.59 0
 17 2 -5 68.44 5.5 0
 18 0 1 25.72 4.45 0
 18 0 2 22.4 4.48 0
 20 1 0 2.64 4.24 0
 20 2 -3 -0.5 4.47 0
 21 4 -5 3.26 4.21 0
 22 2 1 6.65 4.74 0
 -1 1 -2 189.59 11.95 0
 1 2 -5 3.27 6.91 0
 4 -1 -1 104.06 7.92 0
 6 4 11 15.28 5.07 0
 7 -1 5 45.16 4.87 0
 10 0 7 38.82 4.82 0
 11 -1 5 161.8 6.43 0
 12 4 11 16.8 4.31 0
 13 1 8 80.73 5.79 0
 13 3 10 5.5 4.07 0
 14 -1 -1 21 4.64 0
 14 1 -5 16.91 5.05 0
 15 -1 2 -0.8 4.35 0
 15 0 -3 84.32 5.84 0
 16 0 5 40.37 4.63 0
 18 0 0 -1.91 4.32 0
 18 1 -3 71.78 5.34 0
 19 1 -2 -0.97 4.55 0
 20 1 3 4.41 3.59 0
 21 2 -2 7.09 4.69 0
 -2 2 -3 14.71 4.55 0
 1 4 -7 17.01 6.97 0
 2 1 7 370 12.55 0
 7 0 7 20.49 4.6 0
 11 0 7 10 4.69 0
 12 -1 5 5.85 4.15 0
 14 -1 4 29.71 5.04 0
 14 2 9 32.59 4.71 0
 15 -1 0 43.88 4.9 0
 15 -1 3 62.21 5.59 0
 17 3 9 9.6 4.36 0
 18 0 3 -1.45 3.68 0
 19 1 5 11.88 4.48 0
 19 2 -4 -2.06 4.13 0
 21 3 -4 23.61 4.71 0
 22 3 -3 5.14 4.1 0
 -5 3 -1 67.45 5.02 0
 -4 2 2 10.02 4.25 0
 -2 1 3 2019.81 53.1 0
 -1 5 -7 155.63 8.43 0
 1 3 9 330.75 14.85 0
 3 -1 0 46.6 6.09 0
 4 2 9 12.83 5.49 0
 4 3 -7 302.4 26.85 0
 6 -1 5 36.02 5.28 0
 12 0 7 21.02 5.07 0
 13 0 -4 75.95 5.64 0
 13 4 11 41.27 4.64 0
 14 3 10 87.51 5.14 0
 15 0 6 124.7 6.11 0
 15 2 -6 33.63 5.56 0
 15 3 -7 -1.72 4.97 0
 17 0 -2 42.58 5.02 0
 17 2 8 10.86 4.74 0
 18 1 6 47.66 4.78 0
 20 1 4 -1.02 3.92 0
 22 2 -1 6.43 4.44 0
 -6 5 6 127.68 8.79 0
 -4 2 1 348.47 11.31 0
 3 -1 3 1234.5 20.43 0
 4 -1 4 4.57 4.33 0
 5 4 11 30.53 5.82 0
 6 0 7 335.29 9.31 0
 13 -1 5 80.55 5.62 0
 14 1 8 6.74 4.56 0
 15 -1 -1 38.6 5.16 0
 16 -1 1 0.58 4.04 0
 16 -1 2 28.72 5.26 0
 17 0 5 32.99 4.87 0
 17 1 -4 57.34 5.34 0
 18 0 4 9.75 4.62 0
 18 3 -6 43.84 5.22 0
 19 0 1 10.98 4.33 0
 19 0 2 11.23 4.41 0
 20 4 -6 7.5 4.32 0
 21 1 1 16.3 4.55 0
 21 1 2 8.62 4.42 0
 0 0 3 9999.99 106.38 0
 4 3 10 81.22 6.73 0
 5 4 -8 9.03 13.72 0
 9 -2 1 130.89 6.67 0
 9 -2 2 34.1 5.13 0
 10 -2 1 155.22 6.42 0
 10 -2 2 15.24 4.46 0
 14 4 11 -0.42 3.99 0
 15 -1 4 13.22 4.69 0
 15 1 -5 18.86 5.34 0
 15 2 9 20.36 4.15 0
 16 -1 0 0.09 4.58 0
 16 -1 3 20.9 4.83 0
 16 0 -3 -2.9 4.57 0
 18 2 -5 4.59 4.45 0
 19 0 0 5.78 4.23 0
 20 3 -5 1.43 4.05 0
 21 1 3 3.28 3.9 0
 -6 4 4 167.39 7.86 0
 -1 3 -5 395.81 12.93 0
 8 -2 1 853.94 13.33 0
 8 -2 2 556.82 10.92 0
 11 -2 1 89.68 5.41 0
 11 -2 2 251.93 7.08 0
 14 -1 5 17.66 4.6 0
 14 0 -4 35.81 5.27 0
 15 1 8 54.91 4.94 0
 15 3 10 13.4 4.19 0
 16 0 6 12.95 4.55 0
 18 2 8 23.01 4.89 0
 19 0 3 43.21 4.21 0
 19 1 -3 5.06 4.31 0
 20 1 -2 28.27 5.06 0
 20 1 5 10.95 4.52 0
 21 2 -3 4.58 4.3 0
 -5 5 7 7.64 6.7 0
 -1 4 -6 309.08 10.9 0
 1 2 8 125.76 10.17 0
 1 3 -6 22.35 6.62 0
 1 4 10 371.63 16.08 0
 2 5 -8 12.01 7.01 0
 4 1 8 2.54 4.57 0
 5 -1 -2 3.46 4.73 0
 9 -2 0 141.5 6.64 0
 9 -2 3 137.2 6.2 0
 10 -2 0 273.26 8.03 0
 10 -2 3 14.47 4.37 0
 12 -2 1 60.69 5.1 0
 12 -2 2 -0.29 4.31 0
 16 2 -6 24.2 5.13 0
 17 -1 1 102.41 5.55 0
 17 -1 2 48.93 4.78 0
 18 0 -2 25.02 4.66 0
 19 1 6 5.27 4.16 0
 20 2 -4 17.14 4.18 0
 21 1 -1 19.08 4.74 0
 22 2 -2 -4.02 4.53 0
 22 4 -5 36.33 4.46 0
 5 0 7 133.15 6.88 0
 7 -2 1 70.51 5.89 0
 7 -2 2 520.33 10.82 0
 9 1 -6 4.49 6.27 0
 9 2 -7 70.12 8.55 0
 10 1 -6 27.51 6.04 0
 10 2 -7 54.64 7.49 0
 11 -2 0 30.38 4.53 0
 11 -2 3 14.83 4.16 0
 15 4 11 12.3 4.03 0
 16 -1 -1 16.23 4.87 0
 16 -1 4 25.66 4.86 0
 16 2 9 30.25 4.65 0
 16 3 -7 3.48 5.24 0
 16 3 10 41.84 4.71 0
 17 -1 0 137.1 5.89 0
 18 0 5 2.02 4.02 0
 18 1 -4 2.03 4.57 0
 19 0 4 6.13 4.16 0
 22 3 -4 6.5 3.96 0
 -5 6 8 19.38 7.2 0
 -2 1 0 8.18 4.22 0
 8 -2 0 467.6 10.09 0
 8 -2 3 62.44 5.12 0
 9 1 9 98.31 6.59 0
 9 2 10 128.66 6.31 0
 10 1 9 36.72 4.91 0
 10 2 10 22.99 4.38 0
 11 1 -6 2.19 5.52 0
 11 1 9 113.93 5.63 0
 11 2 -7 162.37 8.71 0
 11 2 10 7.04 4.31 0
 12 -2 0 339.35 8.08 0
 12 -2 3 13.64 4.54 0
 12 -1 -3 25.11 4.59 0
 12 -1 6 171.49 6.78 0
 13 -2 1 62.61 5.38 0
 13 -2 2 41.39 5.08 0
 15 -1 5 15.88 4.85 0
 15 0 -4 60.68 6.02 0
 16 1 -5 29.78 5.01 0
 16 1 8 9.15 4.71 0
 17 -1 3 15.25 4.15 0
 17 0 -3 25.34 4.91 0
 17 0 6 40.69 5.12 0
 19 3 -6 1.06 4.24 0
 20 0 1 23.32 4.19 0
 20 0 2 12.25 3.78 0
 22 1 1 4.78 4.66 0
 -6 6 7 1.58 5.68 0
 -5 3 0 1145.23 17 0
 8 1 9 11.52 5.25 0
 8 2 10 8.4 4.93 0
 12 1 9 15.75 4.43 0
 12 2 10 18.22 4.05 0
 13 -2 3 36.02 4.72 0
 13 -1 -3 16.4 4.66 0
 13 -1 6 63.69 5.17 0
 19 2 -5 2.84 4.28 0
 20 0 0 69.99 5.38 0
 20 0 3 -1.21 3.63 0
 21 3 -5 26.21 4.53 0
 -4 3 -2 304.61 9.27 0
 -4 3 5 298.24 13.77 0
 0 1 6 2414.92 43.81 0
 3 2 9 -1.58 5.78 0
 7 -2 0 0.68 4.43 0
 7 -2 3 260.73 8.32 0
 8 1 -6 191.89 10.1 0
 8 2 -7 18.51 8.17 0
 9 -2 4 7.57 4.18 0
 9 0 8 16.41 4.78 0
 9 3 11 11.33 4.56 0
 10 -2 -1 155.23 6.8 0
 10 -2 4 80.73 5.08 0
 10 0 8 148.28 6.43 0
 10 3 11 8.92 4.23 0
 11 -2 4 13.34 4.4 0
 11 3 11 2.8 4.23 0
 12 1 -6 178.99 8.45 0
 12 2 -7 7.16 5.15 0
 13 -2 0 6.03 3.83 0
 13 1 9 12.18 4.66 0
 13 2 10 70.17 5.24 0
 14 -2 1 83.95 5.58 0
 14 -2 2 18.25 5.25 0
 17 -1 4 57.87 5.24 0
 17 2 9 6.89 4.32 0
 17 3 10 1.61 4.16 0
 18 -1 1 22.31 4.72 0
 18 -1 2 114.21 5.57 0
 19 0 5 0.39 4.47 0
 20 1 -3 4.56 4.2 0
 21 1 -2 -6.95 4.71 0
 22 2 -3 21.51 4.38 0
 3 3 10 61.77 7.81 0
 6 -2 1 219.29 8.28 0
 6 -2 2 56.97 5.61 0
 7 1 9 146.71 7.22 0
 8 0 8 93.7 5.99 0
 9 -2 -1 174.18 7.22 0
 10 0 -5 110.82 7.22 0
 11 -2 -1 83.75 5.68 0
 12 -2 4 20.15 4.79 0
 12 0 8 133.37 6.18 0
 12 3 11 33.56 4.69 0
 14 -2 3 81.54 5.64 0
 14 -1 6 75.22 5.49 0
 16 -1 5 44.56 4.37 0
 17 1 8 21.72 4.95 0
 17 2 -6 24.47 4.87 0
 18 -1 0 10.94 4.44 0
 18 -1 3 78.91 5.21 0
 18 0 6 26.42 4.78 0
 19 0 -2 17.86 4.78 0
 20 0 4 23.76 4.39 0
 21 2 -4 0.94 4.49 0
 22 1 -1 -4.02 4.54 0
 -1 1 5 17.24 13.92 0
 3 -1 4 1386.17 21.02 0
 8 -2 4 436 9.41 0
 11 0 -5 31.11 5.26 0
 12 -2 -1 59.43 5.22 0
 13 -2 4 23.32 5.02 0
 13 0 8 10.8 4.44 0
 13 1 -6 65.78 6.21 0
 13 2 -7 96.53 6.86 0
 13 3 11 19.07 4.32 0
 14 -2 0 287.33 7.25 0
 14 -1 -3 97.6 5.75 0
 14 1 9 4.96 3.97 0
 14 2 10 25.74 4.16 0
 15 -2 1 34.11 5.09 0
 15 -2 2 395.5 8.46 0
 16 0 -4 70.63 5.54 0
 17 1 -5 33.99 5.01 0
 17 3 -7 10.53 5.66 0
 18 0 -3 -2.33 4.5 0
 19 1 -4 30.99 4.59 0
 21 0 1 5.2 4.47 0
 21 0 2 37.34 4.85 0
 23 4 -5 5.2 3.81 0
 -5 3 1 80.18 5.65 0
 -5 3 2 19.98 4.48 0
 8 -2 -1 896.68 14.29 0
 9 0 -5 88.58 6.89 0
 10 3 -8 16.96 7.53 0
 12 0 -5 3.82 4.52 0
 13 -2 -1 95.03 5.7 0
 15 -2 3 169.69 6.57 0
 15 -1 6 45.65 5.26 0
 17 -1 5 44.64 4.79 0
 18 -1 4 0.17 4.32 0
 19 -1 2 4.99 4.32 0
 21 0 3 9.41 3.97 0
 23 3 -4 18.3 4.03 0
 -3 2 -1 214.18 9.25 0
 2 -1 2 4264.09 44.27 0
 3 1 8 112.77 7.65 0
 6 -2 3 17.82 4.92 0
 7 -2 4 156.52 6.86 0
 7 0 8 89.68 5.81 0
 7 3 11 1.18 5.29 0
 11 3 -8 97.4 8.58 0
 14 -2 4 144.77 6.52 0
 14 0 8 141.14 6.05 0
 14 3 11 23.43 4.66 0
 15 -2 0 129.63 6.48 0
 15 1 9 24.45 4.17 0
 15 2 10 41.18 4.44 0
 18 1 8 8.77 4.79 0
 19 -1 1 35.78 4.31 0
 19 -1 3 8.42 4.07 0
 19 0 6 18.49 4.84 0
 20 0 5 9.28 4.56 0
 20 2 -5 23.16 4.73 0
 20 3 -6 37.67 4.83 0
 -3 3 -3 2139.12 24.16 0
 2 -1 1 192.93 10.79 0
 6 -2 0 907.71 15.3 0
 9 -1 7 5.73 4.72 0
 10 -2 5 96.61 5.65 0
 10 -1 7 4.4 4.14 0
 11 -2 5 13.4 4.38 0
 11 -1 7 157.7 6.48 0
 12 -1 7 244.83 7.14 0
 12 3 -8 15.07 6.37 0
 13 0 -5 25.77 4.94 0
 14 -2 -1 46.38 5.02 0
 14 1 -6 69.24 5.83 0
 14 2 -7 10.7 5.05 0
 15 -1 -3 30.07 5.23 0
 16 -2 1 52.5 5.39 0
 16 -2 2 18.11 5.13 0
 16 -1 6 15.47 4.67 0
 17 -1 -2 46.83 5.36 0
 18 2 -6 7.99 4.91 0
 19 -1 0 61.07 5.12 0
 20 0 -2 7.7 4.41 0
 21 1 -3 -1.72 4.48 0
 22 1 -2 15.13 4.85 0
 22 3 -5 11.73 3.98 0
 -6 4 2 434.18 10.58 0
 3 -1 -1 117.84 9.12 0
 7 1 -6 46.33 7.56 0
 8 0 -5 8.23 5.2 0
 9 -2 5 329.61 8.22 0
 9 3 -8 26.1 8.17 0
 12 -2 5 49.24 4.73 0
 15 -2 4 48.06 5.18 0
 15 0 8 32.84 4.93 0
 15 3 11 0.06 3.61 0
 16 -2 3 105.77 5.93 0
 16 1 9 6.9 4.11 0
 16 2 10 17.83 4.55 0
 17 0 -4 15.85 4.65 0
 18 -1 5 66.23 5.05 0
 18 1 -5 63.96 5.31 0
 19 0 -3 40.95 4.87 0
 21 0 -1 2.1 4.63 0
 22 2 -4 41.49 4.9 0
 -2 4 -5 294 9.55 0
 0 5 -7 129.71 8.3 0
 2 0 6 254.18 11.31 0
 5 -2 2 29.24 4.8 0
 7 -2 -1 119.48 6.79 0
 8 -1 7 39.86 5.12 0
 11 -2 -2 171.39 6.85 0
 13 -2 5 123.57 5.87 0
 14 0 -5 23.11 5.33 0
 15 -2 -1 27.57 5.03 0
 16 -2 0 56.24 4.73 0
 16 -1 -3 10.15 5.06 0
 19 -1 4 29.52 4.07 0
 20 -1 1 9.14 4.43 0
 20 -1 2 21.92 4.46 0
 20 1 -4 -3.72 4.21 0
 22 0 1 15.23 4.12 0
 -5 4 5 29.34 5.97 0
 1 1 7 352.03 14.21 0
 5 -2 1 286.75 9.47 0
 5 -1 6 6.66 4.7 0
 6 0 8 194.34 7.44 0
 6 3 11 20.79 5.55 0
 8 -2 5 25.19 4.57 0
 10 -2 -2 21.42 4.54 0
 11 -1 -4 100.21 6.27 0
 14 -2 5 87.15 5.73 0
 15 1 -6 52.91 5.74 0
 16 -2 4 104.55 5.7 0
 16 0 8 30.74 5.13 0
 16 3 11 21.99 4.52 0
 17 -2 1 13.3 4.68 0
 17 -2 2 8.3 4.13 0
 17 -1 6 -5.33 4.32 0
 18 -1 -2 96.87 5.59 0
 20 -1 3 8.37 3.91 0
 -6 5 5 38.55 6.13 0
 -2 1 1 199.2 12.91 0
 2 -1 3 1942.37 28.52 0
 4 -1 -2 1074.85 22.66 0
 6 -2 4 581.27 11.52 0
 7 2 -7 120.48 12.59 0
 9 -2 -2 46.15 5.38 0
 10 -1 -4 43.55 5.31 0
 12 -1 -4 23.05 4.61 0
 15 2 -7 101.07 6.92 0
 17 -2 0 1.12 4.32 0
 17 -2 3 31.28 4.28 0
 17 1 9 21.55 4.45 0
 17 2 10 35.99 4.65 0
 18 0 -4 7.55 4.61 0
 20 -1 0 9.12 4.5 0
 21 2 -5 19.13 4.51 0
 1 6 -8 8.36 5.79 0
 5 -2 3 78.2 6.03 0
 5 2 10 53.56 5.92 0
 7 -1 7 65.08 5.78 0
 13 -1 -4 51.18 5.32 0
 15 -2 5 7.91 4.09 0
 15 0 -5 29.93 5.66 0
 16 -2 -1 45.83 5.27 0
 17 0 8 8.97 4.42 0
 19 -1 5 7.2 4.01 0
 19 2 -6 35.43 4.71 0
 20 -1 4 3.12 3.81 0
 20 0 -3 1.68 4.55 0
 21 0 -2 43.02 5.18 0
 22 0 -1 9.87 4.49 0
 22 1 -3 12.49 4.49 0
 -2 1 2 4497.7 65.23 0
 7 -2 5 126.02 6.17 0
 9 -1 -4 305.52 9.55 0
 10 1 10 103.68 5.9 0
 11 0 9 32.18 4.99 0
 11 1 10 24.83 4.35 0
 12 -2 6 11.53 4.73 0
 12 0 9 24.43 4.66 0
 12 1 10 32.3 4.72 0
 13 1 10 12 4.36 0
 14 -1 -4 36.98 5.38 0
 16 1 -6 19.21 5.01 0
 17 -2 4 7.21 3.97 0
 17 -1 -3 17.84 4.76 0
 18 -2 1 12.23 4.71 0
 18 -2 2 16.28 3.9 0
 18 -2 3 0.94 4.12 0
 18 -1 6 63.58 5.56 0
 19 1 -5 8 4.17 0
 21 -1 1 14.69 4.66 0
 21 -1 2 -6.83 4.46 0
 21 1 -4 19.73 4.72 0
 23 3 -5 8.55 3.98 0
 2 4 -7 3.26 7.18 0
 7 0 -5 434.47 14.08 0
 8 -2 -2 562.96 11.86 0
 9 1 10 27.77 4.73 0
 10 -3 2 232.72 7.2 0
 10 0 9 188.63 6.87 0
 11 -3 1 298.04 7.8 0
 11 -3 2 16.24 4.05 0
 11 2 11 9.15 4.16 0
 12 -3 1 34.7 4.72 0
 12 -3 2 139.99 5.69 0
 12 2 11 11.34 4.32 0
 13 -3 2 8.52 4.34 0
 13 -2 6 134.31 6.26 0
 13 0 9 54.89 4.79 0
 16 -2 5 41.62 4.56 0
 16 0 -5 46.33 5.21 0
 16 2 -7 -2.22 5.41 0
 18 -2 0 44.97 4.96 0
 19 -1 -2 8.32 4.64 0
 21 -1 3 -0.92 3.84 0
 23 2 -4 1.19 3.67 0
 -4 3 -1 162.22 7.08 0
 -3 3 6 13.99 8.14 0
 5 -2 0 129.67 6.89 0
 6 -2 -1 239.2 8.91 0
 8 3 -8 23.79 10.46 0
 9 0 9 40.9 5.85 0
 10 -3 1 151.03 6.22 0
 10 2 11 0.67 4.04 0
 11 -3 3 65.13 5.26 0
 12 -3 3 34.45 4.82 0
 13 -3 1 55.74 5.19 0
 13 2 11 24.14 4.51 0
 14 -2 6 34.53 5.01 0
 14 0 9 33.74 4.35 0
 14 1 10 15.55 4.21 0
 18 -2 4 20.94 4.63 0
 18 0 8 31.02 4.89 0
 19 0 -4 10.89 4.59 0
 20 -1 5 14.7 4.65 0
 2 2 9 520.76 15.69 0
 3 0 7 3.76 4.8 0
 5 3 11 44.1 6.44 0
 6 -1 7 81.98 5.84 0
 8 -1 -4 35.15 5.57 0
 9 -3 2 13.06 4.58 0
 9 2 11 69.35 5.66 0
 10 -3 3 86.64 5.08 0
 12 -1 8 36.6 4.96 0
 13 -3 3 61.39 4.72 0
 13 -1 8 82.9 5.36 0
 14 -3 1 11.95 5.3 0
 14 -3 2 124.97 5.83 0
 14 2 11 9.1 3.73 0
 15 -2 6 28.6 4.8 0
 15 -1 -4 33.98 5.4 0
 15 0 9 7.9 3.72 0
 15 1 10 32.03 4.22 0
 17 -2 5 71.19 5.41 0
 18 -1 -3 84.93 5.44 0
 19 -2 1 6.35 4.36 0
 19 -2 2 29.36 4.13 0
 19 -1 6 8.26 4.7 0
 21 -1 4 13.05 3.76 0
 22 0 -2 -6.59 4.35 0
 22 2 -5 15.4 4.51 0
 -2 2 -2 825.74 18.28 0
 0 4 -6 4.01 5.21 0
 3 5 -8 81.59 9.96 0
 5 -2 4 31.76 5.01 0
 8 0 9 97.5 6.44 0
 8 1 10 78.29 6.2 0
 9 -3 1 226.17 7.23 0
 9 -3 3 21.7 4.37 0
 10 -1 8 26.1 4.8 0
 11 -3 0 237.34 7.17 0
 12 -3 0 -1.9 3.66 0
 13 -3 0 82.23 5.45 0
 14 -3 3 111.64 5.64 0
 14 -1 8 9.38 4.43 0
 15 -3 2 42.54 5.45 0
 15 2 11 28.18 4.39 0
 16 -2 -2 18.87 5.22 0
 17 1 -6 3.55 4.43 0
 19 -2 3 10.31 3.89 0
 20 1 -5 11.19 4.46 0
 20 2 -6 2.38 4.16 0
 21 0 -3 12.67 4.42 0
 23 1 -3 19.52 4.48 0
 2 -1 0 0.75 3.9 0
 2 3 10 216.73 11.63 0
 4 -1 6 310.61 9.69 0
 6 -2 5 135.07 6.48 0
 9 -1 8 64.08 5.45 0
 10 -3 0 17.33 4.52 0
 11 -3 4 86.01 5.59 0
 12 -3 4 42.56 4.32 0
 12 -2 -3 1.87 4.5 0
 13 -3 4 259.66 7.51 0
 14 -3 0 3.67 4.28 0
 15 -3 1 47.95 4.79 0
 15 -3 3 75.16 5.84 0
 15 -1 8 77.23 5.14 0
 16 -2 6 20.28 4.7 0
 16 -1 -4 17.85 5.12 0
 16 0 9 41.01 4.54 0
 16 1 10 28.29 4.28 0
 17 0 -5 30.44 4.71 0
 17 2 -7 8.32 5.79 0
 19 -2 0 0.39 4.55 0
 19 -2 4 -3.64 4.01 0
 20 -1 -2 35.63 4.89 0
 21 -1 -1 14.62 4.29 0
 22 -1 1 -3.74 4.06 0
 22 1 -4 0.35 3.8 0
 -3 2 0 280.32 10.97 0
 4 -2 2 8.35 4.43 0
 7 -2 -2 514.63 12.26 0
 8 -3 2 289.82 7.87 0
 10 -3 4 4.63 4.23 0
 13 -2 -3 13.53 4.29 0
 14 -3 4 21.85 5.36 0
 16 -3 1 14.6 4.66 0
 16 -3 2 68.9 5.42 0
 16 2 11 -3.5 3.63 0
 17 -2 -2 41.44 4.87 0
 18 -2 5 3.47 4.08 0
 19 -1 -3 14.3 4.9 0
 20 -2 2 -0.38 4.13 0
 20 0 -4 20.48 4.72 0
 0 3 -5 82.94 8.03 0
 2 1 8 118.26 8.83 0
 4 1 9 73.53 6.92 0
 4 2 10 55.64 6.44 0
 5 -1 -3 163.46 9.95 0
 8 -3 1 40.54 4.8 0
 8 -3 3 27.16 4.8 0
 9 -3 0 487.16 10.25 0
 12 -2 7 5.67 4.5 0
 14 -2 -3 50.44 5.3 0
 15 -3 0 3.07 4.35 0
 15 -3 4 153.16 6.05 0
 16 -3 3 59.63 4.76 0
 16 -1 8 12.14 4.6 0
 17 -2 6 24.4 4.61 0
 17 0 9 5.49 4.03 0
 17 1 10 18.05 4.21 0
 18 1 -6 62.19 5.44 0
 20 -2 1 10.65 3.91 0
 20 -2 3 2.76 3.58 0
 -6 5 4 88.56 6.14 0
 -4 3 4 49.42 7.22 0
 -1 2 -3 1990.12 30.46 0
 4 -2 1 332.59 10.46 0
 4 -2 3 177.57 7.95 0
 7 0 9 14.91 5.28 0
 8 -1 8 56.23 5.18 0
 9 -3 4 89.63 5.12 0
 11 -3 -1 266.49 7.77 0
 11 -2 7 153.19 6.5 0
 12 -3 -1 33.41 4.67 0
 13 -3 -1 67.08 5.31 0
 15 -2 -3 205.31 7.49 0
 16 -3 0 21.02 4.57 0
 17 -3 2 0.13 4.44 0
 17 -1 -4 54.6 5.19 0
 18 0 -5 2.87 4.4 0
 19 -2 5 3.58 4.23 0
 20 -2 0 71.1 5.08 0
 20 -2 4 16.88 4.14 0
 22 0 -3 21.26 4.43 0
 7 2 11 15.74 6.01 0
 10 -2 7 58.15 5.03 0
 11 -3 5 64.01 5.04 0
 12 -3 5 101.73 5.55 0
 13 -3 5 115.27 6.1 0
 14 -3 -1 40.53 4.98 0
 14 -3 5 42.38 4.89 0
 16 -3 4 13.08 4.23 0
 17 -3 1 52.25 4.75 0
 17 -3 3 25.22 4.61 0
 17 -1 8 21.45 4.6 0
 18 -2 -2 6.7 4.73 0
 18 0 9 6.79 4.9 0
 21 -1 -2 7.83 4.75 0
 21 1 -5 5.72 4.21 0
 22 -1 -1 5.65 4.78 0
 23 2 -5 0.52 3.97 0
 -5 4 4 31.02 5.7 0
 -5 5 6 585.6 15.33 0
 -1 5 -6 10.98 5.19 0
 0 3 9 160.51 16.5 0
 5 -1 7 156.63 7.49 0
 6 1 -6 422.42 19.38 0
 7 -3 2 -0.07 4.52 0
 7 -1 -4 562.57 14.46 0
 8 -3 0 3.66 4.59 0
 8 -3 4 12.24 4.29 0
 10 -3 -1 148.77 6.48 0
 10 -3 5 51.34 4.91 0
 12 0 -6 31.84 5.92 0
 13 0 -6 106.73 6.97 0
 15 -3 -1 30.55 4.98 0
 15 -3 5 82.76 5.43 0
 16 -2 -3 84.86 5.56 0
 17 -3 0 36.42 4.77 0
 18 -2 6 4.07 4.24 0
 20 -1 -3 10.54 3.99 0
 21 -2 1 42.57 4.9 0
 21 -2 2 6.3 4.12 0
 21 -2 3 -1.75 3.86 0
 23 1 -4 34.56 4.25 0
 -4 3 0 79.24 5.78 0
 -4 4 6 126.61 10.39 0
 4 0 8 12.68 4.76 0
 5 -2 -1 344.13 10.85 0
 5 -2 5 157.22 7.78 0
 7 -3 1 152.62 7.11 0
 7 -3 3 90.48 6.08 0
 7 -1 8 61.52 5.39 0
 9 -2 7 70.91 4.93 0
 11 0 -6 1.42 5.62 0
 12 0 10 1.33 4.29 0
 13 0 10 7.08 4.43 0
 14 0 -6 8.45 4.99 0
 17 -3 4 45.27 4.62 0
 18 -3 1 23.39 4.51 0
 18 -3 2 60.11 4.57 0
 18 -3 3 37.51 4.68 0
 18 -1 -4 7.76 4.37 0
 18 -1 8 10.22 4.74 0
 19 1 -6 7.66 4.19 0
 20 -2 5 20.61 4.85 0
 21 0 -4 4.14 4.2 0
 -5 4 0 14.3 3.21 0
 -3 3 -2 158.29 7.64 0
 6 1 10 22.56 4.93 0
 9 -3 -1 222.55 7.83 0
 9 -3 5 88.7 5.49 0
 11 0 10 29.13 4.72 0
 12 -1 -5 0.89 4.63 0
 12 -1 9 18.66 4.7 0
 12 1 -7 246.33 9.63 0
 13 -1 -5 81.92 5.92 0
 13 -1 9 19.98 4.73 0
 13 1 -7 3.99 4.78 0
 14 0 10 -0.33 3.86 0
 16 -3 -1 12.98 4.95 0
 16 -3 5 -0.22 4.56 0
 19 -2 -2 41.82 4.88 0
 19 -2 6 29.5 4.93 0
 19 0 -5 5.27 4.1 0
 -4 4 -2 2.31 3.37 0
 4 -2 4 458.14 11.59 0
 6 0 -5 91.98 8.99 0
 10 0 10 117.37 6.04 0
 11 -1 -5 172.21 7.71 0
 11 -1 9 114.3 6.19 0
 11 1 11 -3.14 4.12 0
 12 1 11 12.79 4.05 0
 13 1 11 11.11 3.89 0
 14 -1 -5 31.72 5.17 0
 14 -1 9 8.92 3.83 0
 14 1 -7 112.99 6.66 0
 14 1 11 13.09 4.16 0
 15 0 -6 137.13 6.96 0
 15 0 10 10.65 3.93 0
 17 -2 -3 28.82 4.93 0
 18 -3 0 4.04 4.71 0
 18 -3 4 4.39 4.61 0
 19 -3 2 4.41 4.36 0
 22 -1 -2 24.98 4.31 0
 22 1 -5 2.3 4.23 0
 23 0 -3 23.44 4.7 0
 -5 7 8 142.05 9.22 0
 -3 2 3 793.17 21.88 0
 -1 1 -1 1035.41 28.38 0
 1 5 -7 171.7 9.77 0
 4 -2 0 114.72 7.29 0
 6 -2 -2 58.15 6.28 0
 8 -2 7 19.44 4.07 0
 10 0 -6 3.75 5.4 0
 11 1 -7 152.28 8.78 0
 12 -3 6 194.75 6.73 0
 13 -3 6 39.94 5.06 0
 14 -3 6 8.29 4.38 0
 15 -1 -5 36.43 5.71 0
 15 -1 9 9.65 4.19 0
 15 1 -7 56.11 6.2 0
 15 1 11 6.63 3.6 0
 16 0 10 16.79 4.14 0
 17 -3 5 38.41 4.28 0
 19 -3 1 22.76 4.28 0
 19 -3 3 17.39 3.85 0
 19 -1 -4 31.48 4.42 0
 21 -2 -1 30.52 5.01 0
 21 -1 -3 -5.01 4.19 0
 22 -2 1 7.11 4.15 0
 -5 6 7 14.33 6.39 0
 -3 2 1 133.86 8.4 0
 2 3 -6 29.97 7.7 0
 6 2 11 6.2 4.82 0
 7 -3 0 30.85 5.07 0
 7 -3 4 264.16 8.05 0
 10 -1 9 38.13 4.92 0
 10 1 11 52.78 4.98 0
 11 -3 -2 15.64 4.63 0
 12 -2 8 34.54 5.04 0
 13 -2 8 66.52 5.29 0
 15 -3 6 5.4 4.63 0
 16 -1 9 14.44 4.16 0
 16 0 -6 1.77 4.74 0
 16 1 11 23.23 3.96 0
 18 -2 -3 3.22 4.43 0
 19 -3 4 27.8 4.58 0
 20 -2 -2 -4.19 4.56 0
 20 0 -5 9.5 4.34 0
 20 1 -6 36.19 4.88 0
 22 0 -4 48.61 4.6 0
 -1 4 -5 251.89 10.01 0
 0 2 8 991.36 31.87 0
 2 6 -8 246.42 11.14 0
 6 -3 2 981.88 14.59 0
 8 -3 5 67.68 5.19 0
 9 0 10 123.9 6.43 0
 10 -1 -5 5.08 4.59 0
 12 -4 2 11.99 4.69 0
 13 -4 2 209.8 6.29 0
 13 -4 3 145.17 6.33 0
 13 -2 -4 30.6 4.97 0
 14 -4 2 3.41 5.07 0
 14 -2 8 43.37 4.98 0
 15 -2 8 -0.55 4.23 0
 16 -3 6 31.56 4.56 0
 16 -1 -5 29.01 4.96 0
 16 1 -7 45.18 6.45 0
 17 0 10 16.97 4.43 0
 18 -3 5 22.36 4.22 0
 19 -3 0 51.46 4.51 0
 20 -3 2 45.12 4.88 0
 20 -3 3 11.31 4.08 0
 -5 4 1 343.6 9.64 0
 -2 3 -3 790.78 16.27 0
 6 -3 3 148.02 6.91 0
 6 -1 8 8.54 4.18 0
 8 -3 -1 47.14 5.56 0
 9 -1 9 111.8 6.74 0
 9 1 11 3.34 4.46 0
 10 1 -7 0.81 6.06 0
 11 -4 2 41.92 4.74 0
 12 -4 1 49.97 5.1 0
 12 -4 3 65.73 5.08 0
 12 -2 -4 14.92 4.71 0
 13 -4 1 -0.74 3.75 0
 14 -4 1 25.84 5.21 0
 14 -4 3 276.02 7.19 0
 14 -2 -4 164.63 6.69 0
 15 -4 2 173 6.78 0
 15 -4 3 168.65 6.55 0
 16 -3 -2 69.12 5.71 0
 16 -2 8 46.23 5.02 0
 17 -1 9 29.37 4.67 0
 17 0 -6 43.73 5.44 0
 20 -3 1 16.65 4.16 0
 20 -1 -4 5.01 4.4 0
 -4 3 1 193.2 8.46 0
 -3 2 2 227.61 11.68 0
 2 0 7 138.68 9 0
 3 1 9 318.28 11.79 0
 6 -3 1 175.15 7.56 0
 7 -2 7 124.78 6.47 0
 10 -3 -2 214.95 7.38 0
 10 -2 8 61.98 5.24 0
 11 -4 1 44.01 4.71 0
 11 -4 3 71.93 5.47 0
 11 -2 -4 9.94 4.58 0
 13 -4 4 19.78 4.75 0
 15 -4 1 43.74 4.85 0
 15 -2 -4 44.4 5.44 0
 16 -4 2 27.05 4.91 0
 16 -4 3 31.6 4.85 0
 17 -3 6 6.01 4.05 0
 17 -1 -5 34.91 5.02 0
 19 -3 5 11.31 4.62 0
 19 -2 -3 4.93 4.61 0
 20 -3 0 7.65 4.63 0
 20 -3 4 -3.76 4.19 0
 22 -2 -1 0.27 4.82 0
 22 -1 -3 17.29 4.51 0
 23 1 -5 4.3 4.17 0
 -5 4 2 98.2 6 0
 -3 4 -3 422.88 10.76 0
 1 0 6 2368.22 35.03 0
 3 2 10 220.44 10.8 0
 5 1 10 29.31 5.46 0
 8 0 10 28.71 5.22 0
 9 0 -6 19.75 5.91 0
 10 -4 2 16.77 4.22 0
 12 -4 4 240.47 7.09 0
 12 2 -8 24.23 6.98 0
 13 -4 0 46.93 4.86 0
 14 -4 0 6.22 4.84 0
 14 -4 4 363.07 7.7 0
 15 -4 4 65.47 5.12 0
 16 -4 1 18.91 4.9 0
 16 -2 -4 104.37 6.3 0
 17 -3 -2 7.26 4.71 0
 17 -2 8 8.71 4.84 0
 17 1 -7 10.61 5.66 0
 18 -3 6 46.68 5.12 0
 21 -3 2 2.91 4.52 0
 21 -3 3 7.69 3.94 0
 21 -2 -2 16.49 4.81 0
 21 0 -5 2.92 4.36 0
 23 0 -4 -1.47 4.23 0
 -4 3 2 289.89 10.45 0
 7 -3 5 38.78 4.82 0
 8 -1 9 10.9 5.08 0
 9 -2 8 38.25 5.38 0
 9 -1 -5 28.85 6.03 0
 10 -4 1 161.02 6.34 0
 10 -4 3 128.8 5.47 0
 11 -4 4 2.97 4.25 0
 12 -4 0 163.04 6.34 0
 12 -3 7 94.09 5.71 0
 15 -4 0 103.52 6.09 0
 16 -4 4 102.79 5.51 0
 17 -4 1 38.2 4.86 0
 17 -4 2 60.18 4.63 0
 17 -4 3 17.04 4.58 0
 18 0 -6 12.77 4.52 0
 20 -3 5 9.86 4.6 0
 21 -3 1 5.18 4.01 0
 -4 5 7 205.31 11.64 0
 3 -2 2 193.64 8.99 0
 5 -2 6 204.18 8.05 0
 6 -3 4 66.66 5.75 0
 9 -3 -2 7.88 4.76 0
 10 -2 -4 116.88 6.67 0
 11 -4 0 6.13 4.21 0
 16 -4 0 129.15 6.01 0
 17 -2 -4 -1.24 4.42 0
 18 -4 2 6.35 4.38 0
 18 -3 -2 59.1 5.36 0
 18 -2 8 6.93 4.41 0
 18 -1 -5 47.02 4.89 0
 20 -2 -3 3.04 3.73 0
 21 -1 -4 29.62 4.24 0
 -4 6 8 180 11.2 0
 5 2 11 46.7 6.97 0
 6 -1 -4 93.19 8.05 0
 9 -4 2 70.46 5.09 0
 10 -4 4 55.78 4.98 0
 11 -3 7 22.07 4.71 0
 13 -4 5 5.16 4.77 0
 13 -3 -3 57.62 5.32 0
 14 -4 5 65.73 5.26 0
 14 -3 -3 91.42 5.92 0
 15 -4 5 42.98 4.92 0
 17 -4 0 11.38 4.55 0
 17 -4 4 1.44 4.03 0
 18 -4 1 36.15 4.85 0
 18 -4 3 21.64 3.88 0
 19 -3 6 0.87 4.15 0
 22 -2 -2 -0.56 4.3 0
 23 -1 -3 8.58 4.36 0
 -3 6 9 3.74 7.81 0
 3 -2 3 776.25 15.91 0
 3 0 8 3.99 4.83 0
 6 -3 0 62.42 5.67 0
 7 -3 -1 227.7 8.38 0
 9 -4 1 177.53 6.93 0
 9 -4 3 37.23 4.24 0
 10 -4 0 48.91 4.95 0
 11 2 -8 10.13 7 0
 12 -4 5 160.62 6.06 0
 12 -3 -3 44.1 5.38 0
 12 -1 10 43.08 4.77 0
 13 -1 10 8.44 4.05 0
 13 0 11 4.47 3.95 0
 14 -4 -1 51.28 4.93 0
 14 -1 10 16.47 4.09 0
 14 0 11 -4.7 4.05 0
 15 -3 -3 65.98 5.53 0
 15 -1 10 23.74 4.16 0
 15 0 11 5.74 4.12 0
 16 -4 5 109.65 5.57 0
 18 -4 4 17.06 4.4 0
 18 -2 -4 21.74 4.79 0
 19 -4 2 23.21 4.58 0
 19 -3 -2 -0.36 4.41 0
 19 -1 -5 14.37 4.57 0
 19 0 -6 13.6 4.45 0
 22 0 -5 1.66 4.24 0
 3 -1 -2 55.92 7.9 0
 6 -2 7 29.94 5.08 0
 8 -2 8 106.79 6.2 0
 9 1 -7 14.42 7.36 0
 10 -3 7 142.26 6.18 0
 11 -4 5 30.73 4.83 0
 12 -4 -1 20.3 4.54 0
 12 0 11 -1.72 4.07 0
 13 -4 -1 7.11 4.2 0
 13 -2 9 11.82 4.21 0
 14 -2 9 25.05 4.39 0
 15 -4 -1 50.41 5.33 0
 15 -2 9 21.97 4.04 0
 16 -3 -3 77.15 5.6 0
 16 -1 10 20.56 4.41 0
 16 0 11 3.38 3.96 0
 17 -4 5 7.2 4.36 0
 18 -4 0 45.94 5 0
 19 -4 1 3.77 4.43 0
 19 -4 3 10.98 4.37 0
 21 -3 -1 12.68 4.73 0
 21 -2 -3 13.75 4.26 0
 -5 5 5 564.35 14.02 0
 -2 3 7 44.1 13.87 0
 3 -2 1 138.83 8.18 0
 7 -1 9 102.82 6.97 0
 9 -4 4 9.59 4.21 0
 11 -1 10 22.22 4.81 0
 11 0 11 7.61 4.6 0
 12 -2 9 8.09 4.29 0
 16 -4 -1 45.02 5.39 0
 16 -2 9 28.11 4.28 0
 17 -3 -3 26.96 5.26 0
 17 -1 10 7.31 4.15 0
 19 -4 4 -1.41 4.04 0
 22 -1 -4 -2.67 3.72 0
 -4 4 -1 610.63 12.55 0
 -3 4 7 268.68 15.47 0
 2 2 -5 68.48 11.23 0
 5 -3 2 19.14 4.37 0
 5 -3 3 93.13 6.41 0
 7 1 11 4.4 5.28 0
 8 -4 2 34.84 5.17 0
 8 -3 -2 374.11 10.11 0
 9 -3 7 31.17 5.08 0
 9 -2 -4 6.96 4.62 0
 10 -4 5 12.37 4.42 0
 11 -4 -1 72.59 5.36 0
 11 -2 9 8.84 4.66 0
 13 -4 6 16.51 4.62 0
 14 -4 6 13.09 4.46 0
 15 -4 6 0.18 4.31 0
 17 -2 9 9.5 4.21 0
 18 -4 5 16.47 4.59 0
 19 -4 0 3.18 4.34 0
 19 -2 -4 -2.3 4.12 0
 20 -4 2 2.16 4.38 0
 20 -4 3 19.89 4.11 0
 20 -3 -2 47.64 5.26 0
 -2 2 -1 2101.34 30.49 0
 1 2 9 44.02 9.6 0
 4 -2 -1 310.76 11.33 0
 5 -2 -2 5 4.69 0
 6 -3 5 28.68 4.66 0
 8 -4 3 90.67 5.82 0
 9 -4 0 2.36 4.65 0
 10 -1 10 109.31 5.87 0
 12 -4 6 20.63 4.6 0
 13 -3 8 4.05 4.26 0
 14 -3 8 9.19 4.39 0
 15 -3 8 26.48 4.6 0
 16 -4 6 4.6 4.45 0
 18 -3 -3 40.98 4.84 0
 20 -4 1 9.61 3.84 0
 20 -4 4 28.64 4.33 0
 20 -1 -5 12.3 4.13 0
 20 0 -6 0.01 4.32 0
 -3 3 -1 276.82 9.86 0
 1 4 -6 283 12.16 0
 3 -2 4 224.48 9.3 0
 5 -3 1 84.66 6.12 0
 8 -4 1 139.62 6.77 0
 8 -1 -5 135.88 8.27 0
 8 0 -6 151.39 9.46 0
 10 -2 9 58.57 5.46 0
 10 0 11 23.12 4.47 0
 12 -3 8 10.72 4.38 0
 16 -3 8 2.25 4.83 0
 17 -4 6 74.59 5.22 0
 19 -4 5 11.37 4.02 0
 20 -2 -4 17.38 4.71 0
 21 -4 2 24.96 5 0
 22 -3 -1 14.78 4.98 0
 22 -2 -3 24.27 4.6 0
 23 0 -5 8.32 4.01 0
 -3 5 8 83.2 10.74 0
 4 -1 -3 685.49 20.72 0
 4 5 -8 10.34 8.19 0
 7 -2 8 33.01 4.97 0
 8 -4 4 273.47 7.72 0
 9 -4 5 23.82 4.49 0
 10 -4 -1 203.67 7.09 0
 14 -5 2 271.35 7.45 0
 14 -1 -6 67.53 6.05 0
 15 -5 2 44.79 5.29 0
 15 -1 -6 44.87 5.86 0
 17 -3 8 24.98 4.75 0
 18 -4 6 4.59 4.66 0
 19 -3 -3 16 4.92 0
 20 -4 0 10.44 4.41 0
 21 -4 1 -8.45 4.7 0
 21 -4 3 -0.58 3.71 0
 21 -3 -2 1.67 4.68 0
 23 -1 -4 17.04 4.12 0
 -2 5 9 5.72 10.01 0
 0 5 -6 311.75 11.15 0
 3 4 -7 278.16 14.66 0
 5 -3 4 320.2 9.33 0
 9 -1 10 29.27 4.74 0
 10 2 -8 60.92 8.86 0
 11 -3 8 93.66 5.69 0
 13 -5 2 29.3 5.29 0
 13 -5 3 65.11 5.57 0
 13 -2 -5 109.39 6.78 0
 13 -1 -6 66.9 6.14 0
 14 -5 3 197.79 6.52 0
 14 -2 -5 117.85 6.89 0
 15 -5 3 77.43 5.24 0
 15 -2 -5 30.49 5.87 0
 16 -5 2 14.07 4.81 0
 16 -5 3 43.88 4.81 0
 16 -4 -2 25.21 4.97 0
 16 -2 -5 53.32 5.29 0
 16 -1 -6 30.52 5.25 0
 18 -3 8 4.41 4.76 0
 20 -4 5 3.65 4.11 0
 21 -1 -5 7.85 4.35 0
 4 0 9 89.67 7.12 0
 4 1 10 353.06 11.62 0
 6 0 10 94.02 6.33 0
 8 -3 7 73.86 5.16 0
 9 0 11 95.16 6.5 0
 12 -5 2 151.42 6.31 0
 12 -5 3 125.89 5.85 0
 13 -5 1 66.67 5.19 0
 14 -5 1 12.18 4.44 0
 14 -5 4 18.46 4.69 0
 15 -5 1 47.57 4.79 0
 15 -5 4 78.06 5.34 0
 16 -5 1 86.76 5.69 0
 17 -5 2 -0.01 4.63 0
 17 -5 3 6.11 4.16 0
 17 -4 -2 70.45 5.44 0
 17 -1 -6 1.63 4.76 0
 19 -4 6 16.48 4.75 0
 23 -2 -3 30.29 4.5 0
 -4 4 5 51.56 6.68 0
 1 3 10 60.7 10.77 0
 4 -2 6 91.94 6.48 0
 6 -3 -1 181.77 8.03 0
 7 -4 2 394.11 9.54 0
 8 -4 0 833.6 12.99 0
 9 -2 9 3.85 5.05 0
 10 -3 8 21.01 4.99 0
 12 -5 1 44.02 4.92 0
 12 -2 -5 89.95 6.39 0
 12 -1 -6 201.12 8.7 0
 13 -5 4 367.33 8.34 0
 14 0 -7 44.7 5.65 0
 15 0 -7 71.07 6.41 0
 16 -5 4 52.49 4.61 0
 16 0 -7 23.11 5.68 0
 17 -5 1 30.18 5.03 0
 17 -5 4 10.48 4.43 0
 17 -2 -5 61.97 5.29 0
 18 -5 2 20.31 4.57 0
 18 -5 3 0.09 4.08 0
 20 -4 -1 3.14 4.85 0
 20 -3 -3 8.02 4.02 0
 21 -2 -4 5.79 4.13 0
 22 -3 -2 24.15 4.51 0
 1 1 8 312.84 14.68 0
 3 -1 7 2.06 5.04 0
 5 -2 7 54.79 5.53 0
 6 1 11 27.87 5.8 0
 7 -4 3 289.54 7.95 0
 8 -2 -4 422.03 11.63 0
 9 -4 -1 159.58 6.91 0
 11 -5 2 5.06 4.61 0
 11 -5 3 44.95 4.82 0
 12 -5 4 32.03 5.21 0
 12 -4 7 9.47 4.52 0
 13 0 -7 236.67 9.29 0
 14 -5 0 -8.49 4.72 0
 14 -3 -4 32.67 4.99 0
 14 -2 10 10.2 4.4 0
 15 -5 0 19.27 4.7 0
 15 -3 -4 166.06 6.79 0
 15 -2 10 34.66 4.82 0
 16 -5 0 43.22 5.06 0
 16 -3 -4 13.64 4.99 0
 18 -5 1 21.53 4.59 0
 18 -4 -2 1.01 4.53 0
 18 -2 -5 2.42 4.54 0
 18 -1 -6 43.15 5.04 0
 -5 5 4 484.13 12.09 0
 -5 6 6 106.2 7.32 0
 7 -3 -2 -1.22 4.83 0
 8 -4 5 297.81 7.91 0
 11 -4 -2 83 5.51 0
 13 -5 0 7.32 4.58 0
 13 -3 -4 204.97 7.22 0
 13 -2 10 82.14 5.54 0
 13 -1 11 17.05 4.3 0
 14 -5 5 2.07 4.42 0
 14 -1 11 2.44 3.71 0
 15 -5 5 41.59 5.08 0
 15 -1 11 -0.64 3.75 0
 16 -5 5 13.16 4.56 0
 16 -2 10 16.01 4.36 0
 16 -1 11 14.64 3.84 0
 17 -5 0 129.21 5.99 0
 17 -3 -4 37.3 5.13 0
 17 -2 10 40.92 5.1 0
 17 0 -7 21.73 5.8 0
 18 -5 4 4.1 3.71 0
 19 -5 2 2.64 4.46 0
 19 -5 3 17.65 4.22 0
 19 -4 -2 22.01 4.58 0
 21 -4 -1 7.92 4.6 0
 22 -1 -5 5.12 3.95 0
 3 -2 0 278.95 11.39 0
 3 6 -8 22.29 7.03 0
 5 -3 0 1128.68 17.21 0
 7 -4 1 1063.44 14.39 0
 7 -4 4 214.04 7.37 0
 8 -1 10 73.57 6.17 0
 11 -5 1 47.55 4.51 0
 11 -5 4 178.81 6.57 0
 11 -4 7 56.55 4.99 0
 11 -2 -5 26.28 5.02 0
 11 -1 -6 3.29 5.51 0
 12 -3 -4 39.68 4.92 0
 12 -2 10 12.8 4.49 0
 12 0 -7 27.71 6.21 0
 13 -5 5 41.82 4.97 0
 14 -3 9 25.79 4.25 0
 15 -3 9 34.8 4.57 0
 16 -3 9 15.42 4.22 0
 17 -5 5 46.89 5.05 0
 19 -5 1 22.04 4.79 0
 19 -5 4 43.11 4.58 0
 21 -3 -3 11.23 4.45 0
 22 -2 -4 41.76 4.42 0
 -4 4 0 8.38 3.43 0
 0 1 7 1272.4 34.83 0
 1 -1 1 967.68 27.98 0
 2 -1 6 69.5 7.19 0
 2 5 -7 44.92 7.33 0
 5 -3 5 270.56 8.72 0
 6 -2 8 262.33 8.56 0
 7 -3 7 38.25 5.02 0
 8 -2 9 65.07 5.89 0
 9 -3 8 23.4 4.61 0
 10 -5 2 316.4 7.74 0
 10 -5 3 187.62 6.49 0
 12 -5 0 -0.43 3.6 0
 12 -5 5 71.59 5.49 0
 12 -1 11 1.83 4.03 0
 13 -3 9 31.23 4.6 0
 17 -3 9 8.35 4.32 0
 18 -5 0 3.97 4.04 0
 18 -5 5 15.36 4.33 0
 18 -3 -4 -0.07 4.22 0
 19 -2 -5 2.66 3.92 0
 19 -1 -6 6.82 4.31 0
 20 -5 2 42.18 4.91 0
 20 -5 3 22.72 4.47 0
 -3 4 -2 291.86 9.33 0
 0 1 -2 42.52 8.6 0
 1 6 -7 49.19 6.43 0
 10 -4 -2 16.61 4.92 0
 11 -2 10 3.56 4.41 0
 12 -3 9 13.27 4.13 0
 15 -5 -1 73.31 5.37 0
 15 -4 -3 135.61 6.14 0
 16 -5 -1 69.68 5.69 0
 16 -4 -3 51.83 5.56 0
 19 -5 0 51.19 4.92 0
 19 -5 5 23.96 4.71 0
 19 -3 -4 41.48 5.1 0
 20 -5 1 24.74 5.15 0
 20 -5 4 4.56 3.93 0
 20 -4 -2 0.23 4.82 0
 22 -4 -1 14.31 4.78 0
 23 -1 -5 9.18 4.15 0
 -3 3 5 568.34 19.46 0
 -1 5 -5 221.54 8.64 0
 2 1 9 41.57 7.87 0
 8 1 -7 33.71 8.83 0
 10 -5 1 197.44 6.5 0
 10 -5 4 48.84 5.13 0
 10 -4 7 73.45 5.62 0
 11 -5 0 59.27 4.87 0
 11 -5 5 77.04 5.15 0
 11 -1 11 4.03 4.12 0
 14 -5 -1 5.88 4.84 0
 14 -5 6 10.97 4.53 0
 14 -4 -3 272.33 7.8 0
 14 -4 8 46.04 4.85 0
 15 -5 6 77.09 5.41 0
 15 -4 8 3.08 4.33 0
 16 -5 6 78.55 5.3 0
 16 -4 8 25.36 4.83 0
 17 -5 6 -2.12 4.37 0
 17 -4 -3 21.6 4.58 0
 20 -2 -5 18.89 4.5 0
 20 -1 -6 40.93 4.84 0
 21 -5 2 -4.43 4.44 0
 22 -3 -3 5.35 4.35 0
 23 -2 -4 4.58 4.08 0
 -5 5 2 85.31 5.63 0
 -2 4 8 5.41 9.67 0
 1 3 -5 413.99 15.46 0
 4 -3 2 285.18 9.51 0
 4 -3 3 414.16 10.85 0
 7 -4 0 81.43 6.06 0
 7 -4 5 36.02 5.22 0
 8 -4 -1 169.93 7.34 0
 11 -3 -4 113.41 6.22 0
 11 -3 9 31.66 4.95 0
 13 -5 -1 35.08 4.76 0
 13 -5 6 3.11 4.67 0
 13 -4 -3 138.89 6.05 0
 13 -4 8 -0.99 4.19 0
 17 -4 8 12.98 4.75 0
 18 -5 6 36.92 4.94 0
 18 -4 -3 26.8 4.72 0
 20 -5 0 -2.37 4.71 0
 21 -5 1 8.08 4.55 0
 21 -4 -2 33.99 5.05 0
 2 2 10 31.83 8.1 0
 5 0 -5 4.18 7.66 0
 5 0 10 23.89 5.27 0
 6 -4 3 266.75 8.37 0
 8 -3 8 22.89 5.19 0
 9 -5 2 6.35 4.04 0
 9 -5 3 20.82 4.26 0
 10 -2 -5 121.43 6.99 0
 10 -2 10 24.49 4.58 0
 11 0 -7 12.31 5.68 0
 18 -4 8 23.69 4.58 0
 20 -3 -4 0.83 4.13 0
 -2 3 -2 225.92 9.47 0
 0 4 -5 277.44 10.93 0
 6 -4 2 419.12 9.76 0
 7 -1 -5 12.72 5.67 0
 10 -5 0 6.51 4.18 0
 10 -5 5 27.17 4.52 0
 10 -1 -6 43.74 6.16 0
 10 -1 11 43.47 4.72 0
 12 -5 -1 50.58 4.58 0
 12 -5 6 99.38 5.36 0
 12 -4 -3 44.68 5.11 0
 12 -4 8 11.09 4.62 0
 19 -5 6 0.71 4.23 0
 19 -4 -3 19.51 4.58 0
 21 -2 -5 12.58 4.28 0
 -3 3 0 11.28 3.57 0
 4 -3 4 52.43 5.41 0
 7 -2 9 36.13 5.75 0
 7 0 11 39.76 6.36 0
 9 -5 1 140.07 6.12 0
 9 -5 4 149.45 6.19 0
 9 -4 7 85.51 5.39 0
 10 -3 9 5.18 4.62 0
 14 -6 2 15.6 4.83 0
 14 -6 3 20.58 4.92 0
 15 -6 2 59.08 5.46 0
 15 -6 3 2.76 4.62 0
 16 -6 2 2.61 4.59 0
 16 -6 3 6.18 4.59 0
 17 -6 2 48.67 4.88 0
 17 -6 3 8.17 4.15 0
 20 -5 -1 21.82 4.91 0
 21 -3 -4 26.04 4.19 0
 22 -4 -2 6.35 4.54 0
 -4 4 1 617.97 13.33 0
 -4 4 4 135.84 8.29 0
 -2 4 -3 174.89 7.9 0
 -1 2 -2 4331.64 47.11 0
 2 0 8 964.98 20.34 0
 4 -3 1 193.42 8.07 0
 5 1 11 2.03 6.14 0
 6 -4 1 2.66 4.55 0
 6 -4 4 165.41 7.07 0
 9 -4 -2 82.85 5.64 0
 10 -3 -4 8.32 4.51 0
 11 -5 -1 68.57 5.28 0
 11 -4 8 12.9 4.3 0
 15 -6 1 38.86 4.87 0
 15 -6 4 19.56 4.58 0
 16 -6 1 100.13 5.67 0
 16 -6 4 -4.67 4.51 0
 16 -5 -2 33.07 5.01 0
 16 -3 10 39.54 4.96 0
 16 -2 11 -5.84 3.99 0
 17 -6 1 40.42 4.82 0
 17 -6 4 -1.37 4.37 0
 17 -5 -2 11.11 4.83 0
 18 -6 2 -2.34 4.29 0
 18 -6 3 25.9 4.36 0
 20 -4 -3 24.55 4.41 0
 -4 5 6 362.69 12.73 0
 5 -3 6 7.2 4.67 0
 6 -3 7 153.96 7.22 0
 7 -2 -4 138.58 8.32 0
 9 -2 10 114.58 6.34 0
 9 2 -8 38.28 10.48 0
 13 -6 2 169.96 6.12 0
 13 -6 3 160.25 6 0
 14 -6 1 110.49 6.32 0
 14 -6 4 166.39 6 0
 14 -3 10 96.25 5.6 0
 14 -2 11 4.68 4.25 0
 15 -3 10 11.16 4.24 0
 15 -2 11 27.49 4.16 0
 18 -6 1 47.4 4.89 0
 18 -6 4 43.71 4.39 0
 18 -5 -2 24.62 4.73 0
 19 -6 2 40.21 4.84 0
 19 -6 3 21.32 4.22 0
 22 -2 -5 19.11 4.01 0
 -5 6 5 38.73 5.81 0
 -4 7 8 8.61 5.71 0
 2 -2 3 15.91 5.2 0
 7 0 -6 682.9 20.37 0
 8 -5 3 4.02 4.16 0
 9 -5 5 42.1 4.67 0
 9 -1 11 2.48 4.74 0
 12 -6 3 105.82 5.91 0
 13 -6 1 16.54 5.02 0
 13 -6 4 41.02 5.31 0
 13 -3 10 1.18 4.3 0
 13 -2 11 19.15 4.4 0
 15 -4 9 23.51 5.01 0
 15 -3 -5 62.46 6.36 0
 15 -2 -6 25.09 5.24 0
 16 -6 5 16.95 4.45 0
 16 -4 9 22.72 4.35 0
 16 -3 -5 1.77 4.26 0
 16 -2 -6 22.07 5.24 0
 17 -4 9 -7.31 4.63 0
 17 -3 -5 26.66 4.9 0
 17 -2 -6 18.22 4.74 0
 19 -6 1 23.72 4.47 0
 19 -6 4 0.5 4.03 0
 21 -5 -1 4.94 4.19 0
 21 -4 -3 -4.23 4.17 0
 22 -3 -4 6.76 3.85 0
 1 0 7 1247.43 26.01 0
 2 -2 2 794.82 18.39 0
 5 -3 -1 65.84 5.9 0
 6 -3 -2 1060.63 17.61 0
 8 -5 2 160.37 6.4 0
 9 -5 0 188.6 7 0
 9 -3 9 40.75 5.23 0
 10 -4 8 155.13 6.73 0
 12 -6 2 74.29 4.77 0
 12 -5 7 4.84 4.53 0
 12 1 -8 35.53 6.92 0
 14 -6 5 42.35 4.8 0
 14 -4 9 46.35 4.65 0
 14 -3 -5 20.95 5.38 0
 14 -2 -6 28.47 5.31 0
 15 -6 0 9.33 4.58 0
 15 -6 5 35.23 4.38 0
 16 -6 0 231.6 7.03 0
 17 -6 0 3.57 4.38 0
 17 -6 5 7.64 4.01 0
 18 -6 5 11.53 4.47 0
 18 -3 -5 36.67 4.78 0
 18 -2 -6 6.09 4.41 0
 19 -5 -2 -0.85 4.57 0
 20 -6 2 13.89 3.89 0
 20 -6 3 15.39 3.71 0
 -4 4 2 5.41 3.81 0
 -4 6 7 46.85 7.08 0
 -2 2 0 431.62 14.96 0
 1 1 -3 1693.26 49.14 0
 3 0 9 158.74 9.56 0
 3 1 10 62.03 8.29 0
 6 -4 5 167.39 7.13 0
 7 -3 8 168.73 7.09 0
 8 -5 4 3.8 4.16 0
 8 -4 7 42.3 5.25 0
 10 -5 -1 207.69 7 0
 12 -6 1 27.72 4.76 0
 12 -6 4 295.66 7.79 0
 12 -3 10 70.81 5.29 0
 12 -2 11 17.81 4.3 0
 13 -4 9 4.08 4.45 0
 14 -6 0 80.85 5.91 0
 15 -4 -4 53.31 5.75 0
 16 -4 -4 84.06 5.66 0
 17 -4 -4 6.74 4.15 0
 18 -6 0 51.4 5.26 0
 19 -6 5 2.14 4.55 0
 19 -3 -5 7.01 4.36 0
 20 -6 1 2.33 4.58 0
 20 -6 4 24.26 3.92 0
 20 -5 -2 43.4 4.98 0
 22 -5 -1 -1.05 4.75 0
 23 -2 -5 1.67 3.55 0
 -2 2 5 67.09 12.29 0
 -1 3 -3 1255.53 22.12 0
 7 -4 -1 1015.08 15.3 0
 8 -5 1 90.48 6.02 0
 9 -2 -5 313.9 10.42 0
 10 0 -7 38 7.02 0
 11 -6 2 89.99 5.42 0
 11 -6 3 33.56 4.86 0
 13 -6 0 6.64 4.23 0
 13 -6 5 62.81 4.79 0
 13 -3 -5 118.31 6.42 0
 13 -2 -6 183.27 7.89 0
 14 -4 -4 316.34 8.59 0
 15 -1 -7 63.29 6.39 0
 16 -5 8 5.26 5 0
 16 -1 -7 20.23 5.62 0
 17 -1 -7 17.79 5.59 0
 18 -4 -4 18.19 4.5 0
 19 -6 0 4.17 4.6 0
 19 -2 -6 24.79 4.62 0
 21 -6 2 17.95 4.29 0
 22 -4 -3 20.68 4.44 0
 23 -3 -4 20.05 4 0
 4 -2 -2 8.34 5.09 0
 4 2 -6 100.29 17.55 0
 6 -4 0 93.57 6.32 0
 11 -6 4 5.97 4.26 0
 11 -5 7 34.64 4.9 0
 12 -6 5 136.35 5.96 0
 12 -4 9 33.14 4.8 0
 15 -6 6 128.57 5.89 0
 15 -5 8 25.88 5.11 0
 16 -6 6 14.71 4.6 0
 17 -6 6 75.53 5.63 0
 17 -5 8 33.54 4.96 0
 18 -6 6 5.29 4.56 0
 18 -5 8 2.79 4.64 0
 19 -4 -4 0.72 3.97 0
 20 -6 0 8.94 4.82 0
 20 -3 -5 12.18 4.36 0
 21 -6 1 4.86 4.38 0
 21 -5 -2 -11.12 4.42 0
 8 -4 -2 37.81 5.13 0
 8 -2 10 11.42 5.25 0
 9 -3 -4 84.51 6.22 0
 9 -1 -6 11.49 5.86 0
 11 -6 1 56.02 5.01 0
 11 -3 10 3.13 4.29 0
 11 -2 11 11.88 4.35 0
 13 -4 -4 6.32 4.7 0
 14 -6 6 16.51 4.8 0
 14 -5 8 16.43 4.56 0
 14 -1 -7 88.03 6.66 0
 15 -6 -1 16.54 4.57 0
 19 -6 6 5.01 4.98 0
 20 -2 -6 -1.02 4.24 0
 -1 4 9 72.78 16.44 0
 0 2 -3 2382.76 37.76 0
 4 -3 0 75.02 6.43 0
 5 -4 3 4.5 4.52 0
 6 0 11 3.09 5.58 0
 8 -5 5 4.08 4.03 0
 9 -4 8 5.89 4.58 0
 11 -5 -2 10.81 4.47 0
 12 -6 0 14.29 3.96 0
 12 -3 -5 87.35 6.01 0
 13 -6 6 59.6 5.02 0
 13 -5 8 4.93 4.36 0
 15 -5 -3 101.41 5.7 0
 16 -5 -3 22.65 4.79 0
 17 -5 -3 5.09 4.67 0
 18 -5 -3 2.24 4.31 0
 20 -4 -4 27.02 4.49 0
 21 -3 -5 22.05 4.65 0
 22 -5 -2 3.47 4.56 0
 -3 3 1 275.82 10.5 0
 -3 4 -1 194.39 7.97 0
 3 -1 8 118.91 7.51 0
 5 -4 2 97.41 6.36 0
 5 -2 -3 76.38 7.51 0
 8 -3 9 3.55 4.89 0
 10 -6 2 2.92 3.97 0
 10 -6 3 10.96 3.92 0
 10 -5 7 142.12 6.51 0
 11 -6 5 27.1 4.91 0
 11 -4 9 2.68 4.32 0
 12 -2 -6 18.27 5.55 0
 14 -6 -1 69.49 5.22 0
 14 -5 -3 186.23 7.31 0
 19 -5 -3 14.52 4.43 0
 1 5 -6 12.31 6.3 0
 2 -2 1 2066.53 30.75 0
 5 -4 4 35.1 5.58 0
 7 -5 2 376.66 9.26 0
 8 -5 0 6.98 4.09 0
 9 -5 -1 142.69 6.31 0
 10 -6 4 69.44 5.16 0
 11 1 -8 235.92 12.62 0
 12 -5 8 -1.65 4.24 0
 12 -4 -4 222.51 7.57 0
 13 -6 -1 2.18 4.21 0
 13 -1 -7 6.62 5.13 0
 16 -7 3 5.64 4.06 0
 16 -3 11 31.7 4.62 0
 17 -7 2 2.49 4.26 0
 17 -7 3 8.09 4.11 0
 20 -6 -1 4.04 4.83 0
 21 -4 -4 -0.97 4.01 0
 -4 5 0 15.85 3.63 0
 2 -1 7 380.43 12.82 0
 3 -2 -1 216.96 10.79 0
 4 0 10 4.11 5.46 0
 5 -3 7 11.33 4.67 0
 7 -5 4 378.94 8.81 0
 7 -4 7 49.8 5.04 0
 10 -6 1 63.31 5.07 0
 10 -3 10 19.24 4.53 0
 10 -2 11 1.1 3.94 0
 11 -6 0 22.12 4.28 0
 12 -6 6 22.33 4.44 0
 13 -5 -3 58.93 5.58 0
 15 -7 2 29.71 4.83 0
 15 -7 3 64.48 4.77 0
 15 -4 10 64.41 4.79 0
 15 -3 11 1.99 3.46 0
 16 -7 2 37.22 4.37 0
 16 -7 4 6.38 4.41 0
 16 -4 10 20.54 4.29 0
 17 -7 4 12.06 4.49 0
 18 -7 2 22.06 4.78 0
 18 -7 3 28.65 3.9 0
 18 -7 4 -2.77 3.95 0
 19 -7 3 38.99 4.42 0
 20 -5 -3 25.8 4.61 0
 22 -3 -5 2.89 4.13 0
 -3 5 -2 20.5 3.93 0
 4 -1 9 67.96 6.76 0
 6 -3 8 28.37 4.85 0
 6 4 -8 171.73 17.09 0
 14 -7 2 73.2 5.62 0
 14 -7 3 23.26 5.14 0
 14 -4 10 17.58 4.02 0
 14 -3 11 32.01 4.19 0
 15 -7 4 25.23 4.34 0
 16 -7 1 57.46 5.31 0
 16 -5 9 2.07 4.17 0
 17 -7 1 33.23 4.93 0
 17 -5 9 7.35 4.18 0
 18 -7 1 16.06 4.55 0
 19 -7 2 5.7 3.83 0
 19 -7 4 33.38 4.48 0
 20 -7 3 18.56 4.45 0
 21 -6 -1 13.78 4.29 0
 21 -5 -3 14.5 4.83 0
 22 -4 -4 44.42 4.4 0
 5 -4 1 368.21 9.78 0
 7 -5 1 83 5.4 0
 8 -4 8 140.27 6.58 0
 10 -6 5 52.74 4.8 0
 10 -5 -2 322.91 8.43 0
 10 -4 9 37.71 4.54 0
 11 -5 8 50.15 4.96 0
 11 -3 -5 50.31 5.7 0
 12 -6 -1 42.84 4.76 0
 14 -7 4 7.24 4.72 0
 15 -7 1 159.7 5.94 0
 15 -5 9 22.83 4.36 0
 16 -7 5 17.84 4.39 0
 16 -6 -2 2.25 4.64 0
 17 -7 5 -0.02 4.21 0
 17 -6 -2 44.07 5.1 0
 18 -7 5 10.87 4.36 0
 18 -6 -2 5.33 4.23 0
 19 -7 1 19.27 4.73 0
 20 -7 2 52.77 4.69 0
 -4 5 5 45.43 6.16 0
 -3 4 6 295.28 13.73 0
 3 -3 3 2081.2 24.33 0
 4 -3 6 287.07 9.14 0
 9 -6 2 105.65 5.56 0
 9 -6 3 61.93 4.75 0
 9 -5 7 4.51 4.11 0
 13 -7 2 54.72 5.48 0
 13 -7 3 153.22 5.96 0
 13 -4 10 63.97 4.65 0
 13 -3 11 12.94 4.08 0
 14 -7 1 12.42 4.86 0
 14 -5 9 12.11 3.97 0
 15 -7 5 52.91 5.14 0
 19 -7 5 3.3 4.35 0
 19 -6 -2 41 5.2 0
 20 -7 1 28.76 4.7 0
 22 -5 -3 9.92 4.54 0
 23 -3 -5 4.42 3.67 0
 2 4 -6 88.38 8.47 0
 2 6 -7 27.58 6.14 0
 3 -3 2 158.76 7.98 0
 5 -4 5 32.51 4.88 0
 7 -5 5 113.78 5.9 0
 9 -6 4 34.44 4.43 0
 10 -6 0 120.66 5.96 0
 11 -4 -4 7.81 4.51 0
 11 -2 -6 38.74 5.89 0
 12 -5 -3 132.55 5.91 0
 12 -1 -7 230.62 9.51 0
 13 -7 4 272.78 6.84 0
 14 -7 5 120.61 5.81 0
 16 -7 0 7.01 4.6 0
 17 -7 0 80.36 5.57 0
 17 -4 -5 6.27 4.44 0
 18 -7 0 3.07 4.49 0
 18 -4 -5 12.3 4.47 0
 20 -6 -2 10.9 4.74 0
 21 -7 1 12.98 4.68 0
 -3 3 2 166.19 9 0
 3 -3 4 494.34 12.54 0
 4 6 -8 177.66 10.39 0
 6 -4 -1 6.65 4.59 0
 7 -3 9 31.47 5.3 0
 7 -1 11 5.74 5.22 0
 8 -2 -5 14.58 5.52 0
 9 -3 10 12.01 4.58 0
 9 -2 11 64.52 5.28 0
 12 -7 3 98.8 6.06 0
 12 -6 7 15.43 4.73 0
 12 -4 10 10.68 4.33 0
 12 -3 11 30.13 4.62 0
 13 -7 1 22.21 5.29 0
 13 -5 9 18.24 4.12 0
 15 -7 0 529.23 9.38 0
 16 -7 6 101.23 5.74 0
 16 -6 8 49.27 5.21 0
 16 -4 -5 98.27 5.75 0
 16 -3 -6 6.72 4.86 0
 17 -7 6 -10.4 4.71 0
 17 -6 8 17.82 4.23 0
 17 -3 -6 8.59 4.33 0
 18 -7 6 1.66 4.62 0
 18 -3 -6 39.81 5.01 0
 19 -7 0 0.01 4.23 0
 19 -4 -5 3.3 4.32 0
 21 -6 -2 14.15 4.6 0
 -3 3 3 2110.37 30.6 0
 -3 6 8 21.61 7.42 0
 3 3 -6 14.73 7.41 0
 7 -4 -2 486.27 11.21 0
 8 -5 -1 106.34 6.39 0
 8 -3 -4 5.51 4.55 0
 9 -6 1 142.38 5.68 0
 11 -6 -1 34.47 4.71 0
 12 -7 2 78.54 5.36 0
 12 -7 4 13.02 4.89 0
 13 -7 5 16.7 4.86 0
 14 -7 0 169.8 6.59 0
 15 -7 6 21.09 4.5 0
 15 -6 8 -0.65 4.74 0
 15 -4 -5 25.1 5.16 0
 16 -5 -4 43.53 5.4 0
 17 -5 -4 16.31 4.43 0
 18 -5 -4 3.8 3.9 0
 19 -3 -6 1.48 3.98 0
 5 -1 10 26.13 5.04 0
 5 5 -8 163.45 12.27 0
 6 -2 -4 557.31 15.4 0
 7 -5 0 139.85 6.87 0
 9 -6 5 61.96 5.2 0
 9 -4 9 8.48 4.26 0
 9 0 -7 48.7 8.17 0
 12 -5 9 -0.57 4.38 0
 14 -6 8 16.6 4.74 0
 15 -5 -4 63.37 5.69 0
 15 -3 -6 3.95 5.03 0
 19 -5 -4 44.1 4.85 0
 20 -4 -5 4.58 4.02 0
 20 -3 -6 36.73 4.81 0
 22 -6 -2 -1.97 4.37 0
 -4 5 1 307.31 9.25 0
 -2 3 -1 134.07 7.87 0
 -2 5 -3 75.9 5.45 0
 0 5 -5 6.15 4.21 0
 6 -5 2 358.87 9.22 0
 6 -5 3 114.81 5.94 0
 6 -4 7 47.24 5.26 0
 11 -7 3 19.37 4.42 0
 11 -6 7 19.5 4.72 0
 11 -4 10 11.59 4.26 0
 11 -3 11 4.39 4.15 0
 12 -7 1 8.24 3.92 0
 12 -7 5 53.18 4.9 0
 13 -7 0 -0.05 4.79 0
 14 -7 6 90.08 4.96 0
 14 -4 -5 67.51 6.17 0
 17 -2 -7 11.88 5.64 0
 20 -5 -4 5.3 4.02 0
 21 -4 -5 3.12 4.09 0
 -3 5 7 7.37 6.71 0
 3 5 -7 4.85 6.54 0
 5 -4 0 12.81 4.62 0
 5 -3 -2 23.05 5.03 0
 6 -5 4 92.52 5.85 0
 6 -1 -5 42.75 7.42 0
 7 -4 8 15.34 4.64 0
 8 -6 3 280.17 7.56 0
 8 -5 7 27.62 4.42 0
 9 -5 -2 5.95 4.21 0
 10 -3 -5 55.4 5.46 0
 11 -7 2 6.82 4.58 0
 11 -7 4 288.05 7.56 0
 13 -7 6 6.31 4.34 0
 13 -6 8 4.34 4.62 0
 14 -5 -4 14.6 5.06 0
 14 -3 -6 22.49 5.23 0
 15 -7 -1 128.76 5.97 0
 16 -5 10 3.8 4.06 0
 16 -2 -7 3.5 5.43 0
 17 -6 -3 6.38 4.34 0
 18 -6 -3 20.67 4.29 0
 19 -6 -3 17.4 4.79 0
 20 -7 -1 11.85 4.81 0
 21 -5 -4 26.89 4.64 0
 -4 6 6 86.32 7.4 0
 -2 2 1 2181.13 34.82 0
 1 -1 0 60.09 7.94 0
 3 -3 1 269.52 10.19 0
 5 0 11 129.57 8.26 0
 8 -6 2 40.51 4.24 0
 8 -6 4 233.56 7.11 0
 9 -6 0 -0.27 4.05 0
 10 -4 -4 26.96 5.21 0
 15 -5 10 11.33 3.82 0
 15 -4 11 17.07 4.02 0
 16 -6 -3 8.49 4.51 0
 17 -8 3 30.52 4.44 0
 18 -8 2 4.43 4.18 0
 18 -8 3 9.73 4.1 0
 19 -8 3 22.77 4.44 0
 20 -6 -3 9.46 4.8 0
 22 -4 -5 35.77 4.63 0
 -4 5 4 32.57 4.98 0
 -2 4 -2 9.88 3.95 0
 5 -4 6 424.24 9.97 0
 8 -3 10 54.4 5.54 0
 8 -1 -6 144.7 9.22 0
 9 -5 8 123.43 6.21 0
 10 -6 -1 42.71 4.82 0
 11 -7 1 60.03 5.06 0
 11 -5 9 9.21 4.32 0
 11 -1 -7 157.19 8.69 0
 12 -7 0 16.81 4.4 0
 12 -6 8 0.78 4.12 0
 13 -4 -5 30.94 4.88 0
 14 -7 -1 13.53 4.78 0
 14 -4 11 6.29 3.97 0
 15 -6 -3 5.22 4.41 0
 15 -2 -7 66.67 6.47 0
 16 -8 2 0.3 4.58 0
 16 -8 3 3.51 3.76 0
 16 -8 4 3.16 4.36 0
 16 -6 9 -1.82 3.95 0
 17 -8 2 45.48 4.51 0
 17 -8 4 6.8 3.97 0
 18 -8 4 57.49 4.4 0
 19 -8 2 76.5 5.22 0
 19 -8 4 -4.01 3.94 0
 21 -7 -1 16.21 4.78 0
 22 -5 -4 2.58 3.67 0
 -4 5 2 67.53 5.53 0
 -3 4 0 81.89 5.59 0
 4 -4 3 4.97 4.62 0
 4 -3 -1 156.24 8.31 0
 5 -3 8 92.1 6.07 0
 6 -5 1 521.87 11.07 0
 8 -6 1 250.73 7.54 0
 10 -6 7 30.8 4.73 0
 10 -2 -6 14.47 5.66 0
 11 -7 5 215.38 7.08 0
 12 -7 6 1.5 4.57 0
 13 -5 -4 411.28 9.45 0
 13 -3 -6 43.61 5.59 0
 14 -5 10 34.81 4.45 0
 15 -8 2 34.74 5.01 0
 15 -8 3 2.76 3.99 0
 15 -8 4 11.43 4.46 0
 15 -6 9 4.75 4.05 0
 17 -8 1 46.62 4.87 0
 18 -8 1 24.24 4.56 0
 18 -8 5 33.17 4.86 0
 19 -8 1 8.78 4.63 0
 20 -8 2 1.14 4 0
 21 -6 -3 7.89 4.23 0
 1 -1 6 67.84 7.99 0
 4 -4 2 3 4.35 0
 4 -4 4 138.24 7.45 0
 4 4 -7 56.61 9.51 0
 6 -5 5 39.87 4.82 0
 8 -6 5 38.97 4.65 0
 8 -4 9 59.96 6.33 0
 10 -7 2 114.36 5.73 0
 10 -7 3 13.88 3.85 0
 10 -4 10 3.6 4.34 0
 10 -3 11 19.39 4.48 0
 13 -7 -1 21.03 4.97 0
 13 -4 11 48.44 4.9 0
 14 -8 3 65.44 5.22 0
 14 -6 -3 11.97 4.55 0
 16 -8 1 59.23 4.75 0
 16 -8 5 2.83 4.27 0
 17 -8 5 9.82 3.85 0
 18 -7 -2 23.71 4.48 0
 20 -8 1 16.49 4.64 0
 22 -6 -3 15.82 4.58 0
 0 0 6 65.83 10.89 0
 5 3 -7 11.11 11.05 0
 6 -3 9 10.8 4.9 0
 6 -1 11 30 6.12 0
 10 -7 4 20.56 4.11 0
 10 1 -8 25.76 8.49 0
 11 -6 -2 101.43 5.87 0
 13 -5 10 -1.19 3.88 0
 14 -8 2 15.63 4.48 0
 14 -8 4 60.96 4.76 0
 14 -6 9 15.99 3.98 0
 14 -2 -7 20.15 4.95 0
 15 -8 1 33.82 4.37 0
 15 -8 5 11.91 4.42 0
 16 -7 -2 21.12 4.66 0
 17 -7 -2 3.22 4.48 0
 17 -7 8 51.39 5.18 0
 19 -7 -2 -2.36 4.91 0
 20 -7 -2 44.8 5.1 0
 10 -5 9 8.37 4.15 0
 11 -7 0 295.38 7.64 0
 11 -6 8 12.53 4.55 0
 12 -4 -5 144.04 6.84 0
 13 -8 3 287.3 7.51 0
 13 -6 -3 153.31 6.66 0
 16 -7 8 11.27 4.66 0
 17 -8 0 1.29 4.37 0
 17 -8 6 28.47 4.91 0
 18 -8 0 43.95 4.99 0
 18 -8 6 3.04 4.5 0
 19 -8 0 -5.8 4.55 0
 -3 5 -1 81.4 5.17 0
 1 6 -6 420.75 12.21 0
 2 -2 0 424.72 15.29 0
 2 -2 6 539.49 14.31 0
 7 -5 -1 43.86 5.37 0
 7 -5 7 16.26 4.77 0
 10 -7 1 88.58 5.1 0
 10 -7 5 7.54 4.28 0
 12 -5 -4 26.1 4.95 0
 12 -4 11 10.4 4.27 0
 13 -8 2 321.87 8.12 0
 13 -8 4 7.92 4.57 0
 13 -6 9 19.38 4.1 0
 14 -8 1 18.39 4.29 0
 14 -8 5 13.5 4.09 0
 15 -7 8 34.32 4.98 0
 16 -8 0 99.18 5.76 0
 16 -8 6 -0.36 4.52 0
 21 -7 -2 -2.65 4.54 0
 1 4 -5 251.16 11.2 0
 7 -6 3 215.38 6.83 0
 8 -6 0 167.16 6.97 0
 8 -5 -2 145.49 7 0
 8 -5 8 17.67 4.97 0
 9 -6 -1 124.41 6.18 0
 9 -6 7 80.83 5.71 0
 12 -7 -1 33.23 4.73 0
 12 -7 7 3.14 4.49 0
 12 -5 10 68.35 4.91 0
 12 -3 -6 209.49 8.4 0
 12 0 -8 138.43 9.63 0
 15 -8 0 55.54 5.32 0
 15 -8 6 103.94 5.33 0
 17 -5 -5 24.16 4.7 0
 18 -5 -5 8.12 4.23 0
 19 -5 -5 21.91 4.09 0
 2 0 9 53.96 8.33 0
 4 -4 1 608.73 13.04 0
 6 -5 0 12.92 4.65 0
 7 -6 2 734.79 11.51 0
 7 -6 4 24.1 4.07 0
 9 -7 3 33.32 4.47 0
 9 -4 -4 7.77 4.54 0
 9 -4 10 24.73 4.6 0
 9 -3 -5 60.05 6.24 0
 9 -3 11 7.61 4.7 0
 12 -8 3 88.13 5.82 0
 13 -8 1 -0.9 5.03 0
 13 -8 5 2.75 4.41 0
 13 -2 -7 80.06 6.74 0
 14 -7 8 15.65 4.75 0
 16 -5 -5 9.12 4.65 0
 17 -6 -4 7.49 4.22 0
 17 -4 -6 59.4 5.25 0
 18 -6 -4 30.74 4.65 0
 18 -4 -6 7.76 4.36 0
 19 -6 -4 9.22 3.88 0
 19 -4 -6 8.17 4.26 0
 20 -5 -5 3.86 3.99 0
 -2 6 9 72.66 9.35 0
 -1 4 -3 698.03 15.15 0
 3 -1 9 331.33 11.91 0
 5 -5 3 457.33 10.43 0
 5 -4 7 225.91 8.41 0
 6 -4 -2 430.09 11.31 0
 6 -4 8 167.15 7.07 0
 7 -3 -4 175.16 8.63 0
 7 -3 10 8.79 4.05 0
 9 -7 2 84.59 5.25 0
 9 -7 4 145.06 6.23 0
 10 -6 -2 3.6 4.24 0
 12 -8 2 10 5.04 0
 12 -8 4 236.25 7.15 0
 12 -6 -3 127.83 6.38 0
 12 -6 9 10.85 4.09 0
 14 -8 0 36.06 5.06 0
 14 -8 6 21.83 4.63 0
 16 -6 -4 8.14 4.71 0
 16 -6 10 -1.47 3.96 0
 16 -4 -6 8.7 4.85 0
 20 -6 -4 16.55 4.49 0
 20 -4 -6 1.59 4.16 0
 21 -5 -5 10.43 3.95 0
 -4 6 5 158.61 8.02 0
 3 0 10 289.69 12.22 0
 5 -5 4 494.66 10.6 0
 5 -4 -1 311.41 10.13 0
 7 -6 5 40.33 5.13 0
 7 -2 11 19.43 5.65 0
 9 -5 9 38.62 4.9 0
 10 -7 0 -0.99 4.11 0
 11 -5 10 1.41 4.3 0
 11 -4 11 -0.58 4.06 0
 13 -7 8 23.51 4.47 0
 15 -6 10 6.88 3.98 0
 15 -5 -5 64.39 5.47 0
 15 -5 11 -0.39 3.56 0
 18 -9 3 30.7 4.28 0
 18 -7 -3 20.58 5.02 0
 19 -9 3 14.23 4.08 0
 19 -7 -3 33.95 4.92 0
 20 -8 -1 14.67 4.21 0
 21 -8 -1 15.16 4.78 0
 21 -6 -4 3.55 3.98 0
 22 -5 -5 4.84 4.08 0
 -3 4 5 322.83 12.88 0
 3 -3 0 8.82 4.73 0
 4 7 -8 3.35 5.76 0
 5 -5 2 86.14 5.75 0
 7 -6 1 180.93 7.2 0
 7 -4 9 36.46 5.61 0
 9 -7 5 0.05 4.11 0
 11 -7 -1 98.12 5.58 0
 11 -7 7 31.81 4.79 0
 11 -5 -4 150.11 6.67 0
 11 -4 -5 30.94 5.02 0
 12 -8 1 11.31 4.84 0
 12 -8 5 41.4 5.04 0
 13 -8 6 22.49 4.52 0
 14 -5 11 30.29 4.5 0
 15 -6 -4 20.01 4.53 0
 15 -4 -6 6.75 5.26 0
 16 -9 3 12.48 4.27 0
 16 -7 9 -0.5 4.11 0
 17 -9 2 3.5 4.27 0
 17 -9 3 5.61 3.7 0
 17 -9 4 31.14 4.51 0
 17 -7 -3 -0.73 4.5 0
 18 -9 2 30.4 4.63 0
 18 -9 4 7.96 3.53 0
 19 -9 2 -5.76 4.43 0
 19 -9 4 29.3 3.86 0
 20 -7 -3 21.08 4.54 0
 22 -6 -4 18.01 4 0
 -3 4 1 157.7 7.87 0
 -2 2 2 842.14 23.54 0
 1 1 9 5.04 8.74 0
 2 -1 8 127.13 9.08 0
 2 1 10 84.12 9.83 0
 4 -2 9 19.32 5.82 0
 4 -1 10 369.48 11.9 0
 7 -2 -5 136.82 8.8 0
 9 -7 1 373.48 8.23 0
 10 -1 -7 6.66 6.46 0
 11 -8 3 151.5 6.58 0
 13 -8 0 9.05 4.36 0
 14 -6 10 1.79 3.72 0
 15 -8 -1 40.77 5.19 0
 16 -9 2 49.55 4.86 0
 16 -9 4 1.72 4.59 0
 16 -7 -3 -0.54 4.39 0
 17 -3 -7 10.28 5.71 0
 18 -9 5 13.52 4.63 0
 21 -7 -3 -2.35 3.9 0
 -1 2 -1 199.79 11.17 0
 3 -2 8 0.49 4.61 0
 3 -1 -3 1201.56 33.35 0
 11 -8 2 78.37 5.5 0
 11 -8 4 113.71 5.6 0
 11 -6 9 11.69 4.36 0
 12 -7 8 5.7 4.21 0
 14 -6 -4 206.8 7.35 0
 14 -5 -5 9.91 5.34 0
 15 -9 3 21.71 4.75 0
 15 -9 4 20.31 4.58 0
 15 -7 9 12.65 4.36 0
 17 -9 1 17.14 4.55 0
 17 -9 5 10.21 4.17 0
 18 -9 1 16.03 3.92 0
 19 -9 1 17.84 4.41 0
 20 -9 1 1.97 4.7 0
 -3 7 8 177.79 9.63 0
 1 0 8 6.04 7.65 0
 4 -4 6 130.06 7.21 0
 8 -6 7 -0.65 4.1 0
 9 -6 8 30.9 5.23 0
 9 -2 -6 188.39 9.46 0
 11 -6 -3 35.06 5.37 0
 11 -3 -6 22.17 6.14 0
 12 -8 6 7.83 4.5 0
 12 -2 -7 19.34 5.85 0
 13 -5 11 16.22 4.39 0
 14 -8 -1 17.75 4.73 0
 14 -7 9 16.51 4.64 0
 15 -9 2 3.99 3.92 0
 15 -7 -3 39.69 5.12 0
 16 -9 1 33.65 4.73 0
 16 -9 5 7.97 3.9 0
 16 -3 -7 18.93 5.49 0
 19 -8 -2 65.62 5.44 0
 -4 6 4 196.1 8.08 0
 -1 3 -2 54.48 5.99 0
 5 -5 1 303.28 9.21 0
 5 -2 10 41.92 5.67 0
 6 -5 7 29.35 4.84 0
 7 -5 8 147.18 6.76 0
 8 -7 3 84.37 5.38 0
 8 -6 -1 249.85 7.93 0
 8 -4 10 16.96 4.87 0
 10 -7 7 54.9 5.12 0
 10 -5 10 16.02 4.41 0
 10 -4 11 -1.6 4.05 0
 11 -8 1 177.03 6.42 0
 11 -8 5 27.73 4.29 0
 12 -8 0 16.66 4.94 0
 13 -6 10 71.42 4.95 0
 14 -9 3 37.17 4.43 0
 14 -9 4 21.48 4.66 0
 14 -4 -6 15.95 4.91 0
 15 -9 5 35.85 4.63 0
 16 -8 8 57.12 5.28 0
 17 -9 6 -3.77 4.64 0
 17 -8 -2 51.31 5.06 0
 18 -8 -2 -1.51 4.53 0
 19 -9 0 14.26 4.68 0
 20 -8 -2 6.13 4.61 0
 8 -7 2 201.21 6.65 0
 8 -7 4 23.81 3.81 0
 13 -5 -5 40.34 5.52 0
 14 -9 2 47.36 4.65 0
 14 -7 -3 44.58 5.04 0
 15 -9 1 59.71 4.79 0
 15 -8 8 7.22 4.54 0
 15 -3 -7 2.8 5.52 0
 16 -9 6 29.9 4.9 0
 16 -8 -2 1.44 4.28 0
 17 -9 0 49.03 5 0
 18 -9 0 -1.77 4.07 0
 21 -8 -2 -0.24 4.7 0
 -2 2 3 15.77 6.72 0
 2 5 -6 208.74 10.55 0
 3 6 -7 158.64 9.35 0
 4 -4 0 3.38 4.33 0
 6 -6 4 370.07 8.82 0
 7 -6 0 245.83 7.66 0
 8 -5 9 46.61 5.42 0
 9 -7 0 291.82 7.46 0
 9 -6 -2 84.36 5.49 0
 10 -8 3 0.33 3.71 0
 10 -8 4 1.78 4.22 0
 10 -7 -1 79.15 4.96 0
 10 -6 9 18.3 4.67 0
 11 -7 8 32.47 4.8 0
 12 -5 11 59.53 5.22 0
 13 -9 3 87.81 5.59 0
 13 -8 -1 17.08 5.14 0
 13 -7 9 18.52 4.22 0
 13 -6 -4 49.08 4.95 0
 14 -9 5 34.44 4.98 0
 16 -9 0 2.24 4.37 0
 -3 5 0 1132.46 17.15 0
 -2 3 0 286.23 11.15 0
 -2 5 -2 29.43 3.96 0
 2 -3 3 821.31 16.86 0
 4 -2 -3 186.4 10.8 0
 5 -1 11 2.78 5.76 0
 6 -6 2 282.55 8.42 0
 6 -5 -1 500.68 11.39 0
 7 -5 -2 401.45 10.17 0
 8 -7 5 154.48 6.23 0
 10 -8 2 7.14 3.88 0
 10 -5 -4 48.71 5.28 0
 12 -6 10 21.62 4.06 0
 13 -9 2 29.91 5.08 0
 13 -9 4 197.76 6.58 0
 14 -9 1 48.89 4.62 0
 14 -8 8 21.37 4.84 0
 15 -9 6 18.3 4.83 0
 19 -6 -5 2.76 4.25 0
 -3 4 2 306.34 10.6 0
 2 -3 4 225.24 9.71 0
 2 3 -5 60.39 8.21 0
 5 6 -8 19.58 7.22 0
 8 -7 1 6.06 4 0
 8 -4 -4 271.67 9.23 0
 10 -8 5 35.97 5.07 0
 10 -4 -5 18.62 5.01 0
 11 -8 0 55.96 5.06 0
 11 -7 -2 9.42 4.52 0
 11 0 -8 4.29 6.79 0
 12 -8 7 26.16 4.79 0
 13 -4 -6 17.38 4.84 0
 15 -9 0 128.75 5.99 0
 15 -6 11 14.44 4.04 0
 18 -7 -4 -0.01 4.3 0
 18 -6 -5 10.49 4.3 0
 19 -7 -4 43.61 4.62 0
 20 -7 -4 4.06 4.41 0
 20 -6 -5 7.52 4.1 0
 21 -6 -5 1.86 4.14 0
 -3 5 6 8.91 5.76 0
 -3 6 7 157.48 9.18 0
 -2 3 6 30.13 8.03 0
 3 -4 3 439.41 11.63 0
 3 -2 -2 191.44 11.21 0
 5 -5 6 609.74 11.48 0
 5 -4 8 10.66 4.81 0
 6 -6 5 70.1 5.24 0
 10 -8 1 109.6 5.72 0
 12 -7 9 19.27 4.64 0
 13 -9 1 -0.9 4.67 0
 13 -9 5 31.54 4.33 0
 13 -7 -3 130.14 6.31 0
 14 -9 6 31.21 4.81 0
 14 -3 -7 14.16 5.06 0
 15 -7 10 4.39 4.48 0
 17 -7 -4 -3.78 3.96 0
 17 -6 -5 14.99 4.3 0
 18 -10 3 17.02 4.29 0
 18 -5 -6 32.95 4.88 0
 19 -5 -6 3.5 4.19 0
 20 -9 -1 1.39 4.94 0
 20 -5 -6 19.68 4.36 0
 21 -7 -4 20.43 4.03 0
 -2 4 -1 340.4 10.61 0
 -2 5 8 13.66 7.77 0
 2 -3 2 190.55 9.18 0
 2 -2 7 43.6 6.25 0
 3 -4 4 50.89 6.05 0
 6 -4 9 20.84 5.3 0
 6 -2 11 3.09 5.27 0
 8 -6 8 141.9 6.78 0
 9 -7 7 8.25 4.55 0
 9 -5 10 16.47 4.4 0
 9 -4 11 24.46 5.01 0
 12 -9 3 167.89 6.12 0
 12 -9 4 18.3 4.54 0
 12 -8 -1 30.29 4.1 0
 13 -8 8 18.51 4.29 0
 14 -9 0 1.76 4.5 0
 16 -8 9 7.33 4.2 0
 16 -6 -5 22.05 4.8 0
 17 -10 3 37.58 4.45 0
 17 -10 4 14.38 3.9 0
 17 -5 -6 -3.21 4.4 0
 18 -10 2 17.19 4.26 0
 18 -10 4 21.29 3.79 0
 19 -10 2 21.93 4.3 0
 19 -8 -3 28.34 4.52 0
 20 -8 -3 16.85 4.19 0
 22 -7 -4 3.09 3.91 0
 22 -6 -5 17.39 4.09 0
 6 -6 1 28.21 4.77 0
 7 -6 7 22.66 4.43 0
 8 -3 -5 50.16 6.13 0
 10 -7 8 5.04 4.43 0
 11 -6 10 55.76 5.09 0
 11 -5 11 3.48 4.45 0
 12 -9 2 233.64 6.78 0
 12 -6 -4 281.22 8.03 0
 12 -5 -5 68.69 5.78 0
 13 -9 6 -0.08 4.34 0
 14 -7 10 30.04 4.63 0
 14 -6 11 11.76 3.98 0
 16 -10 3 6.3 4.04 0
 16 -7 -4 4.47 4.4 0
 17 -10 2 51.98 4.61 0
 17 -8 -3 9.65 4.96 0
 18 -8 -3 13.05 4.47 0
 21 -8 -3 4.16 4.16 0
 1 -2 2 4427.21 48.26 0
 3 -4 2 299.58 9.87 0
 4 -3 -2 292.18 11.39 0
 5 -5 0 1245.37 16.89 0
 5 -3 -3 103.58 7.79 0
 7 -7 3 26.04 4.64 0
 9 -8 3 33.02 4.29 0
 9 -8 4 8.82 4.47 0
 9 -6 9 52.1 5.21 0
 11 -8 7 -1.38 4.46 0
 12 -9 5 11.5 4.56 0
 15 -8 9 12.91 4.39 0
 15 -6 -5 33.23 4.96 0
 16 -10 2 1.4 4.43 0
 16 -10 4 16.27 4 0
 16 -5 -6 65.17 5.4 0
 17 -10 5 12.01 4.65 0
 18 -10 1 19.72 4.83 0
 19 -10 1 11.41 4.31 0
 1 -1 7 359.75 14.29 0
 4 -5 3 19.16 4.96 0
 4 -4 7 56.32 5.82 0
 7 -7 4 469.51 9.48 0
 7 -4 10 47.83 5.55 0
 8 -7 0 94.8 5.6 0
 9 -8 2 242.45 6.79 0
 9 -7 -1 341.34 8.06 0
 10 -3 -6 248.52 9.78 0
 11 -2 -7 140.87 8.45 0
 12 -9 1 44.7 5.4 0
 12 -8 8 45.09 5.36 0
 12 -7 -3 73.96 5.28 0
 13 -9 0 17.39 4.62 0
 15 -10 3 0.16 4.19 0
 15 -10 4 -4.55 4.28 0
 15 -9 -1 48.88 4.73 0
 15 -7 -4 42.42 4.96 0
 16 -10 5 19.08 4.42 0
 16 -8 -3 5.33 4.24 0
 17 -10 1 8.51 4.08 0
 -1 5 -3 157.61 7.62 0
 0 3 -3 306.88 12.48 0
 4 -5 4 35.4 5.2 0
 6 -5 8 15.16 4.56 0
 7 -7 2 20.26 3.83 0
 7 -6 -1 149.61 7.08 0
 7 -5 9 44.07 5.87 0
 9 -8 5 7.11 4.2 0
 10 -8 0 215.58 7.12 0
 10 -7 -2 96.27 5.8 0
 11 -9 3 69.7 5.82 0
 11 -9 4 56.04 5.27 0
 11 -8 -1 191.09 6.67 0
 11 -7 9 31.33 4.62 0
 12 -4 -6 10.04 5.47 0
 13 -7 10 8.98 4.5 0
 13 -6 11 53.92 4.7 0
 14 -8 9 9.96 4.27 0
 15 -10 2 39.94 4.45 0
 16 -10 1 20.14 4.68 0
 16 -9 8 3.08 4.52 0
 17 -10 6 19.25 4.91 0
 17 -4 -7 43.99 6.42 0
 18 -9 -2 21.49 4.81 0
 19 -10 0 6.74 4.5 0
 19 -9 -2 6.24 4.66 0
 20 -9 -2 5.96 4.49 0
 21 -9 -2 -0.49 4.44 0
 1 5 -5 236.98 9.86 0
 4 -5 2 68.89 5.94 0
 7 -7 5 14.38 4.32 0
 8 -6 -2 45.8 5.1 0
 11 -9 2 37.1 5.24 0
 13 -3 -7 60.47 6.19 0
 14 -10 3 19.61 4.53 0
 14 -10 4 68.31 5 0
 14 -9 -1 47.39 5.03 0
 15 -10 5 3.2 3.89 0
 15 -8 -3 15.75 4.66 0
 15 -5 -6 78.81 6.4 0
 16 -10 6 -1.44 4.43 0
 17 -9 -2 -6.98 4.27 0
 18 -10 0 3 5.04 0
 5 -5 7 5.51 4.45 0
 5 -4 -2 63.6 6.54 0
 9 -8 1 56.08 4.69 0
 10 -6 10 -2.34 4.33 0
 10 -5 11 17.66 4.31 0
 11 -9 5 11.44 4.61 0
 13 -9 7 -5.55 4.54 0
 14 -10 2 5.11 4.35 0
 14 -7 -4 13.42 4.74 0
 14 -6 -5 50.95 6.11 0
 15 -10 1 22.32 4.86 0
 15 -9 8 47.3 5.24 0
 17 -10 0 -0.8 4.62 0
 -3 5 1 71.1 5.55 0
 6 -6 0 19.6 5.21 0
 7 -7 1 48.58 5.34 0
 8 -7 7 25.95 4.67 0
 9 -7 8 222.03 7.15 0
 9 -5 -4 135.8 6.96 0
 10 -8 7 198.99 6.73 0
 11 -6 -4 7.73 3.91 0
 11 -5 -5 81.52 6.25 0
 12 -9 0 98.66 6.09 0
 12 -6 11 4.17 4.09 0
 13 -8 9 1.68 4.02 0
 14 -10 5 71.63 5.4 0
 15 -10 6 49.84 5.19 0
 16 -10 0 65.66 5.08 0
 16 -9 -2 45.84 5.15 0
 16 -4 -7 22.98 5.65 0
 5 -6 3 203.28 7.31 0
 5 -6 4 89.1 6.1 0
 8 -5 10 76.35 5.68 0
 11 -9 1 76.2 5.2 0
 11 -8 8 8.42 4.55 0
 11 -7 -3 24.61 5.04 0
 12 -7 10 73.21 4.9 0
 13 -10 3 58.24 5.1 0
 13 -10 4 31.21 4.63 0
 13 -9 -1 10.98 4.44 0
 14 -10 1 20.81 4.62 0
 14 -9 8 1.29 4.5 0
 14 -8 -3 46.67 4.96 0
 19 -7 -5 3.14 4.31 0
 20 -10 -1 17.02 4.82 0
 20 -7 -5 2.76 4.38 0
 21 -7 -5 31.44 4.68 0
 2 -3 1 217.77 10.08 0
 3 -4 1 158.29 7.98 0
 3 -3 -1 290.73 11.4 0
 7 -6 8 19.15 4.5 0
 8 -8 3 15.68 3.94 0
 8 -8 4 102.98 5.68 0
 10 -9 3 12.49 4.84 0
 10 -9 4 51.07 5.22 0
 10 -7 9 5.06 4.19 0
 12 -9 7 8.88 4.62 0
 13 -10 2 42.33 5.19 0
 15 -10 0 7.13 4.38 0
 15 -8 10 3.98 4.02 0
 18 -11 3 20.13 4.21 0
 19 -10 -1 6.67 4.4 0
 19 -8 -4 6.91 4.21 0
 20 -8 -4 13.69 4.26 0
 21 -8 -4 0.76 3.92 0
 5 -6 2 298 8.45 0
 14 -10 6 20.95 4.15 0
 3 -3 0 10.75 4.23 0
 4 -4 -2 -0.93 4.4 0
 5 -2 -8 6.55 4.45 0
 5 -1 -9 16.63 5.35 0
 8 -6 1 262.6 8.02 0
 8 -4 -8 156.69 7.26 0
 10 -7 -4 20.18 4.41 0
 10 -3 -10 33.37 4.82 0
 11 -6 -7 48.24 5.02 0
 11 -5 5 75.57 5.75 0
 11 -3 7 19.5 5.48 0
 12 -8 -2 15.15 4.83 0
 13 -7 3 147.73 6.34 0
 14 -5 6 6.69 5.21 0
 15 -8 -5 24.9 4.15 0
 16 -7 4 4.97 4.75 0
 21 -7 4 9.55 4.36 0
 -2 4 2 11.64 3.94 0
 -2 5 3 75.03 5.29 0
 1 -1 -4 1717.81 31.66 0
 2 -2 -4 1064.32 20.38 0
 2 -1 -6 107.86 8.17 0
 4 -4 -1 607.25 12.73 0
 7 -6 -2 688 11.65 0
 8 -2 -10 10.03 4.9 0
 8 0 8 90.55 13.87 0
 9 -7 -2 85.49 5.41 0
 9 -5 4 154.6 7.16 0
 10 -5 -8 37.01 4.98 0
 12 -8 -3 103.19 5.9 0
 12 -8 -1 25.76 4.5 0
 13 -8 -4 7.03 4.01 0
 13 -6 -8 9.3 4.6 0
 13 -3 -11 9.37 4.41 0
 14 -7 -7 28.4 4.69 0
 14 -6 5 41.68 5.33 0
 17 -9 -2 -3.23 4.28 0
 18 -9 -2 23.93 4.6 0
 18 -9 -1 9.23 4.32 0
 18 -8 -6 1.27 4.53 0
 19 -9 -2 2.18 4.24 0
 19 -9 -1 3.95 4.67 0
 20 -9 -1 12.65 4.79 0
 -3 5 -4 333.87 11.87 0
 0 1 2 40.57 8.22 0
 3 -2 -6 32.46 5.64 0
 4 -4 -3 6.03 4.65 0
 6 -5 1 530.07 11.28 0
 7 -6 -1 151.45 6.38 0
 7 0 -11 34.84 5.85 0
 9 -7 -1 330.02 7.95 0
 10 -7 1 82.17 5.43 0
 11 -7 2 5.44 4.31 0
 12 -8 0 26.41 4.77 0
 12 -5 -9 3.48 4.04 0
 12 -4 -10 6.26 4.4 0
 13 -8 1 3.88 4.67 0
 14 -8 -5 13.74 4.11 0
 15 -7 4 23.04 5.01 0
 16 -5 -10 13.86 4.55 0
 17 -9 -3 6.38 4.06 0
 17 -9 -1 17.88 4.65 0
 17 -8 -6 36.91 4.6 0
 17 -6 -9 -2.29 4.51 0
 18 -9 -3 23.54 4.06 0
 19 -9 -3 4.68 3.66 0
 19 -9 0 5.51 4.72 0
 1 0 -6 2428.37 38.83 0
 3 -3 -4 474.58 12.6 0
 5 -3 -7 6.77 4.94 0
 7 -6 -3 254.2 7.64 0
 8 -6 -5 65.53 5.18 0
 9 -7 -3 18.46 4.49 0
 10 -2 -11 4.08 4.52 0
 16 -9 -3 17.27 4.35 0
 16 -9 -2 46.5 4.5 0
 16 -9 -1 34.85 4.82 0
 16 -8 -6 -0.96 4.22 0
 16 -6 -9 9.94 4.32 0
 17 -9 0 45.25 4.89 0
 17 -7 -8 44.88 5.27 0
 18 -9 0 -1.64 3.91 0
 18 -8 3 12.57 4.82 0
 19 -9 -4 9.61 4.32 0
 19 -8 3 35.56 4.62 0
 20 -9 0 1.05 4.07 0
 20 -8 3 18.39 4.29 0
 -1 4 -7 2.15 10.25 0
 4 1 -10 378.88 13.68 0
 5 3 8 80.81 11.39 0
 6 -3 -8 18.5 4.82 0
 6 -2 -9 80.01 6.87 0
 8 -5 -7 6.42 4.49 0
 9 -7 0 303.36 7.82 0
 10 -7 -5 23.21 4.55 0
 10 -6 -7 26.73 4.78 0
 11 -6 4 14.13 4.24 0
 12 -8 -4 236.35 7.25 0
 12 -7 3 98.55 6.04 0
 12 -6 -8 6.77 4.46 0
 12 -3 -11 35.97 4.87 0
 13 -8 -5 7.26 4.38 0
 13 -7 -7 22.36 4.72 0
 13 -5 6 9.84 4.83 0
 15 -9 -2 -3.6 4.31 0
 15 -8 -6 104.83 5.64 0
 15 -6 -9 3.95 4.08 0
 15 -5 -10 15.73 3.77 0
 16 -9 0 -0.28 4.28 0
 16 -4 -11 2.02 3.65 0
 17 -9 -4 22.16 4.58 0
 17 -8 3 26.03 4.62 0
 18 -9 -4 -0.99 3.63 0
 21 -8 3 2.65 3.95 0
 -3 7 -6 17.12 5.79 0
 -2 6 -7 35.3 7.72 0
 2 3 6 3.23 5.99 0
 2 5 7 55.54 7.13 0
 4 -4 0 8.14 4.42 0
 4 -3 -6 290.14 9.4 0
 5 -4 2 100.54 7.02 0
 5 0 -10 23.75 6.21 0
 6 -5 -5 35.4 5.41 0
 7 -6 0 241.9 7.51 0
 9 -4 -9 10.38 4.54 0
 11 -8 -2 96.62 5.18 0
 11 -8 -1 194.56 6.71 0
 13 -6 5 66.06 5.82 0
 14 -7 4 6.57 4.81 0
 15 -9 -3 18.45 4.41 0
 15 -9 -1 51.99 4.67 0
 15 -4 -11 18.74 4.57 0
 16 -9 -4 8.79 4.25 0
 16 -8 3 5.34 4.85 0
 16 -7 -8 3.49 4.88 0
 5 -5 -2 82.31 6 0
 7 -6 -4 20.57 4.64 0
 8 -1 -11 40.15 6.35 0
 9 -7 -4 179.85 6.53 0
 9 -3 -10 7.68 4.8 0
 11 -8 -3 140.93 5.85 0
 11 -4 -10 10.26 4.46 0
 12 -8 1 6.49 4.17 0
 14 -9 -2 74.94 5.25 0
 14 -8 -6 16.67 4.68 0
 14 -6 -9 13.63 4.58 0
 14 -5 -10 32.54 4.72 0
 14 -3 8 4.57 5.19 0
 15 -9 0 122.49 5.73 0
 15 -7 -8 22.64 4.81 0
 18 -6 6 7.73 4.11 0
 19 -6 6 4.06 4.04 0
 20 -6 6 -0.3 3.54 0
 21 -6 6 13.62 4.08 0
 -3 5 0 1109.58 16.79 0
 -3 6 -5 35.74 6.1 0
 -2 3 0 275.48 10.8 0
 -2 8 -8 111.92 8.59 0
 3 2 -10 214.2 12.88 0
 4 -4 -4 134.86 7.45 0
 5 -5 -1 279.98 8.94 0
 6 -4 -7 50.22 5.3 0
 6 -1 -10 24.06 5.38 0
 6 2 8 243.16 21.78 0
 8 -6 2 43.54 5.37 0
 9 -5 -8 136.19 6.35 0
 11 -8 0 53.6 4.95 0
 12 -7 -7 21.14 4.53 0
 14 -9 -3 39.78 4.75 0
 14 -9 -1 53.57 5.16 0
 15 -9 -4 15.93 4.54 0
 16 -9 1 32.86 4.76 0
 17 -9 -5 6.3 4.61 0
 17 -6 6 72.26 5.28 0
 18 -9 -5 8.57 4.04 0
 18 -7 5 8.3 4.2 0
 18 -5 7 23.4 4.61 0
 19 -7 5 4.32 3.62 0
 20 -7 5 6.7 3.56 0
 5 -5 -3 466.52 10.66 0
 7 -3 -9 28.35 5.91 0
 10 -7 2 117.16 5.87 0
 10 -5 5 31.19 4.98 0
 11 -8 -4 101.05 6.08 0
 11 -6 -8 9.01 4.59 0
 12 -8 -5 13.94 4.14 0
 14 -7 -8 11.96 4.35 0
 14 -4 -11 0.85 4.18 0
 15 -8 3 9.21 4.5 0
 17 -7 5 -0.18 4.28 0
 17 -5 7 30.47 4.57 0
 21 -7 5 19.51 4.14 0
 1 3 5 423.07 14.49 0
 5 -4 -6 376.52 9.93 0
 7 -4 -8 6.99 4.57 0
 8 -7 -2 140.08 6.01 0
 9 -7 1 371.37 8.58 0
 11 -3 -11 7.7 4.27 0
 13 -9 -2 30.12 5.05 0
 13 -7 4 250.85 7.9 0
 13 -6 -9 2.61 4.53 0
 13 -5 -10 -1.58 4.27 0
 14 -9 -4 39.43 4.67 0
 14 -9 0 11.4 3.99 0
 15 -9 1 56.31 5.07 0
 16 -9 -5 -0.54 3.9 0
 16 -6 6 6.89 4.29 0
 18 -9 2 21.63 4.71 0
 19 -9 2 3.52 4.59 0
 20 -9 2 8.19 4.52 0
 22 -7 5 -5.77 3.81 0
 0 2 3 2405.38 35.88 0
 7 -6 1 184.09 7.29 0
 7 -2 -10 38.62 5.4 0
 8 -7 -3 109.88 5.53 0
 8 -7 -1 0.05 3.61 0
 9 -7 -5 17.8 4.58 0
 9 -6 -7 46.45 5.8 0
 9 -2 -11 66.18 6.22 0
 10 -8 -2 11.05 4.34 0
 10 -8 -1 122.85 5.87 0
 11 -2 8 11.28 6.33 0
 12 -5 6 110.49 6.67 0
 13 -9 -3 126.05 5.9 0
 13 -9 -1 4.52 4.85 0
 14 -8 3 74.23 5.82 0
 15 -9 -5 29.91 4.6 0
 15 -8 -7 53.94 5.55 0
 16 -7 5 12.33 4.47 0
 16 -5 7 30.01 4.99 0
 17 -9 2 2.19 4.13 0
 18 -8 4 60.63 5.08 0
 19 -8 4 5.5 3.74 0
 20 -8 4 7.95 3.98 0
 21 -8 4 3.85 3.95 0
 -2 4 -5 300.11 14.4 0
 5 -5 0 1278.28 17.1 0
 7 -6 -5 75.74 5.66 0
 8 -3 6 247.79 10.18 0
 10 -8 -3 3.35 3.87 0
 10 -6 4 73.82 5.62 0
 10 -5 -9 6.47 4.61 0
 11 -8 1 177.55 6.54 0
 12 -6 5 135.94 6.6 0
 13 -7 -8 17.67 4.47 0
 13 -4 -11 39.32 4.86 0
 17 -9 -6 2.26 4.59 0
 17 -8 4 6.68 4.44 0
 18 -10 -2 10.06 4.06 0
 19 -10 -2 19.52 4.06 0
 19 -10 -1 14.65 4.68 0
 -3 5 -1 79.92 5.66 0
 -2 5 -6 212.54 12.55 0
 1 5 6 11.59 4.85 0
 2 -2 1 2076.98 34.93 0
 3 -3 1 275.04 10.97 0
 5 -5 -4 518.27 10.95 0
 6 -6 -2 284.6 8.42 0
 6 -5 2 371.58 10.38 0
 7 -5 -7 8.36 4.49 0
 8 -7 0 88.81 5.52 0
 10 -4 -10 -2.46 4.23 0
 10 -3 7 145.32 8.7 0
 11 -8 -5 28.87 4.91 0
 11 -7 -7 6.12 4.72 0
 13 -9 -4 186.57 6.46 0
 13 -9 0 11.93 4.77 0
 13 -3 8 4.66 5.8 0
 14 -9 1 45.44 5.15 0
 14 -8 -7 18.61 4.71 0
 15 -6 6 133.21 6.31 0
 16 -9 2 42.01 5.1 0
 16 -7 -9 5.98 4.14 0
 16 -6 -10 -2.75 3.87 0
 17 -10 -2 57.49 4.86 0
 18 -10 -3 20.06 4.46 0
 18 -10 -1 21.06 4.19 0
 -2 3 -3 805.25 21.74 0
 -1 2 1 223.51 11.5 0
 -1 3 -6 15.87 10.37 0
 0 5 5 3.99 3.81 0
 6 -6 -3 353.94 9.05 0
 6 -6 -1 28.18 5.07 0
 7 -1 7 67.97 11.01 0
 8 -7 -4 23.85 4.32 0
 8 -5 4 4.4 4.38 0
 8 -4 -9 66.76 5.87 0
 10 -8 -4 11.95 4.18 0
 10 -8 0 224.55 6.93 0
 10 -6 -8 72.02 5.27 0
 12 -9 -2 230.29 7.05 0
 12 -6 -9 17.98 4.14 0
 12 -5 -10 65.82 5.35 0
 12 -4 7 9.6 4.97 0
 14 -9 -5 23.23 4.28 0
 15 -7 5 47.3 4.82 0
 16 -9 -6 27.38 4.5 0
 16 -8 4 -2.37 4.54 0
 17 -10 -3 26.73 4.07 0
 17 -10 -1 7.14 3.94 0
 18 -10 0 13.45 4.5 0
 19 -10 0 0.54 4.08 0
 20 -10 0 51.97 4.82 0
 -3 5 -2 21.89 4.13 0
 4 -4 1 626.22 14.04 0
 8 -5 -8 18.6 5.03 0
 8 -3 -10 47.96 6.12 0
 12 -9 -3 169.92 6.68 0
 12 -9 -1 17 4.41 0
 12 -7 4 18.15 4.79 0
 13 -8 3 265.54 7.52 0
 15 -9 -6 21.93 4.52 0
 15 -7 -9 10.55 4.15 0
 15 -6 -10 12.54 3.94 0
 16 -10 -3 2.55 4.06 0
 16 -10 -2 6.13 3.93 0
 16 -10 -1 11.97 4.42 0
 16 -8 -8 57.08 5.26 0
 17 -10 0 7.23 4.18 0
 18 -10 -4 14.65 3.82 0
 19 -9 3 4.71 3.98 0
 20 -9 3 8.33 4.11 0
 21 -9 3 0.16 4.13 0
 -2 3 -1 132.92 8.39 0
 10 -3 -11 18.24 4.39 0
 12 -7 -8 3.4 4.55 0
 12 -4 -11 8.51 4.41 0
 13 -9 1 1.99 4.23 0
 13 -8 -7 8.79 4.6 0
 14 -6 6 16.28 5.35 0
 15 -10 -2 39.59 4.72 0
 15 -5 -11 6.13 3.68 0
 17 -10 -4 -1.83 3.55 0
 18 -9 3 20.62 4.71 0
 20 -10 1 0.18 4.84 0
 -2 4 1 300.2 9.82 0
 -2 5 2 2.13 3.4 0
 -1 4 3 712.21 14.66 0
 4 -2 -8 3.87 4.53 0
 7 -1 -11 7.14 5.35 0
 9 -8 -2 213.87 6.87 0
 9 -7 2 87.44 5.6 0
 9 -1 8 65.49 9.9 0
 12 -9 -4 8.54 4.86 0
 12 -9 0 99.71 6.01 0
 13 -9 -5 19.98 4.24 0
 14 -7 5 129.11 6.37 0
 14 -6 -10 -0.65 4.26 0
 15 -10 -3 11.97 4.09 0
 15 -10 -1 24.49 4.54 0
 15 -8 -8 10.04 4.41 0
 15 -8 4 10.43 4.54 0
 16 -10 -4 21.61 4.75 0
 16 -10 0 63.14 5.25 0
 17 -9 3 8.26 4.38 0
 3 -1 -8 123.32 8.54 0
 3 4 7 283.49 12.23 0
 5 -3 -8 77.84 6.34 0
 6 -6 -4 357.83 8.89 0
 6 -6 0 23.3 5.08 0
 8 -7 -5 169.81 6.51 0
 9 -8 -3 39.07 5 0
 9 -8 -1 46.83 4.66 0
 10 -8 -5 36.78 5.32 0
 10 -8 1 101.71 5.6 0
 10 -7 -7 64.05 5.34 0
 11 -8 2 68.67 5.52 0
 14 -9 -6 29.16 4.97 0
 14 -7 -9 11.4 4.16 0
 17 -10 -5 9.07 4.74 0
 19 -7 6 1 3.94 0
 20 -7 6 8.59 4.1 0
 -3 6 -4 69.94 6.04 0
 -2 3 -2 235.46 11.56 0
 4 -3 -7 271.44 9.56 0
 4 -1 -9 74.66 7.1 0
 5 -2 -9 5.3 5.27 0
 7 -7 -2 20.52 4.28 0
 8 -7 1 9.41 4.14 0
 8 -6 -7 3.55 4.43 0
 9 -5 -9 36.76 5.07 0
 11 -9 -3 118.71 5.99 0
 11 -9 -2 24.12 4.62 0
 11 -6 5 29.55 4.84 0
 11 -5 -10 10.81 4.18 0
 14 -10 -2 10.06 4.4 0
 14 -5 -11 28.56 4.2 0
 15 -10 -4 -0.94 4.54 0
 15 -10 0 7.94 4.52 0
 16 -9 3 15.84 4.59 0
 18 -7 6 0.36 4.04 0
 19 -8 5 -4.56 3.98 0
 20 -8 5 4.58 4.19 0
 21 -8 5 5.75 4.06 0
 -3 7 -5 35.76 6.21 0
 -1 3 2 58.01 5.87 0
 3 -2 -7 42.77 5.85 0
 4 5 8 10.79 5.85 0
 5 -5 1 279.98 9.17 0
 5 -2 5 151.08 11.19 0
 6 -3 -9 4.62 5.27 0
 7 -7 -3 31.5 4.39 0
 7 -7 -1 55.47 5.24 0
 7 -6 2 731.79 12.63 0
 8 -2 -11 23.57 5.95 0
 9 -8 -4 10.21 4.32 0
 9 -6 -8 34.05 5.3 0
 9 -4 -10 17.86 4.71 0
 11 -9 -1 68.06 5.15 0
 11 -7 -8 31.79 5.29 0
 12 -9 -5 5.57 4.32 0
 12 -8 -7 14.94 4.59 0
 12 -8 3 95.82 5.42 0
 13 -6 -10 80.13 5.31 0
 14 -10 -3 26 4.19 0
 14 -10 -1 31.15 4.36 0
 14 -8 -8 11.87 5.05 0
 14 -8 4 60.15 5.54 0
 16 -10 -5 10.84 4.58 0
 18 -8 5 20.45 4.47 0
 19 -10 2 19.76 4.75 0
 20 -10 2 3.56 4.4 0
 -2 7 -7 125.58 9.32 0
 -1 6 -8 5.43 8.2 0
 3 2 6 31.56 7.85 0
 5 -4 -7 200.85 7.92 0
 6 -4 -8 191.74 7.58 0
 9 -8 0 2.72 3.88 0
 9 -4 6 189.84 8.79 0
 11 -7 4 288.79 8.2 0
 11 -4 -11 0.51 4.06 0
 12 -9 1 38.53 5.32 0
 13 -7 -9 24.53 4.41 0
 13 -6 6 53.56 5.85 0
 14 -10 -4 58.28 5.02 0
 15 -9 -7 29.19 5.19 0
 15 -9 3 28.85 4.53 0
 17 -7 6 1.67 4.16 0
 18 -10 2 10.48 4.71 0
 3 -4 -2 281.81 9.61 0
 3 0 -9 160.65 10.1 0
 4 -1 5 252.76 19.68 0
 8 -2 7 18.22 7.6 0
 9 -6 4 33.56 5.15 0
 11 -9 -4 86.25 5.36 0
 11 -9 0 89.04 5.69 0
 12 -3 8 14.96 6.21 0
 13 -10 -2 60.85 5.03 0
 13 -7 5 27.33 5.28 0
 13 -5 -11 12.55 4.38 0
 14 -10 0 86.62 5.6 0
 15 -10 -5 10.75 4.57 0
 15 -10 1 17.54 4.53 0
 16 -7 -10 -2.27 3.95 0
 17 -10 -6 6.55 4.61 0
 17 -8 5 8.76 4.03 0
 17 -6 7 71.43 5.73 0
 18 -11 -2 21.96 4.42 0
 19 -11 -1 20.33 4.65 0
 19 -9 4 25.69 4.15 0
 20 -9 4 1.93 3.86 0
 21 -9 4 24.79 4.32 0
 5 -1 -10 29.2 6.19 0
 6 -6 -5 77.59 5.48 0
 7 -7 -4 471.16 9.5 0
 7 -4 -9 30.86 5.97 0
 9 -3 -11 9.78 5.3 0
 11 -4 7 57.42 6.04 0
 13 -10 -3 34.25 5 0
 13 -10 -1 32.74 4.78 0
 13 -8 -8 3.86 4.54 0
 14 -9 -7 0.32 4.61 0
 16 -8 -9 0.32 4.32 0
 16 -7 6 109.04 5.91 0
 17 -10 2 60.58 5.11 0
 18 -11 -3 22.54 3.85 0
 18 -11 -1 -0.38 4.42 0
 18 -9 4 3.4 3.8 0
 -3 6 -1 175.18 7.17 0
 0 1 -6 2414.69 64.68 0
 2 -3 -2 232.2 9.88 0
 2 -1 -7 371.81 13.19 0
 2 0 -8 987.05 22.42 0
 3 -4 -3 419.91 11.32 0
 3 -2 3 767.3 22.92 0
 4 -5 -2 95.66 5.95 0
 5 -4 3 2.48 4.92 0
 6 -6 1 31.09 5.19 0
 6 -5 -7 11.2 4.74 0
 6 -3 5 31.01 5.95 0
 6 -2 -10 25.17 5.07 0
 7 -7 0 50.19 4.95 0
 7 -5 -8 148.08 7.08 0
 9 -8 -5 7.63 4.29 0
 9 -7 -7 2.62 4.43 0
 10 -9 -2 6.76 4.3 0
 10 -8 2 6.18 4.71 0
 10 -6 -9 25.26 4.7 0
 11 -8 -7 5.13 4.59 0
 13 -8 4 -2.1 4.8 0
 14 -10 -5 67.1 5.25 0
 14 -9 3 37.98 5.28 0
 15 -7 -10 6.53 3.81 0
 16 -10 -6 -0.33 4.07 0
 16 -10 2 -5.74 4.31 0
 16 -8 5 -0.51 4.34 0
 17 -11 -3 19.25 4.26 0
 17 -11 -2 9.33 3.84 0
 17 -11 -1 30.54 4.71 0
 17 -9 4 26.9 4.69 0
 19 -11 0 41.4 5.01 0
 2 -3 -3 780.52 16.77 0
 3 -4 -1 190.72 8.08 0
 4 -5 -3 1.04 4.7 0
 4 -4 -6 127.7 7.02 0
 7 -3 -10 -2.72 4.71 0
 8 -8 -2 253.69 7.19 0
 10 -9 -3 9.51 4.47 0
 10 -9 -1 281.21 7.44 0
 10 -5 -10 0.42 4 0
 11 -9 -5 0.67 4.6 0
 12 -7 -9 14.58 4.48 0
 12 -6 -10 29.54 4.49 0
 13 -10 -4 23.11 4.21 0
 13 -10 0 54.08 5.06 0
 14 -10 1 20.64 4.47 0
 15 -8 -9 4.2 4.01 0
 15 -6 -11 11.8 4.25 0
 16 -11 -2 20.27 4.49 0
 16 -9 -8 1.31 4.59 0
 16 -6 7 24.29 4.9 0
 17 -11 -4 29.87 4.3 0
 18 -11 0 6.17 4.1 0
 20 -10 3 2.39 4 0
 -3 6 -2 989.84 15.85 0
 3 -3 -6 15.04 4.76 0
 4 -5 -1 348.88 9.52 0
 4 0 -10 3.61 6.32 0
 5 -6 -2 382.98 9.56 0
 8 -8 -3 13.08 3.96 0
 8 -8 -1 407 8.74 0
 8 -7 2 196.59 7.13 0
 9 -8 1 57.41 4.67 0
 10 -7 -8 5.22 4.37 0
 11 -9 1 60.6 5.41 0
 11 -8 3 163.67 6.49 0
 12 -10 -2 14.62 4.88 0
 12 -5 -11 60.97 5.18 0
 15 -10 -6 38.83 4.66 0
 16 -11 -3 25.44 3.93 0
 16 -11 -1 42.74 5 0
 16 -9 4 3.56 4.36 0
 17 -11 0 21.37 4.33 0
 19 -10 3 10.17 4.27 0
 2 -3 -1 135.97 8.31 0
 5 -6 -3 119.01 6.59 0
 5 -5 -6 605.09 11.76 0
 7 -7 -5 16.82 4.42 0
 8 -5 -9 32.44 5.43 0
 10 -9 -4 51.42 5.46 0
 10 -6 5 49.94 5.59 0
 10 -4 -11 2.1 4.17 0
 10 -2 8 59.35 8.31 0
 12 -10 -3 104.57 5.86 0
 12 -10 -1 115.25 6.02 0
 12 -8 -8 63.43 5.27 0
 13 -9 -7 7.78 3.99 0
 14 -7 -10 34.02 4.19 0
 15 -11 -2 10.52 4.31 0
 15 -9 -8 46.1 5.14 0
 15 -8 5 17.74 4.57 0
 15 -7 6 24.58 4.71 0
 16 -11 -4 1.56 4.3 0
 18 -10 3 17.14 4.66 0
 -2 4 0 117.77 6.94 0
 2 4 6 94.41 7.78 0
 3 -4 -4 51.77 6.07 0
 4 -5 -4 33.87 5.64 0
 5 -6 -1 550.23 11.36 0
 7 -6 -7 20.06 4.49 0
 7 -5 4 381.1 10.88 0
 7 -4 5 39.46 6.18 0
 8 -8 -4 97.95 5.63 0
 8 -6 -8 92.38 6.48 0
 8 -4 -10 16.78 5.08 0
 10 -9 0 60.71 5.4 0
 12 -7 5 47.26 5.24 0
 12 -6 6 31.73 5.43 0
 13 -10 -5 10.99 4.13 0
 14 -10 -6 26.54 4.63 0
 14 -8 -9 19.2 4.53 0
 14 -6 -11 12.65 4.31 0
 15 -11 -3 11.66 4.27 0
 15 -11 -1 7.79 4.38 0
 16 -11 0 3.29 4.47 0
 17 -11 -5 3.77 4.33 0
 17 -10 3 34.17 4.57 0
 2 -2 -6 548.62 14.86 0
 2 2 5 67.37 8.92 0
 7 -7 1 53.87 5.5 0
 8 -8 0 192.22 6.78 0
 9 -3 7 28.9 6.8 0
 10 -7 4 27.07 5.04 0
 12 -10 -4 106.89 5.35 0
 13 -10 1 33.77 4.91 0
 13 -9 3 86.99 5.65 0
 15 -11 -4 26.49 4.64 0
 15 -9 4 23.92 4.97 0
 20 -8 6 3.03 3.86 0
 -2 5 1 339.16 9.75 0
 -1 5 3 170.12 7.19 0
 1 4 5 250.71 10.3 0
 4 -4 2 2.2 4.78 0
 5 -6 -4 88.73 6.11 0
 6 -7 -2 720.7 11.95 0
 10 -9 -5 48.35 5.04 0
 10 -8 -7 187.94 6.86 0
 11 -7 -9 21.45 4.53 0
 11 -6 -10 36.61 4.75 0
 12 -10 0 50.31 4.69 0
 12 -8 4 232.34 7.3 0
 13 -7 -10 16.05 4.44 0
 14 -11 -2 126.1 5.68 0
 14 -9 -8 3.28 4.65 0
 15 -11 0 83.18 5.41 0
 16 -11 -5 13.29 4.17 0
 16 -10 3 0.29 4.74 0
 19 -8 6 4.45 4.17 0
 20 -9 5 12.54 3.62 0
 21 -9 5 9.8 3.69 0
 -2 6 -6 5.64 5.93 0
 2 -3 -4 219.17 9.77 0
 3 -4 0 79.5 6.45 0
 4 -5 0 15.33 4.7 0
 5 -5 2 89.55 6.72 0
 6 -7 -3 224.73 7.35 0
 6 -1 -11 27.46 6.28 0
 7 -2 -11 15.23 5.38 0
 9 -9 -2 4.7 4.39 0
 9 -6 -9 36.36 5.05 0
 11 -10 -2 103.94 5.92 0
 12 -9 -7 16.15 4.13 0
 13 -8 -9 4.07 3.82 0
 14 -11 -3 20.04 4.06 0
 14 -11 -1 14.52 4.38 0
 14 -8 5 8.05 4.49 0
 14 -7 6 85.84 6 0
 15 -10 -7 25.38 4.53 0
 18 -8 6 3.25 4.02 0
 19 -11 2 7.74 4.7 0
 19 -9 5 2.07 3.9 0
 1 -2 -2 4407.07 47.92 0
 2 1 -9 43.68 10.31 0
 6 -7 -1 185.29 6.89 0
 8 -8 -5 25.41 4.6 0
 8 -7 -7 14.89 4.63 0
 8 -3 -11 31.84 5.94 0
 9 -9 -3 49.76 4.57 0
 9 -9 -1 157.79 6.26 0
 9 -8 2 239.37 7.65 0
 9 -5 -10 14.07 4.8 0
 10 -9 1 309.76 7.75 0
 11 -10 -3 0.9 4.24 0
 11 -10 -1 8.59 4.75 0
 11 -8 -8 15.38 4.58 0
 11 -5 -11 10.94 4.57 0
 12 -10 -5 39.92 4.4 0
 12 -5 7 7.75 4.88 0
 13 -10 -6 8.78 4.86 0
 13 -6 -11 48.78 4.72 0
 13 -4 8 2.21 5.78 0
 14 -11 -4 1.78 4.22 0
 15 -11 -5 27.31 4.68 0
 18 -12 -2 7.22 4.23 0
 18 -11 2 29.3 4.87 0
 18 -9 5 4.64 3.94 0
 20 -10 4 13.22 4.2 0
 1 -2 -3 2018.52 31 0
 3 -3 2 165.36 9.42 0
 3 5 7 14.31 5.95 0
 5 -6 0 10.26 4.16 0
 5 4 8 7.31 7.01 0
 6 -7 -4 25.17 4.67 0
 8 -6 4 239.15 8.46 0
 9 -9 -4 0.63 4.21 0
 9 -7 -8 197.54 6.96 0
 11 -10 -4 139.65 5.99 0
 12 -10 1 91.3 5.58 0
 13 -9 -8 48.1 5.08 0
 14 -11 0 7.41 4.39 0
 14 -10 -7 -5.23 4.7 0
 14 -9 4 21.91 4.57 0
 15 -10 3 1.55 4.28 0
 15 -8 -10 4.68 4.28 0
 16 -11 -6 26.56 5.03 0
 17 -11 2 11.28 4.53 0
 17 -8 6 24.9 4.52 0
 18 -12 -1 10.17 4.65 0
 19 -10 4 5.29 3.87 0
 3 1 -10 60.42 9.26 0
 5 -4 -8 12.38 5.1 0
 6 -6 2 286.11 8.85 0
 6 -2 6 4.05 6.45 0
 7 -8 -2 195.62 6.89 0
 12 -9 3 172.86 6.82 0
 13 -11 -3 38.67 4.82 0
 13 -11 -2 11.01 3.98 0
 15 -11 1 8.44 4.05 0
 15 -9 -9 13.63 4.18 0
 15 -7 -11 2.84 4.08 0
 17 -12 -3 18.01 4.32 0
 17 -12 -2 35.7 4.01 0
 17 -12 -1 -5.26 4.55 0
 17 -9 5 9.65 4.11 0
 18 -10 4 14.51 4.05 0
 -2 5 -5 160.61 9.76 0
 0 6 -9 9.44 8.06 0
 4 -3 -8 56.97 5.85 0
 4 3 7 273.83 13.82 0
 5 -3 -9 44.84 6.27 0
 6 -5 -8 21.22 5.03 0
 6 -4 -9 32.94 5.74 0
 7 -8 -3 76.43 5.3 0
 7 -3 6 18.93 5.79 0
 8 -8 1 406.7 8.73 0
 9 -9 0 742.45 10.95 0
 9 -4 -11 19.15 4.5 0
 11 -10 0 11.62 4.4 0
 11 -9 -7 34.08 4.81 0
 11 -7 5 207.25 7.61 0
 11 -3 8 98.89 8.45 0
 12 -8 -9 72.45 5.19 0
 12 -7 -10 59.29 5.02 0
 13 -11 -1 4.5 4.01 0
 14 -11 -5 4.45 4.57 0
 17 -12 -4 -5.16 3.91 0
 17 -7 7 17.65 4.86 0
 18 -12 0 50.78 5.04 0
 6 -7 0 261.11 7.75 0
 7 -8 -1 6.62 4.22 0
 7 -5 -9 47.49 6.01 0
 9 -8 -7 148.45 6.46 0
 10 -6 -10 10.96 4.05 0
 10 -4 7 74.54 6.91 0
 11 -10 -5 41.51 4.87 0
 11 -8 4 110.68 6.1 0
 12 -6 -11 3.48 4.13 0
 13 -11 -4 39.34 4.35 0
 13 -8 5 1.92 4.71 0
 13 -7 6 11.19 5.19 0
 14 -8 -10 16.51 4.46 0
 15 -11 -6 6.68 4.16 0
 16 -12 -3 10.11 3.77 0
 16 -12 -2 -0.43 3.61 0
 16 -12 -1 21.14 4.36 0
 16 -11 2 16.46 4.67 0
 16 -9 5 7.4 4.36 0
 16 -8 6 3.32 4.09 0
 17 -12 0 -6.42 4.54 0
 17 -10 4 6.72 4.04 0
 19 -11 3 4.88 3.96 0
 20 -11 3 -2.99 4.3 0
 -2 4 -1 338.41 11.3 0
 -1 2 0 0.58 3.7 0
 -1 4 2 1089.96 18.37 0
 -1 7 -8 65.02 7.78 0
 1 0 -7 1274.36 29.51 0
 2 -3 0 278.36 11.11 0
 4 -4 -7 54.02 6.07 0
 4 -2 -9 14.06 5.77 0
 5 -5 -7 4.61 4.57 0
 7 -8 -4 24.94 4.39 0
 7 -6 -8 16.57 5.2 0
 9 -9 -5 17.57 5.06 0
 10 -10 -3 6.25 4.6 0
 10 -10 -2 57.24 5.65 0
 10 -8 -8 64.3 5.74 0
 12 -9 -8 20.39 4.55 0
 13 -11 0 50.2 5.1 0
 13 -10 -7 7.04 4.73 0
 14 -11 1 12.93 4.68 0
 14 -10 3 14.02 4.74 0
 14 -9 -9 11.58 4.27 0
 14 -7 -11 19.13 4.37 0
 15 -10 -8 -1.93 4.01 0
 16 -12 -4 20.5 4.06 0
 18 -11 3 21.07 4.81 0
 19 -12 1 1.28 4.67 0
 0 3 3 316.6 11.7 0
 1 -2 -1 201.1 11.36 0
 6 -7 -5 49.5 5.11 0
 6 -6 -7 0.23 4.29 0
 6 -3 -10 29.16 5.15 0
 7 -7 2 16.89 4.55 0
 7 -4 -10 51.77 5.61 0
 8 -4 6 25.55 5.37 0
 9 -6 5 58.97 5.74 0
 10 -10 -1 361.68 8.11 0
 10 -5 -11 18.95 4.32 0
 12 -11 -3 17.65 4.51 0
 12 -11 -2 37.75 5.07 0
 13 -11 -5 48.76 4.93 0
 13 -9 4 201.97 6.93 0
 14 -11 -6 30.81 4.9 0
 15 -12 -3 9.95 4.03 0
 15 -12 -2 33.26 4.82 0
 15 -11 2 -1.48 4.44 0
 16 -12 0 47.22 4.91 0
 16 -10 4 14.15 4.03 0
 16 -7 7 117.97 6.35 0
 3 -2 -8 0.81 5.26 0
 5 -2 -10 60.21 6.59 0
 7 -8 0 89.12 5.5 0
 8 -9 -3 28.21 4.64 0
 8 -9 -2 244.89 7.26 0
 8 -6 -9 91.21 5.88 0
 9 -7 4 142.56 7.07 0
 10 -10 -4 19.96 5.14 0
 10 -9 2 6.14 4.2 0
 11 -10 1 29.72 5.02 0
 12 -11 -1 134.86 6.04 0
 15 -12 -1 19.03 4.59 0
 16 -12 -5 18.24 4.84 0
 17 -11 3 7.51 4.46 0
 -2 4 -2 9.17 4.31 0
 -2 7 -6 240.76 10.25 0
 1 -2 -4 29.97 6.16 0
 2 5 6 201.74 9.49 0
 3 -3 -7 69.72 6.63 0
 4 -5 1 316.36 9.81 0
 5 -6 1 501.02 11.35 0
 8 -9 -1 56.49 5.08 0
 8 -7 -8 111.2 6.33 0
 8 -5 -10 78.44 6.22 0
 9 -9 1 155.55 6.19 0
 11 -9 3 72.52 5.42 0
 11 -8 -9 9.51 4.63 0
 11 -7 -10 32.68 4.81 0
 12 -11 -4 40.63 4.36 0
 13 -8 -10 31.12 4.77 0
 14 -10 -8 19.33 4.4 0
 15 -12 -4 4.36 3.72 0
 15 -9 5 31.88 4.58 0
 15 -8 6 100.8 5.68 0
 20 -10 5 7.35 4.14 0
 20 -9 6 11.77 4.15 0
 -2 5 0 136.75 6.62 0
 -1 3 1 121.68 7.78 0
 1 -1 -6 70.06 8.47 0
 7 -8 -5 150.63 6.46 0
 7 -7 -7 14.9 4.5 0
 8 -9 -4 14.85 4.38 0
 10 -10 0 545.23 9.48 0
 10 -9 -7 64.88 5.41 0
 12 -11 0 1.42 4.34 0
 12 -10 -7 16.5 4.74 0
 13 -11 1 -0.72 4.49 0
 13 -10 3 52.02 5.05 0
 13 -9 -9 82.34 5.22 0
 13 -7 -11 9.67 4.32 0
 14 -12 -3 49.38 4.67 0
 14 -12 -2 -0.2 4.48 0
 15 -12 0 -1.12 4.24 0
 15 -10 4 1.29 4.43 0
 19 -12 2 18.75 4.59 0
 19 -10 5 19.44 4.36 0
 19 -9 6 -1.51 3.87 0
 -1 5 -7 166.44 11.98 0
 1 5 5 223.13 8.57 0
 5 -6 -6 129.14 6.82 0
 6 -7 1 155.24 7.02 0
 8 -8 2 258.12 7.67 0
 9 -7 -9 50.87 5.38 0
 9 -5 6 29.21 5.97 0
 10 -10 -5 35.21 5.04 0
 11 -9 -8 67.03 5.2 0
 11 -6 -11 81.74 5.54 0
 11 -5 7 28.48 5.39 0
 12 -11 -5 54.75 4.86 0
 12 -8 5 36.59 5.42 0
 12 -4 8 14.49 6.13 0
 13 -11 -6 16.62 4.67 0
 14 -12 -4 49.16 4.76 0
 14 -12 -1 7.23 4.52 0
 15 -12 -5 6.54 4.71 0
 16 -11 3 18.14 4.59 0
 18 -12 2 3.28 4.32 0
 20 -11 4 4.5 3.91 0
 -1 8 -8 64.33 7 0
 3 -4 1 168.43 8.28 0
 3 -1 -9 328.06 12.7 0
 4 -6 -3 268.5 8.67 0
 4 -6 -2 425.75 9.87 0
 4 -5 -6 427.43 10.22 0
 5 -7 -2 410.53 9.49 0
 9 -6 -10 59.1 5.39 0
 11 -11 -3 2.38 4.45 0
 11 -11 -2 25.95 5.18 0
 12 -9 4 13.29 5.07 0
 12 -7 6 10.49 4.92 0
 13 -10 -8 3.5 4.41 0
 14 -11 -7 45.25 5.19 0
 15 -7 7 7.34 4.96 0
 17 -13 -2 3.71 4.17 0
 18 -10 5 10.75 3.66 0
 18 -9 6 6.1 4.2 0
 19 -11 4 19.71 4.09 0
 1 1 3 1703.36 41.48 0
 3 -5 -3 99.39 6.57 0
 3 -5 -2 20.64 4.83 0
 4 -1 -10 359.94 12.63 0
 5 -7 -3 66.76 5.3 0
 7 -3 -11 -1.49 5.37 0
 8 -9 -5 4.5 4.2 0
 8 -9 0 2 3.66 0
 8 -8 -7 -2.16 4.64 0
 8 -4 -11 4.3 5.07 0
 9 -10 -3 4.69 4.8 0
 9 -10 -2 1.17 3.71 0
 9 -8 -8 18.21 4.56 0
 10 -8 4 11.36 4.15 0
 10 -7 5 10.65 4.76 0
 11 -11 -1 73.11 5.62 0
 14 -12 0 30.48 4.58 0
 14 -9 5 36.24 5.12 0
 14 -8 6 19.86 4.94 0
 15 -10 -9 10.48 4.33 0
 17 -13 -3 3.52 3.61 0
 17 -13 -1 9.78 4.7 0
 17 -12 2 25.24 4.66 0
 1 1 -8 314.3 20.39 0
 3 -4 -6 285.39 9.69 0
 4 -6 -1 1.76 4.65 0
 5 -7 -1 81.23 6.01 0
 5 -1 6 9.17 10.68 0
 6 -8 -3 286.49 7.63 0
 6 -8 -2 48.72 4.94 0
 6 -2 -11 3.24 5.18 0
 7 -8 1 -0.07 4.17 0
 9 -10 -1 311.49 7.69 0
 10 -10 1 355.37 8.14 0
 11 -11 -4 24.81 4.28 0
 12 -11 1 125.05 5.78 0
 12 -9 -9 24.6 4.85 0
 12 -8 -10 15.45 4 0
 13 -12 -3 28.59 4.19 0
 13 -12 -2 114.92 5.26 0
 14 -12 -5 15.23 4.69 0
 14 -10 4 67.14 5.57 0
 15 -12 -6 15.76 4.78 0
 15 -11 3 10.78 4.49 0
 16 -13 -2 44.65 4.47 0
 17 -10 5 10.61 4.19 0
 17 -9 6 1.65 4 0
 18 -13 0 5.25 4.16 0
 18 -11 4 1.83 3.89 0
 -2 5 -4 27.45 6.05 0
 -2 6 -5 135.01 8.5 0
 4 -6 -4 172.3 7.37 0
 5 -7 -4 385.26 9.15 0
 5 5 8 159.99 9.52 0
 9 -10 -4 52.93 4.79 0
 9 -5 -11 0.01 4.43 0
 10 -8 -9 16.18 4.62 0
 10 -7 -10 7.68 4.36 0
 11 -10 -7 141.75 6.25 0
 12 -10 3 94.45 5.96 0
 12 -7 -11 59.22 5.05 0
 13 -12 -4 -2.29 4.52 0
 13 -12 -1 10.52 4.08 0
 14 -9 -10 30.92 4.27 0
 15 -11 -8 18.55 4.79 0
 16 -13 -3 0.24 3.68 0
 16 -13 -1 13.39 4.31 0
 16 -12 2 9.34 4.35 0
 17 -13 0 22.68 4.62 0
 19 -12 3 2.29 4.63 0
 0 4 -8 11.6 10.57 0
 3 -5 -1 79.99 6.03 0
 6 -8 -4 244.91 7.42 0
 6 -8 -1 253.68 7.61 0
 9 -9 2 -2.15 4.02 0
 11 -11 -5 3.01 4.39 0
 11 -11 0 150.79 6.48 0
 12 -10 -8 39.72 5.26 0
 13 -11 -7 10.3 4.83 0
 14 -10 -9 7.67 4.37 0
 14 -8 -11 6.88 3.76 0
 16 -13 -4 4.99 3.52 0
 17 -11 4 18.89 4.23 0
 -2 5 -1 288.95 9.58 0
 -2 6 0 917.3 14.8 0
 -1 5 2 5.99 3.53 0
 2 -2 -7 49.52 6.42 0
 3 -5 -4 322.17 9.67 0
 5 -5 3 474.9 12.26 0
 6 -5 -9 110.09 7.09 0
 7 -9 -3 38.72 4.81 0
 7 -9 -2 85.16 5.36 0
 7 -6 4 22.58 4.92 0
 9 -10 0 63.46 5.08 0
 9 -9 -7 151.74 6.46 0
 10 -9 -8 25.24 4.6 0
 13 -12 -5 9.16 4.45 0
 13 -12 0 -2.44 4.23 0
 14 -12 -6 27.18 4.75 0
 14 -12 1 10.61 4.58 0
 14 -11 3 13.47 4.89 0
 15 -13 -3 21.41 4.11 0
 15 -13 -2 -1.31 3.94 0
 16 -10 5 17.32 4.37 0
 16 -9 6 28.83 4.66 0
 18 -12 3 8.04 3.96 0
 2 -1 -8 123.36 9.4 0
 3 3 6 12.58 6.68 0
 5 -5 -8 160.38 7.11 0
 5 -4 -9 58.83 6.37 0
 6 -6 -8 162.26 7 0
 7 -6 -9 11.56 5.28 0
 8 -9 1 45.03 4.66 0
 9 -10 -5 50.59 4.71 0
 10 -11 -3 17.85 5.01 0
 10 -11 -2 123.39 6.19 0
 10 -6 -11 1.06 4.07 0
 12 -12 -3 9.91 4.3 0
 12 -12 -2 57.3 5.23 0
 12 -6 7 12.7 4.64 0
 13 -9 5 27.36 5.04 0
 14 -11 -8 4.35 4.43 0
 15 -13 -4 21.43 4.18 0
 15 -13 -1 19 4.42 0
 15 -12 2 30.3 4.62 0
 16 -13 0 7.47 4.02 0
 0 2 2 1457.84 28.98 0
 2 -4 -3 174.97 8.32 0
 2 -4 -2 7 4.5 0
 2 -1 3 1939.13 58.82 0
 5 -7 -5 111.42 6.15 0
 5 -7 0 142.44 7.03 0
 7 -9 -4 143.06 6.25 0
 7 -9 -1 367.41 8.4 0
 7 -7 -8 119.52 6.67 0
 10 -11 -4 136.62 6 0
 10 -11 -1 15.56 4.84 0
 11 -9 4 50.71 5.38 0
 11 -8 -10 54.22 5.21 0
 11 -8 5 27.37 4.88 0
 12 -12 -4 38.93 4.88 0
 12 -12 -1 4.6 4.42 0
 13 -10 4 18.89 5.16 0
 13 -9 -10 3.38 3.79 0
 13 -5 8 7.5 5.54 0
 15 -12 -7 23.32 5.21 0
 16 -11 4 4.75 4.17 0
 17 -12 3 5.88 4.3 0
 4 -6 0 96.03 5.89 0
 4 -4 -8 12.39 4.91 0
 4 4 7 57.04 8.09 0
 5 -6 -7 28.43 4.68 0
 6 -8 -5 38.69 4.95 0
 6 -8 0 171.73 6.9 0
 6 -4 -10 0.17 4.52 0
 7 -5 -10 11.79 4.84 0
 8 -7 -9 22.72 4.34 0
 8 -7 4 25.54 5.01 0
 11 -11 1 77.25 5.34 0
 11 -9 -9 47.95 4.88 0
 12 -11 -7 16.87 4.62 0
 13 -10 -9 12.95 4.52 0
 13 -8 -11 26.16 4.1 0
 13 -8 6 11.48 5.16 0
 14 -13 -3 4.08 4.05 0
 14 -13 -2 22.86 4.54 0
 15 -13 0 46.77 4.93 0
 16 -8 7 38.98 5.04 0
 20 -11 5 5.7 3.64 0
 -2 5 -2 28.83 4.78 0
 -2 7 -5 130.14 7.45 0
 2 -3 -6 4.19 4.78 0
 5 -6 2 284.83 9.22 0
 6 -7 -7 26.29 4.53 0
 6 -7 2 703.71 12.35 0
 6 -4 5 167.59 8.96 0
 6 3 8 21.53 8.83 0
 8 -10 -3 0.21 3.69 0
 8 -10 -2 6.43 3.88 0
 8 -8 -8 171 7.01 0
 8 -6 -10 21.1 4.75 0
 10 -10 -7 15.12 4.67 0
 10 -10 2 65.23 5.16 0
 11 -7 -11 5.28 4.14 0
 11 -7 6 14.6 5.32 0
 13 -12 -6 8.5 4.87 0
 13 -12 1 23.12 4.73 0
 14 -13 -4 3.13 4.17 0
 14 -13 -1 38.82 4.63 0
 15 -13 -5 23.49 4.14 0
 15 -10 5 -0.7 4.13 0
 15 -9 6 17.31 4.4 0
 18 -13 2 21.22 4.83 0
 19 -11 5 4.29 3.76 0
 19 -10 6 33.91 4.36 0
 0 4 3 4.66 3.5 0
 2 -4 -4 453.89 12.23 0
 2 3 5 65.45 7.86 0
 4 -5 -7 221.01 8.25 0
 4 -3 -9 13.94 5.74 0
 7 -9 -5 -0.69 4.22 0
 7 -8 -7 25.36 4.68 0
 8 -10 -4 5.77 4.29 0
 8 -10 -1 106.3 5.55 0
 8 -3 7 78.02 8.71 0
 9 -10 1 282.38 7.56 0
 9 -8 -9 4.76 4.49 0
 9 -4 7 91.84 8.16 0
 9 -2 8 38.87 8.89 0
 10 -11 -5 30.48 4.99 0
 10 -11 0 15.98 4.77 0
 10 -3 8 17.68 7.1 0
 11 -10 -8 10.4 4.65 0
 11 -10 3 9.96 4.89 0
 12 -12 -5 86.82 5.53 0
 12 -12 0 139.19 6.2 0
 13 -11 -8 16.67 4.56 0
 13 -11 3 33.54 4.66 0
 14 -12 -7 -1.98 4.54 0
 15 -11 4 34.61 4.31 0
 16 -12 3 4.15 4.52 0
 19 -12 4 1 4.31 0
 -1 6 -7 85.94 8.73 0
 2 -4 -1 341.37 11 0
 2 -3 1 211.93 10.45 0
 3 -5 0 1146.58 17.4 0
 4 -5 2 66.46 6.34 0
 5 -3 -10 10.12 5.04 0
 7 -9 0 295.68 7.55 0
 7 -8 2 145.06 6.42 0
 9 -8 4 10.24 4.46 0
 9 -7 -10 4.71 4.36 0
 11 -12 -3 29.44 4.66 0
 11 -12 -2 28.4 4.82 0
 17 -14 -1 14.7 4.57 0
 17 -13 2 1.4 4.26 0
 18 -11 5 20.14 4.11 0
 18 -10 6 4.21 4.08 0
 -2 6 -4 574.1 13.5 0
 -2 6 -1 230.02 8.1 0
 1 -2 0 1.39 3.92 0
 8 -9 -7 161.38 6.97 0
 8 -5 -11 67.69 6.23 0
 9 -9 -8 152.8 6.42 0
 9 -7 5 0.02 4.54 0
 10 -5 7 135.69 7.9 0
 11 -12 -4 37.19 4.8 0
 12 -10 -9 43.67 4.61 0
 12 -9 -10 42.45 4.57 0
 12 -9 5 9.02 4.93 0
 13 -13 -3 34.92 4.44 0
 13 -13 -2 10.48 4.37 0
 14 -13 -5 18.65 4.23 0
 14 -13 0 2.43 4.48 0
 14 -10 -10 0.7 4.06 0
 15 -13 -6 24.22 4.87 0
 16 -14 -3 10.28 3.92 0
 16 -14 -2 1.87 3.99 0
 18 -12 4 28.39 4.2 0
 -1 2 -1 201.17 12.61 0
 -1 4 -6 322.58 15.6 0
 -1 4 1 105.42 6.5 0
 3 0 -10 295.39 13.71 0
 7 -4 -11 36.87 6.26 0
 8 -10 -5 34.13 5.13 0
 8 -9 2 205.58 7.38 0
 9 -11 -3 75.92 5.23 0
 9 -11 -2 26.61 4.6 0
 11 -12 -1 122.67 5.47 0
 11 -11 -7 4.41 4.36 0
 11 -4 8 15.01 6.44 0
 12 -10 4 94.53 5.58 0
 12 -8 -11 7.7 4.14 0
 13 -13 -4 44.13 4.74 0
 13 -13 -1 1.05 4.22 0
 14 -11 -9 36.68 4.44 0
 14 -10 5 75.16 5.5 0
 14 -9 -11 22.32 3.86 0
 15 -12 3 13.04 4.47 0
 15 -8 7 63.5 5.24 0
 16 -14 -1 0.63 4.68 0
 17 -14 0 1.17 4.72 0
 17 -11 5 5.41 3.66 0
 3 -4 -7 287.87 9.85 0
 3 -3 -8 65.34 6.34 0
 4 -6 -6 86.95 6.15 0
 4 1 6 292.06 20.4 0
 8 -10 0 211.19 6.84 0
 9 -11 -4 55.59 5.5 0
 9 -11 -1 75.17 5.52 0
 9 -6 -11 18.15 4.52 0
 10 -9 -9 5.88 4.21 0
 10 -8 -10 32.44 4.54 0
 12 -12 1 -6.15 4.54 0
 12 -11 -8 18.01 4.75 0
 13 -12 -7 36.05 4.62 0
 14 -11 4 7.38 4.21 0
 14 -9 6 28.85 4.57 0
 17 -12 4 -1.2 4.29 0
 17 -10 6 12.52 3.95 0
 -2 6 -2 57.24 5.34 0
 5 -8 -3 5.65 4.2 0
 5 -8 -2 165.35 6.78 0
 5 -7 1 41.1 5.44 0
 5 -3 5 271.18 12.89 0
 6 -8 1 239.73 7.78 0
 6 -3 -11 18.44 5.61 0
 7 -2 7 126.59 12.56 0
 9 -10 -7 59.48 5.63 0
 10 -11 1 7.14 4.87 0
 10 -10 -8 84.02 5.82 0
 10 -9 4 45.75 5.18 0
 11 -12 -5 48.49 5.11 0
 11 -12 0 8.18 4.33 0
 12 -8 6 9.94 4.68 0
 13 -13 -5 27.31 4.7 0
 14 -13 -6 22.91 4.81 0
 14 -12 -8 53.24 5.12 0
 15 -14 -3 -3.57 4.05 0
 15 -14 -2 27.34 4.3 0
 18 -13 3 24.16 4.34 0
 -2 7 -4 152.3 7.25 0
 -1 7 -7 70.62 7.79 0
 4 -7 -3 297.05 8.71 0
 4 -7 -2 411.14 9.88 0
 6 -9 -3 68.41 5.08 0
 6 -9 -2 110.24 5.67 0
 8 -5 6 151.02 7.98 0
 10 -8 5 33.94 5.2 0
 10 -7 -11 43.35 4.98 0
 11 -6 7 19.39 5.2 0
 12 -13 -3 15.87 4.33 0
 12 -11 3 32.72 4.83 0
 13 -13 0 70.87 5.24 0
 13 -10 -10 73.8 4.76 0
 14 -13 1 28.55 4.44 0
 15 -14 -4 4.37 4.01 0
 15 -14 -1 12.88 4.19 0
 16 -14 0 36.56 4.37 0
 16 -11 5 16.75 4.39 0
 -1 3 0 47.1 5.81 0
 2 0 -9 55.15 9.65 0
 4 -6 1 8.06 4.57 0
 4 -2 -10 56.72 6.88 0
 5 -8 -4 4.2 4.22 0
 6 -9 -4 30.16 4.65 0
 7 -9 1 331.03 7.93 0
 7 -7 -9 128.12 6.31 0
 8 -1 8 59.34 16.2 0
 9 -11 -5 10.45 4.23 0
 9 -10 2 6.34 4.23 0
 10 -12 -3 81.84 5.71 0
 10 -12 -2 16.69 4.85 0
 10 -10 3 -4.15 4.61 0
 11 -10 -9 23.23 4.71 0
 11 -9 -10 0.7 4.31 0
 12 -13 -2 117.19 5.22 0
 12 -5 8 4.5 5.84 0
 13 -11 -9 12.78 4.04 0
 13 -9 -11 14.46 4.13 0
 14 -12 3 52.24 5.02 0
 15 -13 2 3.21 4.54 0
 16 -12 4 18.67 4.54 0
 16 -10 6 -1.06 4.07 0
 17 -13 3 0.04 3.91 0
 0 -1 -3 6127.71 72.65 0
 0 5 3 415.4 10.78 0
 3 -5 -6 6.3 5.11 0
 3 -2 -9 0.31 6.18 0
 4 -7 -4 227.6 7.57 0
 4 5 7 212.63 9.84 0
 5 -8 -1 90.45 5.58 0
 6 -9 -1 143.9 6.08 0
 6 -7 -8 18.21 4.87 0
 6 -6 -9 31.97 5.4 0
 7 -10 -3 11.13 3.94 0
 7 -10 -2 118.47 5.96 0
 7 -8 -8 121.84 6.49 0
 7 -4 6 214.03 9.99 0
 9 -11 0 87.55 5.05 0
 10 -12 -4 107.65 5.43 0
 12 -13 -4 5.87 3.85 0
 12 -13 -1 18.05 4.8 0
 12 -12 -7 28.16 4.91 0
 14 -14 -3 4.96 3.85 0
 14 -14 -2 -6.71 3.88 0
 14 -8 7 20.51 4.95 0
 1 -3 -3 1265.79 22.53 0
 3 -6 -3 143.96 7.12 0
 3 -6 -2 974.22 14.85 0
 3 -4 2 302.05 11.09 0
 3 4 6 284.54 11.9 0
 4 -7 -1 1030.22 14.7 0
 5 -6 -8 13.41 4.88 0
 7 -10 -4 18.53 4.66 0
 7 -6 -10 134.45 7.35 0
 8 -10 1 128.75 6.03 0
 8 -8 -9 143.86 6.24 0
 10 -12 -1 100.96 5.34 0
 10 -11 -7 147.38 6.18 0
 11 -11 -8 10.51 4.83 0
 11 -8 -11 32.94 4.31 0
 13 -13 -6 17.98 4.42 0
 13 -12 -8 11.15 4.51 0
 13 -11 4 52.45 4.81 0
 13 -10 5 20.93 4.47 0
 14 -14 -4 17.17 4.2 0
 14 -13 -7 28.75 4.93 0
 15 -14 0 1.71 4.11 0
 19 -12 5 23.72 4.38 0
 19 -11 6 -4.14 3.7 0
 -1 3 -5 415.33 19.81 0
 1 -3 -2 54.48 6.71 0
 5 -8 -5 3.24 4.98 0
 5 -5 -9 14.02 5.25 0
 6 -5 -10 93.67 6.4 0
 7 -10 -1 83.29 5.7 0
 8 -11 -3 167.88 6.49 0
 8 -9 -8 9.03 4.42 0
 8 -7 -10 119.83 6.31 0
 11 -12 1 131.91 5.57 0
 11 -10 4 136.13 6.58 0
 11 -9 5 12.05 5.12 0
 12 -13 -5 10.13 4.02 0
 13 -13 1 2.28 4.5 0
 13 -9 6 12.83 4.63 0
 14 -14 -1 9.92 3.9 0
 15 -11 5 27.8 4.75 0
 16 -13 3 17.56 4.56 0
 16 -9 7 37.68 5.19 0
 -1 5 1 42.87 4.35 0
 2 -4 0 118.59 7.44 0
 3 -6 -4 67.21 5.87 0
 5 -7 -7 15.46 4.61 0
 5 2 7 45.94 9.88 0
 6 -9 -5 58.7 5.06 0
 6 -8 -7 1.58 4.33 0
 7 -9 -7 8.45 5.1 0
 8 -11 -2 78.66 4.86 0
 9 -8 -10 0.18 4.32 0
 10 -12 -5 28.18 4.31 0
 12 -13 0 -4.03 3.79 0
 12 -11 -9 11.26 4.69 0
 12 -10 -10 -0.28 3.71 0
 13 -12 3 12.02 5.06 0
 14 -14 -5 26.16 4.73 0
 14 -13 2 34.01 4.79 0
 15 -12 4 -0.45 3.95 0
 15 -10 6 44.22 4.91 0
 17 -14 2 13.36 4.4 0
 18 -12 5 5.27 4.02 0
 0 -1 -2 40.47 8.18 0
 4 -5 -8 10.8 5.06 0
 5 -8 0 7.02 4.76 0
 6 -9 0 -0.82 4.23 0
 7 -10 -5 7.99 4.36 0
 7 -7 4 487.64 11.03 0
 8 -11 -4 112.23 5.7 0
 8 -11 -1 179.81 6.42 0
 9 -11 1 68.4 5.15 0
 9 -10 -8 15.67 5.17 0
 10 -12 0 44.88 4.78 0
 11 -13 -3 35.2 4.26 0
 11 -13 -2 10.45 3.95 0
 11 -11 3 6.35 4.48 0
 12 -9 -11 16.38 4.3 0
 13 -14 -3 9 4.11 0
 13 -14 -2 34.05 4.45 0
 13 -6 8 15.26 5.55 0
 14 -14 0 73.91 5.18 0
 18 -13 4 -0.55 4.33 0
 18 -11 6 17.87 4.26 0
 1 -3 -4 1323.85 23.1 0
 2 4 5 293.36 10.9 0
 3 -6 -1 176.76 7.65 0
 3 -5 1 66.96 5.96 0
 6 -6 4 348.62 10.43 0
 8 -10 -7 204.41 6.8 0
 8 -8 4 99.07 6.33 0
 8 -6 -11 24.03 4.91 0
 10 -9 -10 5.28 4.28 0
 11 -13 -4 48.52 4.59 0
 11 -13 -1 4.51 4.35 0
 11 -12 -7 12.8 4.54 0
 13 -14 -4 -2.55 4.4 0
 13 -13 -7 3.49 4.52 0
 15 -13 3 16.43 4.19 0
 16 -15 -1 1.55 4.29 0
 1 -2 -6 70.06 7.87 0
 1 -1 -7 361.06 14.87 0
 2 -3 -7 31.38 6.09 0
 4 -7 0 84.44 6.06 0
 4 -6 -7 43.84 5.42 0
 4 -4 -9 4.39 5.43 0
 5 -6 3 197.09 8.51 0
 5 -4 -10 73.2 6 0
 6 -8 2 44.69 4.95 0
 6 4 8 174.07 10.81 0
 7 -10 0 -0.41 3.71 0
 7 -5 -11 -1.33 5.47 0
 8 -11 -5 28.14 4.73 0
 9 -12 -3 178.01 6.22 0
 9 -12 -2 233.23 7.25 0
 9 -7 -11 13.44 4.23 0
 10 -10 -9 26.46 4.41 0
 11 -8 6 132.08 6.87 0
 12 -12 -8 23.74 4.82 0
 13 -14 -1 31.35 4.21 0
 14 -14 -6 -3.74 4.9 0
 15 -15 -3 11.55 4.12 0
 16 -14 2 4.7 4.51 0
 17 -12 5 5.55 3.95 0
 -1 2 -2 4542.48 60.59 0
 -1 5 -6 10.53 6.74 0
 -1 6 1 5.3 3.29 0
 7 -9 2 89.58 5.63 0
 9 -12 -4 24.67 4.75 0
 9 -9 4 3.63 4.58 0
 10 -11 -8 12.06 4.85 0
 10 -8 -11 26.22 4.64 0
 11 -13 -5 56.79 5.25 0
 12 -13 1 18 4.68 0
 12 -11 4 52.81 4.74 0
 12 -10 5 23.84 4.95 0
 13 -14 -5 17.43 4.8 0
 13 -11 -10 13.08 3.95 0
 14 -12 4 35.41 4.36 0
 14 -11 5 1.97 4.01 0
 15 -15 -2 2.96 3.56 0
 15 -9 7 27.44 4.91 0
 16 -15 0 13.87 4.44 0
 17 -13 4 25.69 4.18 0
 17 -11 6 4.31 3.77 0
 18 -14 3 15.14 4.29 0
 0 3 2 221.93 10.11 0
 0 5 -8 1.66 7.58 0
 2 -5 -3 73.03 6.27 0
 2 -2 -8 173 9.86 0
 3 5 6 6.81 5.61 0
 5 -7 2 382.54 10.02 0
 6 -3 6 229.02 12.08 0
 8 -11 0 61.82 5.27 0
 8 -7 5 144.85 6.94 0
 9 -12 -1 41.52 4.73 0
 9 -11 -7 48.26 5.2 0
 10 -12 1 123.71 5.88 0
 11 -13 0 54.51 4.89 0
 11 -10 -10 22.21 4.62 0
 12 -14 -3 59.64 4.61 0
 13 -14 0 3.65 4.26 0
 13 -12 -9 7.58 4.04 0
 13 -10 -11 17.2 3.93 0
 14 -10 6 23.43 4.42 0
 15 -15 -1 6.99 4.74 0
 -1 2 -3 2012.48 44.79 0
 2 -5 -2 27.94 4.94 0
 2 -4 -6 103.14 6.77 0
 6 -4 -11 15.96 5.2 0
 8 -10 2 11.3 4.27 0
 9 -12 -5 8.78 4.38 0
 9 -8 5 3.17 4.29 0
 10 -13 -3 56.86 4.91 0
 11 -11 -9 5.95 3.89 0
 12 -14 -4 31.06 4.7 0
 12 -14 -2 0.26 3.81 0
 12 -13 -7 28.92 4.9 0
 12 -12 3 -0.7 4.51 0
 14 -13 3 10.22 4.36 0
 16 -12 5 24.9 4.07 0
 17 -14 3 30.29 4.35 0
 -1 4 0 83.5 6.36 0
 1 -3 -1 69.13 6.95 0
 2 -5 -4 28.2 5.02 0
 4 -7 -6 221.29 7.42 0
 5 -9 -3 18.33 4.34 0
 6 -10 -3 19.31 4.63 0
 6 -10 -2 1.12 4.25 0
 7 -8 -9 33.66 5.01 0
 10 -13 -4 27.16 4.65 0
 10 -13 -2 27.15 4.62 0
 10 -10 4 21.56 4.91 0
 11 -9 -11 5.63 4.22 0
 12 -14 -1 12 4.33 0
 12 -9 6 52.99 5.55 0
 13 -14 -6 17.16 4.75 0
 13 -13 -8 38.06 5.03 0
 14 -15 -4 8.95 4.09 0
 14 -15 -3 5.31 3.59 0
 14 -15 -2 34.44 4.31 0
 15 -15 0 38.09 4.8 0
 16 -13 4 1.88 3.92 0
 16 -11 6 26.49 4.51 0
 2 5 5 156.19 7.46 0
 3 -5 -7 11.63 4.67 0
 3 -4 -8 46.69 5.78 0
 5 -9 -4 147.59 6.29 0
 5 -9 -2 3.63 3.47 0
 6 -10 -4 72.23 5.24 0
 6 -9 1 121.06 6.08 0
 6 -8 -8 142.49 6.69 0
 6 -7 -9 15.1 5.1 0
 7 -11 -3 22.03 4.44 0
 7 -9 -8 211.69 7.49 0
 8 -9 -9 2.81 4.53 0
 9 -12 0 88.05 5.98 0
 9 -11 2 23.18 4.57 0
 10 -13 -1 32.66 4.78 0
 10 -12 -7 39.12 5.01 0
 10 -11 3 8.32 5.06 0
 10 -9 5 51.48 5.61 0
 11 -12 -8 17.54 4.68 0
 12 -14 -5 18.77 4.53 0
 14 -15 -1 6.13 4.23 0
 19 -13 5 8.8 3.58 0
 -1 6 -6 446.34 13.92 0
 3 -6 0 62.73 5.31 0
 4 -8 -3 85.75 5.38 0
 4 -8 -2 34.67 5.32 0
 4 -6 2 431.55 10.87 0
 5 -8 1 115.53 6.36 0
 6 -5 5 37.98 5.89 0
 6 5 8 19.38 6.16 0
 7 -11 -4 284.08 7.75 0
 7 -11 -2 14.04 3.83 0
 7 -10 1 78.2 4.89 0
 7 -7 -10 1.06 4.27 0
 8 -10 -8 73.32 5.82 0
 8 -8 -10 3.34 4.4 0
 9 -5 7 5.11 5.48 0
 10 -6 7 30.81 5.25 0
 11 -13 1 8.46 4.34 0
 12 -11 -10 44.94 4.49 0
 13 -14 1 43.01 4.69 0
 13 -12 4 1.37 4.27 0
 13 -11 5 61.28 5.28 0
 14 -15 -5 5.93 4.75 0
 16 -14 3 6.08 3.94 0
 0 6 -8 193.97 11.48 0
 2 -5 -1 274.98 9.43 0
 3 -1 -10 63.81 8.43 0
 4 -8 -4 277.6 7.97 0
 4 -5 3 16.58 5.18 0
 4 -3 -10 85.64 7.3 0
 5 -9 -1 141.26 6.1 0
 5 -7 -8 161.22 7 0
 5 -6 -9 105.24 6.93 0
 6 -10 -1 61.48 4.63 0
 6 -6 -10 -1.41 5.15 0
 8 -12 -3 89.12 5.75 0
 8 -11 1 190.82 6.6 0
 9 -10 -9 -1.24 4.28 0
 9 -9 -10 19.28 4.62 0
 10 -13 -5 23.97 4.34 0
 10 -4 8 157.79 10.29 0
 11 -7 7 24.78 5.29 0
 11 -5 8 49.81 6.98 0
 12 -14 0 24.46 4.75 0
 12 -12 -9 11.58 4.42 0
 12 -10 -11 8.67 4.23 0
 14 -14 2 0.31 4.42 0
 14 -9 7 7.75 4.53 0
 15 -13 4 23.23 4.68 0
 15 -12 5 3.77 3.97 0
 18 -13 5 9.66 3.84 0
 -1 7 -6 44.57 6.44 0
 3 -6 -6 239.11 8.41 0
 3 1 5 416.16 21.91 0
 5 -9 -5 43.11 4.9 0
 6 -10 -5 56.14 4.92 0
 6 -9 -7 83.92 5.6 0
 7 -11 -1 62.91 4.64 0
 7 -10 -7 56.06 5.23 0
 8 -12 -4 245.1 7.11 0
 8 -12 -2 15.16 4.36 0
 9 -11 -8 70.65 5.21 0
 10 -13 0 56.36 5.07 0
 11 -14 -4 3.48 4.26 0
 11 -14 -3 18.78 4.14 0
 11 -14 -2 123.09 5.82 0
 11 -13 -7 24.11 4.78 0
 11 -11 4 20.36 4.72 0
 13 -15 -4 15.3 4.33 0
 13 -15 -3 15.02 3.75 0
 13 -15 -2 -2.16 4.23 0
 13 -14 -7 31.45 4.86 0
 13 -13 3 27.9 4.53 0
 13 -10 6 20.23 4.54 0
 14 -15 0 -8.11 4.8 0
 15 -11 6 13.92 4.17 0
 18 -14 4 21.61 4.27 0
 18 -12 6 4.48 3.86 0
 -1 3 -1 74.67 6.99 0
 0 7 -8 84.7 8.02 0
 3 -7 -3 91.83 6.28 0
 3 -3 -9 65.12 7.06 0
 4 -8 -1 153.77 6.91 0
 4 -7 1 1082.31 15.24 0
 5 -8 -7 32.39 4.67 0
 7 -11 -5 203.84 7.25 0
 8 -11 -7 4.34 4.5 0
 8 -7 -11 13.66 4.3 0
 8 -4 7 43.43 7.5 0
 9 -8 -11 8.94 4.37 0
 10 -11 -9 25.35 4.28 0
 10 -10 -10 0.89 3.7 0
 11 -12 3 20.37 4.51 0
 11 -10 5 25.09 5.08 0
 12 -13 -8 14.4 4.49 0
 12 -6 8 -0.37 5.38 0
 13 -15 -1 14.25 4.38 0
 15 -14 3 0.4 4.36 0
 16 -15 2 15.51 4.48 0
 -1 5 0 450.1 11.34 0
 0 4 2 1.21 3.89 0
 1 2 3 2006.97 34.04 0
 3 -7 -2 3.87 4.63 0
 4 -6 -8 177.97 7.47 0
 7 -6 -11 95.34 6.81 0
 8 -12 -1 6.62 4.29 0
 8 -6 6 60.59 5.82 0
 9 -13 -3 90.58 5.58 0
 9 -13 -2 36.63 5.25 0
 9 -12 1 16.48 4.96 0
 10 -8 6 2.42 5.13 0
 11 -14 -5 3.36 4.26 0
 11 -14 -1 14.41 4.1 0
 13 -15 -5 14.79 4.68 0
 17 -14 4 6.1 4.57 0
 17 -13 5 17.95 3.78 0
 -1 4 -5 262.05 12.95 0
 1 0 -8 5.35 8.82 0
 3 -7 -4 277.82 8.53 0
 5 -5 -10 0.12 4.78 0
 6 -10 0 118.14 5.62 0
 8 -12 -5 37.5 4.47 0
 9 -13 -4 206.77 6.72 0
 10 -12 -8 45.64 5.05 0
 10 -9 -11 1.96 3.96 0
 11 -11 -10 4.92 4.17 0
 12 -14 1 9.36 4.28 0
 14 -12 5 20.42 4.54 0
 15 -16 -1 -4.64 4.3 0
 17 -12 6 6.68 4.25 0
 -1 6 0 1.29 2.69 0
 2 -4 1 301.96 11.21 0
 4 -7 -7 45.81 5.25 0
 4 -5 -9 53.19 6.61 0
 5 -9 0 189.16 6.45 0
 7 -11 0 301.42 7.29 0
 8 -9 4 11.25 4.58 0
 9 -13 -1 -12.89 4.63 0
 9 -12 -7 15.9 4.69 0
 11 -14 0 4.29 4.22 0
 11 -12 -9 -3.39 4.01 0
 11 -9 6 2.68 4.97 0
 12 -15 -3 2.65 4.04 0
 12 -15 -2 24.58 4.35 0
 12 -12 4 44.58 4.87 0
 13 -15 0 53.77 4.9 0
 14 -13 4 2.97 3.98 0
 15 -10 7 22.19 4.79 0
 2 -1 -9 35.22 8.05 0
 5 3 7 6.03 6.6 0
 6 -5 -11 44.04 6.48 0
 7 -10 2 87.45 5.57 0
 7 -8 4 22.43 4.46 0
 8 -12 0 21.4 4.93 0
 9 -13 -5 33.17 5.07 0
 9 -3 8 27.06 8.06 0
 10 -14 -3 17.59 4.46 0
 10 -13 1 40.31 4.88 0
 11 -10 -11 20.28 3.96 0
 12 -15 -4 0.37 3.74 0
 12 -14 -7 -7.03 4.17 0
 12 -11 5 48.24 4.82 0
 13 -15 -6 7.13 4.74 0
 14 -16 -3 8.78 4.04 0
 14 -16 -2 14.27 3.95 0
 14 -11 6 25.04 4.61 0
 15 -15 2 -3.79 4.54 0
 16 -13 5 6.64 4.14 0
 17 -15 3 23.64 4.43 0
 0 5 2 1034.3 16.67 0
 3 -7 -1 155.31 7.12 0
 6 -9 2 79.03 5.59 0
 7 -9 -9 58.49 5.45 0
 7 -5 6 71.91 6.89 0
 8 -11 2 102.42 5.58 0
 9 -10 4 45.55 4.83 0
 10 -14 -4 65.45 5.01 0
 10 -14 -2 2.68 4.63 0
 10 -13 -7 -2.52 4.28 0
 11 -13 -8 19.05 4.75 0
 12 -15 -1 14.28 4.41 0
 12 -13 3 24.98 4.86 0
 13 -9 7 10.24 4.7 0
 14 -14 3 0.23 4.31 0
 15 -16 0 2.83 3.97 0
 16 -14 4 22.56 4.3 0
 1 -4 -3 696.71 15.54 0
 2 -4 -7 6.68 5 0
 4 -8 0 834.54 12.64 0
 6 -11 -3 46.07 4.83 0
 6 -8 -9 90.18 5.85 0
 6 -7 4 26.88 5.03 0
 7 -10 -8 1.7 4.8 0
 8 -9 -10 1.65 4.4 0
 12 -15 -5 5.25 4.12 0
 12 -13 -9 11.41 4.14 0
 12 -12 -10 2.51 4.02 0
 14 -16 -1 6.46 3.92 0
 16 -12 6 4.91 3.86 0
 -1 4 -1 158.76 8.27 0
 0 6 2 11.35 3.75 0
 2 -5 0 139.14 7.41 0
 3 -6 1 197.01 8.01 0
 3 -5 2 24.37 5.07 0
 4 -8 -6 29.42 4.62 0
 4 -2 5 288.24 18.02 0
 5 -10 -3 189.68 6.36 0
 5 -10 -2 306.34 7.88 0
 5 -8 2 146.18 6.89 0
 6 -11 -4 11.58 4.33 0
 6 -11 -2 87.53 4.96 0
 6 -9 -8 38.37 5.1 0
 7 -12 -3 93.29 6.1 0
 7 -8 -10 117.51 6.2 0
 8 -11 -8 9.77 4.32 0
 8 -8 5 29.22 4.84 0
 9 -13 0 8.58 4.21 0
 9 -12 2 237.62 7.37 0
 9 -11 -9 34.32 4.56 0
 9 -10 -10 4.8 4.29 0
 9 -9 5 18.27 4.95 0
 10 -14 -5 77.07 5.24 0
 10 -14 -1 16.21 4.13 0
 10 -11 4 128.66 6.3 0
 12 -11 -11 14.58 3.96 0
 12 -10 6 27.64 4.99 0
 16 -15 3 22.66 4.52 0
 -1 5 -5 226.13 10.66 0
 0 0 -6 67.14 12.52 0
 1 -4 -2 1057.09 18.8 0
 2 -6 -3 24.18 4.95 0
 2 -5 -6 209.32 8.33 0
 5 -10 -4 58.75 4.67 0
 5 -4 5 27.51 6.2 0
 6 -10 1 35.35 4.61 0
 7 -12 -4 15.78 4.99 0
 7 -12 -2 86.79 5.28 0
 7 -11 1 100.42 5.53 0
 10 -12 3 107.18 5.84 0
 11 -15 -3 2.55 4.02 0
 11 -14 1 15.8 4.68 0
 12 -15 0 -1.74 4.53 0
 13 -16 -4 6.77 4.3 0
 13 -16 -3 10.34 3.47 0
 13 -16 -2 36.73 4.34 0
 13 -13 4 36.44 4.86 0
 13 -12 5 7.56 4.4 0
 14 -16 0 32.99 4.85 0
 15 -14 4 1.24 4.22 0
 15 -13 5 17.5 4.38 0
 18 -14 5 13.73 3.72 0
 -1 3 -2 53.43 7.27 0
 -1 6 -5 30.16 5.72 0
 -1 7 -5 41.78 5.44 0
 0 -1 -5 94.29 10.47 0
 1 -4 -4 8.59 4.91 0
 2 -6 -4 580.82 12.4 0
 2 -6 -2 59.21 5.73 0
 2 -3 -8 -2.3 5.39 0
 3 -6 -7 162.57 7.42 0
 3 -5 -8 87.39 6.48 0
 4 -9 -3 37.43 4.23 0
 4 2 6 87.79 9.59 0
 5 -8 -8 26.6 4.66 0
 5 -7 -9 47.18 5.34 0
 6 -11 -1 50.34 4.94 0
 6 -10 -7 34.96 4.83 0
 6 -7 -10 139.54 6.99 0
 7 -11 -7 18.21 4.73 0
 7 -7 5 19.76 4.58 0
 8 -13 -4 5.98 4.39 0
 8 -13 -3 288.17 7.26 0
 8 -13 -2 336.44 8.11 0
 8 -12 1 25.24 4.48 0
 8 -8 -11 11.32 4.5 0
 9 -12 -8 13.46 4.71 0
 9 -9 -11 -4.52 3.97 0
 10 -12 -9 23.49 4.25 0
 10 -11 -10 13.74 4.21 0
 10 -10 5 33.14 4.7 0
 11 -15 -4 30.76 4.72 0
 11 -15 -2 4.68 3.73 0
 11 -14 -7 48.68 4.64 0
 12 -14 -8 55.78 5.28 0
 13 -14 3 11.97 4.17 0
 -1 5 -1 41.01 4.89 0
 0 -1 -1 1379.98 40.31 0
 1 -3 -6 12.66 5.67 0
 1 -3 0 47.99 5.73 0
 1 4 -9 74.19 12.64 0
 4 -9 -4 11.98 4.39 0
 4 -9 -2 66.14 4.85 0
 4 -4 -10 70.05 6.41 0
 5 -10 -5 28.27 4.73 0
 5 -10 -1 195.4 6.63 0
 5 -9 1 140.94 6.31 0
 5 4 7 202.26 10.21 0
 6 -11 -5 24.38 4.61 0
 7 -12 -5 49.79 5.27 0
 7 -12 -1 14.86 3.92 0
 7 2 8 38.38 9.78 0
 8 -12 -7 26.17 4.7 0
 10 -14 0 85.34 5 0
 10 -10 -11 1.23 4.15 0
 11 -15 -1 9.67 4.27 0
 11 -12 4 43.68 4.79 0
 13 -16 -1 0.13 4.4 0
 14 -10 7 1.36 3.94 0
 15 -15 3 8.88 4.21 0
 15 -12 6 10.36 4.19 0
 16 -16 2 3.74 4.52 0
 -1 6 -1 36.28 4.33 0
 1 -2 -7 381.49 13.86 0
 1 -2 1 218.17 13.07 0
 3 -7 0 34.07 5.16 0
 5 -9 -7 4.44 4.42 0
 5 -4 -11 29.43 5.86 0
 7 -7 -11 66.55 5.72 0
 8 -13 -5 1.14 4.26 0
 8 -13 -1 3.3 4.99 0
 9 -14 -3 31.97 4.92 0
 9 -14 -2 61.87 5.33 0
 9 -13 1 5.39 4.41 0
 10 -13 -8 2.09 4.49 0
 10 -7 7 54.62 5.84 0
 11 -15 -5 24.7 4.3 0
 11 -13 3 39.58 5.01 0
 11 -12 -10 40.23 4.42 0
 11 -11 5 3.02 4.74 0
 13 -11 6 9.87 4.36 0
 17 -15 4 30.46 4.37 0
 17 -14 5 2.52 3.85 0
 -1 3 -3 1252.82 27.44 0
 1 3 3 1264.16 22.95 0
 3 -7 -6 18.51 4.39 0
 4 -7 2 500.16 11.4 0
 5 -6 4 89.85 6.9 0
 5 5 7 8.25 5.82 0
 9 -14 -4 20.69 4.18 0
 9 -13 -7 11.71 4.55 0
 11 -13 -9 6.4 4.4 0
 11 -11 -11 5.97 4.23 0
 12 -16 -3 2.39 3.92 0
 12 -15 -7 26.95 4.88 0
 12 -15 1 9.28 4.65 0
 13 -15 2 -0.73 4.36 0
 17 -13 6 -1.31 3.89 0
 0 2 1 562.1 18.85 0
 3 -8 -3 20.5 5.03 0
 3 -4 -9 10.93 5.54 0
 4 -9 -5 23.49 4.95 0
 4 -9 -1 182.42 6.7 0
 4 -7 -8 9.04 4.68 0
 5 -6 -10 100.39 6.4 0
 6 -11 0 17.06 4.5 0
 7 -12 0 18.06 4.33 0
 7 -3 7 38.59 9.02 0
 9 -14 -1 47.01 4.83 0
 9 -6 7 82.85 6.77 0
 11 -15 0 96.87 5.24 0
 11 -6 8 9.97 6.25 0
 12 -16 -4 22.58 4.51 0
 12 -16 -2 5.37 3.5 0
 13 -16 0 0.08 4.12 0
 14 -14 4 16.46 4.32 0
 14 -13 5 10.61 3.96 0
 15 -16 2 21.66 4.49 0
 2 -6 -1 227.87 8.42 0
 3 -8 -4 10.87 4.45 0
 3 -8 -2 282.18 8.57 0
 4 -8 -7 48.94 5.13 0
 4 -8 1 168.68 7.17 0
 4 -6 -9 19.23 5.33 0
 6 -6 -11 14.2 5.52 0
 9 -14 -5 35.71 4.58 0
 10 -15 -3 9.84 4.39 0
 10 -15 -2 46.43 4.62 0
 10 -14 -7 -4.26 4.65 0
 10 -14 1 36.18 4.71 0
 10 -9 6 239.54 8.28 0
 11 -14 -8 8.56 4.34 0
 12 -16 -1 11.13 4.35 0
 12 -13 4 7.85 4.35 0
 12 -12 5 78.54 5.53 0
 12 -7 8 4 5.33 0
 14 -15 3 1.41 4.41 0
 15 -11 7 2.54 4.46 0
 16 -15 4 -1.29 3.85 0
 16 -14 5 26.71 3.95 0
 -1 4 -2 1100.28 20.7 0
 -1 7 -4 465.37 11.4 0
 1 -4 -1 157.13 8.3 0
 1 5 -9 17.1 8.41 0
 1 6 -9 6.53 6.93 0
 4 -6 3 291.14 9.81 0
 5 -10 0 8.88 3.73 0
 7 -10 -9 9.22 4.22 0
 8 -13 0 5.15 4.35 0
 8 -11 -9 12.58 3.96 0
 8 -10 -10 36.7 4.89 0
 10 -15 -4 10.8 3.78 0
 11 -10 6 108.09 6.9 0
 12 -16 -5 29.87 4.3 0
 12 -14 3 45.83 5.09 0
 14 -12 6 28.96 4.52 0
 -1 5 -4 306.45 11.44 0
 -1 6 -4 85.21 6.13 0
 -1 6 -2 543.72 12.22 0
 1 4 3 688.52 15.29 0
 6 -10 -8 51.96 5.64 0
 6 -9 -9 57.08 5.26 0
 6 -4 6 87.38 8.06 0
 7 -11 -8 35.78 5.01 0
 7 -11 2 9.38 4.27 0
 7 -9 -10 5.72 4.23 0
 7 -9 4 171.31 7.17 0
 8 -12 -8 51.92 5.08 0
 8 -12 2 15.54 4.41 0
 8 -10 4 2 4.05 0
 9 -12 -9 18.86 4.21 0
 9 -12 3 170.44 6.75 0
 9 -11 -10 12.53 4.43 0
 9 -11 4 81.21 5.8 0
 10 -15 -5 -3.42 4.34 0
 10 -15 -1 14.64 4.61 0
 10 -5 8 46.43 7.46 0
 16 -16 3 38.32 4.67 0
 16 -13 6 25.15 4.32 0
 -1 5 -2 5.35 3.53 0
 0 -2 -3 2324.97 36.37 0
 1 5 3 160.95 7.54 0
 1 6 3 5.7 3.52 0
 2 1 -10 77.39 17.54 0
 4 -9 -6 201.83 7.27 0
 5 -11 -3 44.18 4.84 0
 6 -12 -4 299.67 7.82 0
 6 -12 -3 104.62 5.22 0
 6 -12 -2 69.17 5.18 0
 6 -10 2 0.9 4.23 0
 7 -13 -3 163.39 6.52 0
 9 -14 0 7.87 4.02 0
 10 -12 -10 9.73 4.27 0
 11 -16 -3 17.62 4.15 0
 11 -15 -7 12.45 4.51 0
 12 -16 0 38.71 4.82 0
 13 -17 -3 0.56 3.53 0
 13 -17 -2 0.94 4.14 0
 13 -10 7 -4.69 4.57 0
 14 -17 0 1.5 4.35 0
 14 -16 2 3.05 4.42 0
 -1 4 -3 712.8 17.76 0
 2 -2 -9 522.12 15.79 0
 3 -8 -1 42.73 4.87 0
 3 2 5 61.24 8.18 0
 4 -9 0 0.56 4.62 0
 4 3 6 285.17 12.7 0
 5 -11 -4 175.34 6.53 0
 5 -11 -2 3.41 4.35 0
 6 -8 -10 20.19 4.54 0
 7 -13 -4 268.29 6.96 0
 7 -13 -2 44.8 4.85 0
 8 -14 -3 77.51 5.29 0
 8 -9 -11 12.46 4.28 0
 9 -13 -8 27.54 4.89 0
 9 -10 -11 3.88 4.22 0
 10 -13 -9 7.73 4.3 0
 10 -13 3 38.26 4.75 0
 11 -16 -4 5.06 4.38 0
 11 -16 -2 10.69 4.43 0
 11 -15 1 14.84 4.08 0
 12 -11 6 75.41 5.46 0
 13 -14 4 2.84 3.99 0
 13 -13 5 36.87 4.74 0
 15 -15 4 33.37 4.3 0
 15 -14 5 6.63 4.25 0
 2 -5 -7 54.49 6.06 0
 5 -9 -8 129.58 6.56 0
 5 -8 -9 50.17 5.53 0
 6 -12 -5 145.57 6.18 0
 6 -11 -7 21 4.86 0
 6 -11 1 34.56 4.67 0
 7 -12 -7 3.33 4.65 0
 7 -12 1 33.31 4.84 0
 7 3 8 177.28 11.68 0
 8 -14 -4 53.89 5.32 0
 8 -14 -2 14.42 5.27 0
 8 -13 -7 4.13 4.43 0
 8 -5 7 29.04 6.65 0
 9 -10 5 49.66 5.38 0
 10 -15 0 8.6 4.38 0
 10 -11 -11 9.88 4.45 0
 11 -16 -5 11.34 4.64 0
 13 -17 -1 5.07 4.61 0
 13 -15 3 16.99 4.4 0
 0 3 -7 4.18 9.47 0
 0 7 -7 20.96 5.74 0
 2 -6 -6 5.02 4.62 0
 3 -7 -7 39.76 5.03 0
 3 -6 -8 22.76 5.03 0
 4 -10 -4 54.39 5.01 0
 4 -10 -3 126.86 5.66 0
 4 -5 -10 68.77 6.14 0
 5 -11 -5 75.35 5.27 0
 5 -10 -7 147.96 6.88 0
 5 -9 2 5.08 4.15 0
 6 -12 -1 32.66 4.2 0
 6 -8 4 274.03 8.71 0
 7 -13 -5 25.66 4.28 0
 7 -13 -1 30.98 4.6 0
 7 -8 -11 7.59 4.09 0
 8 -13 1 15.66 4.93 0
 8 -9 5 7.78 4.51 0
 9 -15 -3 17.19 4.48 0
 10 -14 -8 7.64 4.8 0
 10 -11 5 36.51 5.6 0
 11 -16 -1 44.5 4.44 0
 11 -14 -9 33.29 4.37 0
 11 -13 -10 5.44 3.95 0
 11 -13 4 37.18 5.38 0
 14 -11 7 46.42 5.23 0
 15 -16 3 18.62 4.45 0
 15 -13 6 11.09 4.17 0
 17 -15 5 16.28 4.14 0
 0 3 1 1757.4 27.39 0
 1 -5 -3 157.5 8.07 0
 2 -7 -3 268.8 8.58 0
 2 -5 1 348.82 10.77 0
 2 -4 -8 7.91 5.41 0
 3 -7 1 244.29 8.31 0
 4 -10 -2 22.71 4.12 0
 4 4 6 127.84 8.85 0
 4 5 6 412 12.18 0
 5 -11 -1 44.52 4.3 0
 5 -10 1 209.03 7.07 0
 5 -5 -11 4.34 4.67 0
 7 -6 6 152.12 8.02 0
 8 -14 -5 13.82 4.09 0
 8 -14 -1 16.68 5.04 0
 9 -15 -4 15.29 4.76 0
 9 -15 -2 -3.71 4.39 0
 9 -14 -7 13.29 4.88 0
 9 -14 1 52.98 5.05 0
 11 -14 3 19.76 4.59 0
 11 -12 -11 13.81 4.13 0
 12 -17 -3 12.05 3.86 0
 12 -16 1 26.04 4.73 0
 13 -12 6 17.47 4.44 0
 0 -2 -2 1451.63 29.83 0
 0 6 -7 323.06 12.37 0
 0 6 1 8.99 3.09 0
 1 -1 -8 316.2 15.63 0
 2 -7 -4 154.61 7.11 0
 2 -7 -2 514.21 11.08 0
 2 -6 0 925.91 15.42 0
 3 -8 -6 261.89 8.22 0
 3 -6 2 1113.64 17.11 0
 5 -7 -10 6.45 5.27 0
 5 -2 6 202.91 17.65 0
 7 -8 5 158.93 7.3 0
 7 4 8 11.6 6.04 0
 11 -15 -8 18.22 4.66 0
 11 -12 5 50.31 5.22 0
 12 -17 -4 -3.06 3.88 0
 12 -17 -2 26.1 3.85 0
 13 -17 0 18.23 4.35 0
 13 -16 2 59.17 5.2 0
 14 -15 4 -1.29 4.22 0
 15 -17 2 -6.29 4.63 0
 17 -14 6 12.18 3.65 0
 0 4 1 148.24 7.75 0
 0 5 1 89.12 5.81 0
 1 -5 -4 308.6 9.82 0
 3 -3 -10 56.28 7.36 0
 4 -10 -5 19.89 4.61 0
 4 -8 -8 138.28 6.66 0
 6 -7 -11 97.79 6.96 0
 9 -15 -5 30.96 4.45 0
 9 -15 -1 53.83 5.21 0
 10 -16 -4 7.72 4.42 0
 10 -16 -3 6.64 4.26 0
 10 -15 -7 29.97 4.9 0
 11 -16 0 2.48 3.72 0
 12 -17 -1 3.77 4.21 0
 14 -14 5 25.84 4.1 0
 0 5 -7 148.46 10.26 0
 1 -5 -2 5.39 4.32 0
 1 -4 -6 315.46 10.74 0
 3 -9 -3 23.87 4.67 0
 3 -8 0 -1.98 4.62 0
 3 -5 -9 34.57 5.6 0
 3 3 5 579.7 16.41 0
 4 -10 -1 158.77 6.1 0
 4 -9 -7 98.09 5.8 0
 4 -7 -9 38.35 5.63 0
 6 -12 0 18.86 4.42 0
 6 0 7 319.16 26.35 0
 7 -13 0 0.13 4.32 0
 8 -14 0 28.4 4.76 0
 8 -12 -9 71.25 5.21 0
 8 -11 -10 39.18 4.86 0
 9 -13 -9 81.72 5.51 0
 9 -12 -10 33.93 4.76 0
 10 -16 -2 -1.68 3.57 0
 10 -15 1 29.22 4.71 0
 10 -8 7 185.61 8.08 0
 12 -15 3 19.25 4.32 0
 12 -14 4 41.16 4.86 0
 14 -16 3 11.55 4.52 0
 16 -16 4 42.43 4.6 0
 16 -15 5 17.82 3.94 0
 0 4 -7 75.5 9.89 0
 1 -3 -7 1.53 4.93 0
 3 -9 -4 87.06 5.71 0
 3 -9 -2 11.02 4.74 0
 3 5 5 266.25 9.37 0
 4 -8 2 33.75 5.2 0
 5 -11 0 49.08 5.04 0
 6 -10 -9 16.18 4.63 0
 7 -12 -8 7.98 4.58 0
 7 -10 -10 10.74 4.38 0
 8 -13 -8 10.34 4.33 0
 9 -4 8 3.33 6.97 0
 10 -16 -5 12.13 4.7 0
 10 -16 -1 14.78 4.38 0
 10 -10 6 11.28 4.89 0
 12 -13 5 2.29 4.22 0
 12 -10 7 44.76 5.61 0
 14 -13 6 22.75 4.46 0
 16 -14 6 -2.28 3.88 0
 3 4 5 289.65 10.89 0
 4 -9 1 161.56 6.92 0
 5 -7 4 412.89 10.62 0
 5 -5 5 563.24 14.75 0
 6 -13 -3 152.04 6.61 0
 6 -11 -8 8.45 4.58 0
 7 -14 -3 32.69 4.84 0
 7 -12 2 113.37 5.72 0
 9 -15 0 133.33 5.83 0
 9 -14 -8 -1.26 4.6 0
 9 -13 3 123.32 5.86 0
 9 -11 -11 6.45 4.12 0
 9 -9 6 13.72 5.22 0
 10 -14 -9 11.93 4.13 0
 10 -13 -10 59.87 4.9 0
 11 -17 -3 8.59 4.05 0
 11 -16 -7 15.57 4.9 0
 11 -11 6 10.23 4.4 0
 12 -17 0 13.19 4.47 0
 12 -8 8 45.75 6.19 0
 14 -17 2 12.85 4.69 0
 2 -7 -1 67.22 5.42 0
 2 -4 2 10.39 4.59 0
 5 -12 -3 135.37 6.07 0
 6 -13 -4 40.71 4.61 0
 6 -13 -2 167.14 6.6 0
 6 -9 -10 62.96 5.28 0
 7 -14 -4 5.97 4.71 0
 7 -14 -2 76.04 5.65 0
 7 -13 -7 10.8 4.51 0
 8 -15 -3 1.94 4.4 0
 8 -13 2 345.05 8.26 0
 8 -11 4 106.84 5.84 0
 8 -10 -11 12.95 4.22 0
 9 -12 4 12.54 4.68 0
 9 -7 7 14.81 5.04 0
 10 -12 -11 9.89 4.17 0
 11 -17 -4 29.05 4.04 0
 11 -17 -2 8.69 4.09 0
 11 -16 1 42.52 4.79 0
 11 -7 8 33.33 6.6 0
 12 -16 2 -6.58 4.75 0
 13 -15 4 22.14 4.59 0
 13 -11 7 10.84 4.63 0
 15 -16 4 2.57 4.35 0
 1 -4 0 87.53 6.96 0
 4 -7 3 244.97 8.97 0
 5 -12 -4 37.01 4.5 0
 5 -12 -2 139.77 6.26 0
 5 -10 -8 48.34 5.18 0
 5 -9 -9 36.38 5.1 0
 6 -12 -7 17.05 4.64 0
 6 -11 2 99.95 5.64 0
 7 -10 4 20.67 4.67 0
 7 -9 -11 6.38 4.55 0
 8 -15 -4 5.15 4.63 0
 8 -15 -2 42.31 4.9 0
 8 -14 -7 14.16 4.71 0
 8 -2 8 110.04 19.73 0
 10 -15 -8 6.56 4.22 0
 10 -14 3 18.99 4.54 0
 10 -13 4 22.18 4.53 0
 11 -17 -5 6.08 4.37 0
 12 -12 6 -3.71 4.08 0
 13 -16 3 8.39 4.48 0
 13 -14 5 8.35 4.39 0
 15 -15 5 23.71 4.18 0
 2 -6 -7 31.4 5.55 0
 2 -2 3 15.48 7.05 0
 3 -9 -1 235.09 7.76 0
 3 -8 -7 74.6 5.78 0
 4 -10 0 49.52 4.22 0
 5 -11 -7 27.7 5.45 0
 6 -13 -5 72.12 4.99 0
 6 -13 -1 17.07 5.01 0
 7 -14 -5 135.48 5.61 0
 7 -14 -1 4.58 4.75 0
 7 -13 1 22.54 5.11 0
 8 -15 -5 18.15 4.44 0
 8 -14 1 20.59 4.53 0
 9 -16 -3 12.98 4.39 0
 9 -15 -7 24.49 5 0
 10 -16 0 69.59 4.68 0
 11 -17 -1 33.39 4.22 0
 15 -17 3 13.08 4.54 0
 1 -5 -1 39.91 5.34 0
 2 -3 -9 4.65 6.19 0
 3 -7 -8 176.89 7.24 0
 3 -5 3 106.76 7.42 0
 4 -11 -4 5.34 4.27 0
 4 -11 -3 82.3 4.93 0
 4 -6 -10 2 4.41 0
 5 -12 -5 69.43 5.77 0
 5 -6 -11 46.35 6.15 0
 6 -12 1 42.46 4.42 0
 8 -15 -1 33.53 4.79 0
 9 -16 -4 7.52 3.91 0
 9 -16 -2 49.15 4.85 0
 9 -11 5 5.3 4.55 0
 10 -12 5 34.61 5.08 0
 11 -14 4 6.58 4.26 0
 12 -18 -2 10.92 4.01 0
 13 -18 0 3.9 4.55 0
 15 -14 6 39.33 4.74 0
 0 -1 -6 2418.94 43.33 0
 2 -8 -3 66.42 5.8 0
 2 -7 -6 237.85 8.19 0
 4 -11 -2 44.3 4.49 0
 5 -12 -1 46.31 4.39 0
 5 -10 2 340.9 8.39 0
 5 -8 -10 78.65 6.5 0
 6 -9 4 39.65 5.15 0
 8 -10 5 44.28 5.14 0
 9 -16 -5 2.05 4.37 0
 9 -15 1 45.47 5.21 0
 10 -16 -7 16.29 4.63 0
 10 -6 8 52.86 7.46 0
 11 -15 3 11.37 4.49 0
 13 -17 2 -0.67 4.52 0
 13 -13 6 11.72 4.28 0
 14 -12 7 2.08 3.91 0
 0 7 -6 683.47 15.18 0
 2 -8 -4 454.41 9.85 0
 2 -5 -8 10.41 4.91 0
 3 -9 -6 8.69 4.38 0
 4 -11 -5 35.06 4.76 0
 4 -9 -8 5.01 4.67 0
 5 -11 1 74.29 5.06 0
 6 -8 -11 20.13 5.25 0
 7 -12 -9 22.31 4.7 0
 8 -13 -9 -1.99 3.91 0
 8 -12 -10 24.66 4.51 0
 9 -16 -1 30.41 4.91 0
 10 -17 -4 4.2 4.18 0
 10 -17 -3 38 4.03 0
 10 -17 -2 56.69 4.66 0
 11 -17 0 15.36 4.04 0
 11 -13 5 46 5.03 0
 12 -18 -1 11.7 4.47 0
 14 -16 4 28.86 4.6 0
 14 -15 5 12.65 4.13 0
 1 -6 -3 4.7 4.53 0
 2 -8 -2 583.37 11.14 0
 2 0 -10 0.09 8.66 0
 3 -8 1 54.47 5.65 0
 3 -6 -9 1.09 4.8 0
 3 -4 -10 76.37 7.36 0
 4 -10 -7 69.72 5.37 0
 4 -8 -9 66.1 5.98 0
 6 -13 0 4.03 4.5 0
 6 -5 6 126.2 8.47 0
 7 -14 0 174.63 6.74 0
 7 -13 -8 26.82 4.65 0
 7 -11 -10 27.81 4.73 0
 7 -4 7 52.15 8.88 0
 8 -14 -8 22.87 4.51 0
 8 -6 7 -0.07 5.89 0
 9 -14 -9 13.72 4.31 0
 9 -13 -10 11.01 4 0
 10 -17 -5 10.4 4.42 0
 10 -16 1 12.51 4.55 0
 12 -15 4 3.79 3.85 0
 14 -17 3 24.8 4.48 0
 16 -16 5 3.67 3.61 0
 0 -3 -3 299.59 12.15 0
 0 6 0 1229.7 17.09 0
 1 -6 -4 87.28 6.64 0
 1 -3 1 120.28 8.56 0
 2 -7 0 -0.93 4.5 0
 2 -6 1 242 8.7 0
 3 -10 -4 7.19 4.25 0
 3 -10 -3 86.02 5.34 0
 4 -11 -1 47.21 4.55 0
 6 -12 -8 4.84 4.19 0
 6 -11 -9 8.73 4.3 0
 7 -9 5 21.5 4.62 0
 7 -7 6 11.02 5.11 0
 8 -15 0 48.37 4.63 0
 9 -15 -8 49.26 5 0
 9 -12 -11 11.28 4.38 0
 10 -17 -1 8.2 4.29 0
 10 -15 -9 4.12 4.11 0
 10 -14 -10 3.34 3.84 0
 12 -16 3 7.68 4.61 0
 12 -14 5 17.88 4.52 0
 0 -3 -4 109.27 8.43 0
 1 -5 -6 11.55 4.95 0
 1 -2 -8 131.79 10.28 0
 3 -10 -2 225.33 7.2 0
 3 -9 0 481.32 9.67 0
 3 -7 2 1.94 4.46 0
 4 -3 5 286.43 14.93 0
 5 -12 0 0.16 4.1 0
 6 -14 -3 15.34 4.82 0
 6 -10 -10 13.78 4.3 0
 7 -15 -3 78.09 5.15 0
 8 -11 -11 32.99 4.62 0
 9 -16 0 3.24 4.19 0
 10 -13 -11 15.24 4.29 0
 11 -18 -3 12.56 3.77 0
 11 -18 -2 19.38 4.26 0
 12 -18 0 35.8 4.91 0
 12 -11 7 13.16 5.16 0
 14 -14 6 2.78 4.09 0
 16 -15 6 -1.17 3.57 0
 1 -6 -2 542.19 12.16 0
 1 -4 -7 4.01 5.32 0
 1 6 2 525.14 11.25 0
 1 7 -8 59.46 7.08 0
 4 -10 1 211.38 7 0
 4 -9 2 84.09 5.78 0
 5 -13 -3 68.02 5.66 0
 5 -11 -8 46.98 5.66 0
 6 -14 -4 167.54 6.03 0
 6 -14 -2 18.89 4.82 0
 6 -13 -7 26.95 5.21 0
 7 -15 -4 20.1 4.33 0
 7 -15 -2 30.07 4.98 0
 7 -14 -7 45.03 5.15 0
 7 -13 2 48.07 5.37 0
 8 -16 -4 0.92 4.4 0
 8 -16 -3 -2.57 4.28 0
 8 -15 -7 71.47 5.46 0
 9 -14 3 37.1 4.88 0
 10 -16 -8 26.21 4.75 0
 10 -11 6 87.42 6.16 0
 11 -17 1 33.89 5.24 0
 11 -12 6 77.14 5.53 0
 12 -17 2 30.68 5.06 0
 15 -17 4 32.65 4.4 0
 0 -2 -1 554.7 19.32 0
 2 -8 -1 890.39 13.44 0
 5 -13 -4 380.04 8.07 0
 5 -13 -2 27.68 4.98 0
 5 -10 -9 3.03 4.7 0
 6 -14 -5 36.98 4.85 0
 6 -12 2 68.75 5.14 0
 7 -15 -5 54.71 5.11 0
 7 -10 -11 55.21 5.2 0
 8 -16 -2 5.54 4.28 0
 8 -12 4 225.66 7.27 0
 9 -10 6 237.12 8.28 0
 10 -17 0 2.57 4.24 0
 10 -15 3 4.62 4.27 0
 11 -18 -1 3.43 4.19 0
 13 -17 3 4.64 4.13 0
 13 -16 4 -5.41 3.99 0
 15 -16 5 13.48 3.78 0
 0 -3 -2 216.49 10.77 0
 0 5 0 -0.03 3.22 0
 0 6 -6 31.34 6.3 0
 4 -7 -10 41.6 5.36 0
 5 -13 -5 33.99 4.87 0
 5 -12 -7 10.27 4.54 0
 5 -8 4 1.54 4.62 0
 5 -7 -11 2.69 5.37 0
 7 -15 -1 167.45 6.19 0
 7 -14 1 18.13 4.55 0
 7 -11 4 252.58 7.85 0
 8 -16 -5 3.72 4.56 0
 9 -17 -4 33.37 4.57 0
 9 -17 -3 8.26 3.67 0
 9 -16 -7 35.73 4.74 0
 10 -14 4 64.02 5.17 0
 12 -13 6 12.58 4.43 0
 13 -15 5 16.91 4.16 0
 13 -12 7 33.23 4.72 0
 1 5 2 5.44 3.91 0
 2 -7 -7 124.16 6.7 0
 3 -10 -1 154.21 6.09 0
 3 -9 -7 32.89 4.68 0
 3 -8 -8 22.06 4.98 0
 4 -12 -4 257.28 7.16 0
 4 -12 -3 66.75 5.16 0
 4 -11 0 4.54 3.75 0
 6 -14 -1 114.27 5.55 0
 6 -13 1 2.64 4.21 0
 8 -16 -1 68.7 5.13 0
 8 -15 1 47.81 4.57 0
 9 -17 -5 11.66 4.61 0
 9 -17 -2 -0.22 3.57 0
 9 -8 7 153.92 7.62 0
 11 -15 4 34.05 5.05 0
 11 -8 8 14 5.34 0
 13 -18 2 22.3 4.75 0
 15 -15 6 -1.28 3.98 0
 2 -8 -6 -1.16 4.83 0
 2 -5 2 5.01 4.63 0
 2 -4 -9 24.2 6.04 0
 4 -12 -2 12.67 4.71 0
 4 -10 -8 158.47 7.04 0
 4 -8 3 91.41 6.08 0
 5 -13 -1 70.88 5.22 0
 5 -9 -10 9.4 4.54 0
 6 -9 -11 14.88 4.81 0
 6 -8 5 62.87 5.98 0
 6 4 7 47.6 7.18 0
 7 -13 -9 22.76 4.77 0
 8 -14 -9 17.23 4.18 0
 8 -13 -10 51.16 4.93 0
 9 -16 1 33.89 4.89 0
 9 -12 5 1.3 4.82 0
 10 -18 -4 28.5 4.81 0
 10 -18 -3 14.4 3.97 0
 10 -13 5 9.09 4.72 0
 11 -18 0 10.82 4.47 0
 11 -16 3 18.2 4.7 0
 14 -13 7 33.72 4.74 0
 1 -6 -1 31.83 4.95 0
 1 -5 0 454.23 12.08 0
 2 -9 -3 136.55 6.34 0
 2 -6 -8 245.71 8.78 0
 3 -10 -6 264.22 7.58 0
 4 -12 -5 162.22 6.67 0
 4 -11 -7 61.84 5.63 0
 5 -12 1 52.71 4.95 0
 5 -11 2 5.34 4.11 0
 7 -14 -8 12.47 4.83 0
 7 -12 -10 71.04 5.37 0
 8 -15 -8 12.86 5.06 0
 8 -11 5 28.28 5.05 0
 9 -17 -1 16.27 3.96 0
 9 -15 -9 12.02 4.32 0
 9 -14 -10 41.31 4.46 0
 9 -5 8 125.06 9.86 0
 10 -18 -2 7.13 4.18 0
 11 -17 2 6.23 4.84 0
 11 -14 5 9.25 4.44 0
 13 -14 6 15.43 4.34 0
 14 -17 4 14.25 4.16 0
 14 -16 5 28.05 4.47 0
 0 4 0 350.31 11.41 0
 2 -9 -4 9.81 4.46 0
 3 -7 -9 30.64 5.26 0
 3 -6 3 120.24 7.4 0
 3 -5 -10 14.19 5.15 0
 4 -9 -9 7.23 5.19 0
 6 -14 0 81.56 5.56 0
 6 -13 -8 17.8 4.89 0
 6 -12 -9 11.84 4.13 0
 6 -10 4 108.34 6.14 0
 6 1 7 50.94 10.5 0
 6 3 7 159.76 10.48 0
 7 -15 0 508.11 9.03 0
 8 -16 0 105.2 5.58 0
 9 -16 -8 -4.5 4.98 0
 9 -13 -11 3.85 3.86 0
 10 -18 -5 2.79 4.15 0
 10 -17 1 2.69 4.49 0
 12 -17 3 9 4.53 0
 12 -16 4 17.3 3.97 0
 0 5 -6 317.65 12.87 0
 1 -7 -3 92.67 6.33 0
 1 4 2 1061.99 18.62 0
 1 6 -8 8.7 6.19 0
 2 -9 -2 33.46 5.16 0
 3 -11 -4 94.25 5.63 0
 3 -11 -3 61.12 4.97 0
 3 -9 1 216.13 7.7 0
 4 -12 -1 48.64 5.06 0
 8 -12 -11 3.77 4.13 0
 10 -18 -1 23.25 4.12 0
 10 -7 8 5.37 5.93 0
 0 -2 -6 257.24 13.13 0
 0 6 -1 10.91 3.63 0
 1 -7 -4 495.19 11.09 0
 1 -6 -6 433.74 11.23 0
 2 -8 0 501.56 10.65 0
 2 -1 -10 79.2 10.25 0
 3 -11 -2 20.2 4.23 0
 3 -10 0 14.27 4.27 0
 5 -13 0 3.93 4.34 0
 6 -15 -4 16.78 4.71 0
 6 -15 -3 4.2 4 0
 6 -11 -10 54.01 4.97 0
 6 2 7 26.22 8.03 0
 7 -16 -4 1.88 4.46 0
 7 -16 -3 1.22 3.87 0
 7 -15 -7 -4.97 4.48 0
 7 -11 -11 -1.77 4 0
 7 -10 5 29.78 4.78 0
 8 -17 -3 23.6 4.64 0
 8 -16 -7 33.33 5.12 0
 8 -14 3 40.67 5.41 0
 9 -17 0 42.43 4.97 0
 12 -18 2 19.04 4.38 0
 12 -15 5 9.82 4.04 0
 14 -15 6 36.47 4.47 0
 0 -4 -3 3.05 4.79 0
 1 -5 -7 167.04 8.35 0
 1 -3 -8 125.8 8.7 0
 2 -7 1 120.33 6.79 0
 3 -8 2 386.86 9.69 0
 5 -14 -4 19.91 4.59 0
 5 -14 -3 198.38 6.99 0
 5 -12 -8 5.63 4.57 0
 5 -11 -9 13.71 4.78 0
 6 -15 -2 62.47 5.01 0
 6 -14 -7 -4.66 4.52 0
 7 -16 -5 19.79 4.37 0
 7 -16 -2 29.97 4.36 0
 7 -14 2 44.51 4.95 0
 8 -17 -4 7.81 3.97 0
 8 -17 -2 39.01 4.53 0
 9 -15 3 22.06 4.72 0
 11 -11 7 3.71 4.4 0
 12 -12 7 24.8 4.98 0
 13 -17 4 20.36 4.68 0
 0 -4 -4 1462.28 22.55 0
 0 3 0 0.26 3.53 0
 1 -7 -2 400.8 9.72 0
 4 -11 1 72.9 4.71 0
 4 -10 2 19.8 4.45 0
 4 -8 -10 20.35 5.37 0
 5 -14 -2 280.05 7.7 0
 5 -13 -7 30.17 4.82 0
 5 -8 -11 73.22 6.32 0
 6 -15 -5 29.99 4.48 0
 6 -6 6 73.21 6.63 0
 8 -17 -5 -0.34 4.65 0
 8 -13 4 3.13 4.51 0
 8 -7 7 26.43 5.62 0
 9 -18 -4 -1.65 4.53 0
 9 -18 -3 27.47 4.27 0
 9 -17 -7 15.2 4.17 0
 9 -14 4 29.95 4.73 0
 10 -18 0 16.06 4.7 0
 10 -16 3 -0.15 4.21 0
 10 -12 6 38.08 5.07 0
 11 -19 -1 11.47 4.22 0
 11 -13 6 17.41 4.56 0
 13 -18 3 35.71 4.67 0
 13 -16 5 8.66 4.2 0
 15 -17 5 6.73 3.79 0
 0 6 -5 100.75 7.01 0
 1 -4 1 111.62 7.59 0
 1 3 2 55.63 6.16 0
 2 -9 -1 126.37 6.12 0
 2 -8 -7 19.17 4.58 0
 3 -10 -7 152.24 6.52 0
 3 -9 -8 32.48 5.06 0
 4 -13 -3 139.12 6.3 0
 5 -14 -5 6.71 4.76 0
 5 -3 6 5.83 7.16 0
 6 -15 -1 34.32 4.96 0
 6 -13 2 124.88 5.82 0
 7 -16 -1 50.09 5.2 0
 7 -15 1 129.24 6.2 0
 8 -17 -1 45.6 4.76 0
 8 -16 1 59.83 5.07 0
 9 -18 -2 21.64 4.29 0
 9 -11 6 12.16 4.75 0
 10 -15 4 0.88 4.32 0
 12 -14 6 22.18 4.57 0
 13 -13 7 -0.71 3.92 0
 2 -5 -9 12.42 5.44 0
 3 -11 -1 301.18 7.54 0
 4 -13 -4 15.14 4.33 0
 4 -12 0 151.35 5.89 0
 4 -11 -8 10.36 4.95 0
 5 -10 -10 10.72 4.66 0
 5 -9 4 138.26 6.8 0
 5 5 6 565.31 13.66 0
 6 -14 1 74.16 5.74 0
 6 -10 -11 8.14 3.96 0
 7 -14 -9 11.43 3.99 0
 7 -12 4 6.96 4.49 0
 7 -5 7 16.73 6.6 0
 8 -15 -9 14.97 3.99 0
 8 -14 -10 14.92 3.91 0
 9 -18 -5 10.7 3.98 0
 9 -17 1 14.87 4.58 0
 9 -15 -10 10.05 4.12 0
 11 -19 0 45.78 4.83 0
 11 -17 3 21.52 4.69 0
 11 -16 4 9.35 4.33 0
 15 -16 6 4.97 3.9 0
 0 -4 -2 1.74 4.75 0
 2 -9 -6 162.61 6.62 0
 2 -7 -8 35.45 5.46 0
 3 -11 -6 34.87 4.78 0
 4 -13 -5 20.33 4.54 0
 4 -13 -2 220.02 6.43 0
 5 -14 -1 12.4 4.41 0
 7 -15 -8 35.1 4.89 0
 7 -13 -10 15.6 4.02 0
 8 -16 -8 57.35 5.12 0
 8 4 8 150.29 8.86 0
 9 -18 -1 1.52 4.51 0
 9 -16 -9 5.86 4.25 0
 9 -13 5 23.63 4.88 0
 9 -9 7 148.51 7.47 0
 10 -19 -2 22.16 4.11 0
 10 -14 5 72.17 5.43 0
 11 -9 8 66.43 6.89 0
 0 -3 -1 1788.51 28.33 0
 0 2 0 1679.13 33.3 0
 0 4 -6 2.22 5.6 0
 0 5 -1 89.89 6.1 0
 0 6 -2 9.33 3.64 0
 1 0 2 45.59 17.75 0
 1 5 -8 64.83 8.46 0
 2 -10 -4 76.85 5.5 0
 2 -10 -3 14.9 4.27 0
 2 5 3 74.12 5.51 0
 3 -8 -9 2.46 4.48 0
 3 -6 -10 22.33 5.28 0
 4 -12 -7 5.15 4.63 0
 4 -10 -9 44.89 4.72 0
 4 -9 3 71.74 5.63 0
 4 -4 5 51.87 7.23 0
 5 -13 1 29.29 4.7 0
 5 -12 2 131.45 5.91 0
 6 -14 -8 20.91 4.46 0
 6 -13 -9 20.38 4.44 0
 6 -9 5 62.97 5.59 0
 7 -16 0 0.74 4.33 0
 8 -13 -11 25.29 4.42 0
 8 -12 5 14.78 5.14 0
 8 -10 6 2.27 4.93 0
 9 -14 -11 15.14 3.91 0
 10 -18 1 27.51 4.8 0
 11 -18 2 22.63 4.98 0
 11 -15 5 28.7 4.77 0
 13 -15 6 10.95 4.27 0
 14 -17 5 2.84 3.69 0
 1 -7 -1 577.76 11.43 0
 1 -6 0 2.19 3.68 0
 1 2 2 4338.26 50.18 0
 2 -10 -2 12.43 4.44 0
 2 -6 2 58.23 5.75 0
 2 -2 -10 32.93 7.86 0
 3 -12 -3 28.31 4.69 0
 4 -13 -1 7.56 4.26 0
 6 -15 0 6.28 4.71 0
 6 -12 -10 26.17 4.71 0
 6 -11 4 6.66 4.59 0
 8 -17 0 -5.95 4.5 0
 10 -19 -1 11.19 4.44 0
 12 -18 3 0.4 4.06 0
 12 -17 4 -1.32 4.12 0
 0 6 -4 156.41 7.74 0
 1 -8 -4 32.49 4.98 0
 1 -8 -3 90.85 6.06 0
 1 -7 -6 50.66 5.46 0
 1 -4 -8 3.57 5.58 0
 1 6 1 34.06 3.78 0
 3 -12 -4 34.16 4.31 0
 3 -10 1 139.41 6.25 0
 3 -7 3 120.68 7.1 0
 5 -13 -8 7.16 4.76 0
 5 -12 -9 -2.06 4.48 0
 6 -16 -4 -3.29 4.41 0
 6 -16 -3 6.22 4.5 0
 6 -15 -7 52.75 5 0
 7 -17 -4 10.51 4.51 0
 7 -17 -3 3.12 3.89 0
 7 -16 -7 128.19 6.29 0
 7 -12 -11 58.05 4.99 0
 8 -17 -7 14.94 4.65 0
 8 -3 8 21.18 11.34 0
 9 -18 0 8.56 4.11 0
 12 -16 5 15.71 4.5 0
 0 -3 -6 425.19 14.06 0
 1 -6 -7 84.94 6.48 0
 2 -9 0 133.12 6.62 0
 3 -12 -2 148.22 5.67 0
 3 -11 0 242.84 7.13 0
 4 5 5 28.58 4.79 0
 5 -15 -4 81.48 5.31 0
 5 -15 -3 82.03 5.53 0
 5 -14 0 5.65 4.15 0
 5 -9 -11 6.45 5.35 0
 5 4 6 359.71 12.15 0
 6 -16 -5 9.94 4.49 0
 6 -16 -2 17.99 4.55 0
 7 -17 -5 4.82 4.35 0
 7 -17 -2 0.22 3.79 0
 7 -11 5 198.62 7.34 0
 8 -18 -4 54.43 4.52 0
 8 -18 -3 20.24 3.74 0
 8 -18 -2 -6.22 3.88 0
 8 -15 3 22.78 4.6 0
 8 3 8 22.71 6.92 0
 9 -16 3 17.45 4.61 0
 9 -6 8 34.16 7.21 0
 12 -19 2 2.99 4.92 0
 14 -16 6 6.34 3.89 0
 0 -5 -4 205.78 8.87 0
 0 -5 -3 420.68 11.36 0
 1 -8 -2 411.84 9.95 0
 1 1 2 194.3 15.1 0
 2 -8 1 910.87 13.9 0
 3 -11 -7 28.2 5.22 0
 3 -10 -8 16.49 5.37 0
 3 -9 2 14.11 4.7 0
 4 -12 1 23.35 4.58 0
 4 -9 -10 24.06 5.33 0
 5 -15 -2 51.27 5.2 0
 5 -14 -7 19.4 4.55 0
 7 -15 2 26.98 5.12 0
 8 -18 -5 18.02 4.71 0
 9 -19 -4 30.32 4.76 0
 9 -19 -3 5.73 4.04 0
 9 -15 4 27.43 4.88 0
 10 -19 0 3.22 4.34 0
 10 -8 8 81.66 7.08 0
 11 -12 7 16.78 4.49 0
 12 -13 7 34.05 5.05 0
 13 -18 4 -1.84 3.9 0
 0 5 -5 4.69 5.14 0
 1 -1 2 183.75 21.35 0
 2 -10 -1 155.33 6.34 0
 2 -9 -7 70.67 5.69 0
 2 -6 -9 86.28 6.69 0
 4 -14 -4 376.15 8.15 0
 4 -14 -3 277.93 7.63 0
 4 -11 2 77.33 5.34 0
 4 -7 -11 37.27 5.94 0
 5 -15 -5 58.16 4.71 0
 5 -11 -10 6.71 4.47 0
 6 -16 -1 103.22 5.58 0
 6 -14 2 13.78 4.62 0
 6 -11 -11 77.65 5.48 0
 7 -17 -1 33.28 4.85 0
 7 -16 1 41.52 4.94 0
 8 -17 1 51.07 4.88 0
 8 -16 -9 9.53 4.16 0
 8 -15 -10 -2.41 4.08 0
 8 -14 4 55.52 5.12 0
 9 -19 -2 2.86 4.1 0
 10 -17 3 27.43 4.88 0
 10 -16 4 18.84 4.48 0
 10 -13 6 12.58 4.05 0
 11 -14 6 25.99 4.64 0
 13 -17 5 11.84 3.86 0
 2 -10 -6 7.51 4.46 0
 2 -8 -8 112.06 6.56 0
 2 4 3 180.17 8.31 0
 3 -12 -1 31.01 4.87 0
 3 -7 -10 3.67 4.7 0
 4 -13 0 51.85 4.88 0
 4 -12 -8 4.56 4.52 0
 6 -15 1 19.26 4.55 0
 6 -7 6 152.96 7.9 0
 7 -15 -9 9.11 4.13 0
 7 -14 -10 20.62 4.69 0
 7 -13 4 253.02 7.73 0
 8 -18 -1 12.27 4.12 0
 8 -8 7 2.69 4.71 0
 9 -18 1 11.21 4.38 0
 9 -12 6 22.46 5.22 0
 12 -15 6 11.32 4.2 0
 13 -14 7 23.92 4.42 0
 0 4 -1 145.53 7.99 0
 1 -5 1 43.01 5.47 0
 2 -3 -10 216.03 11.36 0
 2 6 -9 73.44 7.55 0
 3 -12 -6 203.35 7.09 0
 3 -9 -9 39.39 5.23 0
 4 -14 -5 58.63 5.4 0
 4 -14 -2 3.03 4.38 0
 4 -13 -7 2.71 4.5 0
 4 -11 -9 3.44 4.76 0
 5 -15 -1 41.25 4.81 0
 5 -10 4 42.62 5.32 0
 6 -14 -9 13.35 4.1 0
 7 -16 -8 20.57 4.41 0
 8 -17 -8 -1.59 4.76 0
 8 -14 -11 6.07 4.09 0
 8 2 8 111.96 10.26 0
 9 -19 -1 6.59 4.51 0
 11 -18 3 14.9 4.81 0
 11 -17 4 20.4 4.35 0
 0 -5 -2 1011.89 17.25 0
 0 5 -2 981.81 17.38 0
 2 -11 -4 11.52 4.36 0
 2 -11 -3 19.13 4 0
 5 -14 1 1.75 4.54 0
 5 -13 2 35.96 4.59 0
 6 -15 -8 6.34 4.23 0
 6 -13 -10 66.92 5.26 0
 7 -17 0 72.56 5.15 0
 7 -6 7 24.12 6.58 0
 9 -14 5 21.49 4.51 0
 10 -19 1 7.48 4.76 0
 10 -15 5 2.26 4.1 0
 11 -19 2 7.84 4.47 0
 13 -16 6 19.8 4.57 0
 0 -4 -6 1.64 5.08 0
 0 -4 -1 144.16 7.91 0
 0 3 -6 431.19 18.52 0
 1 -9 -3 134.61 6.47 0
 1 -8 -6 194.43 7.44 0
 1 -8 -1 403.65 9.47 0
 1 -7 0 959.18 14.74 0
 1 -5 -8 75.78 6.99 0
 1 5 1 42.26 4.31 0
 2 -11 -2 235.74 7.1 0
 3 -13 -4 267.37 7.56 0
 3 -13 -3 70 5.31 0
 4 -14 -1 26 4.97 0
 5 -4 6 417.79 15.81 0
 5 3 6 8.41 5.88 0
 6 -16 0 226.94 6.89 0
 6 -10 5 32.99 4.85 0
 7 -18 -3 19.42 4.5 0
 7 -17 -7 28.03 4.73 0
 7 -13 -11 5.55 4.12 0
 8 -18 0 46.89 4.98 0
 8 -13 5 4.75 4.8 0
 8 -11 6 135.23 6.94 0
 11 -16 5 17.06 4.24 0
 11 -10 8 6.04 5.35 0
 12 -19 3 6.79 4.38 0
 12 -18 4 27.14 4.14 0
 1 -9 -4 336.16 8.65 0
 1 -7 -7 68.28 6.14 0
 1 4 -8 2.27 7.58 0
 2 -7 2 539.61 11.74 0
 3 -13 -2 12.43 4.39 0
 3 -11 1 260.11 7.47 0
 4 -10 -10 -2.23 4.6 0
 4 -5 5 43.14 6.74 0
 4 4 5 52.27 6.14 0
 5 -14 -8 10.12 4.37 0
 5 -13 -9 21.76 4.44 0
 5 -10 -11 13.74 4.18 0
 5 -8 5 -0.67 4.43 0
 6 -17 -4 8.9 3.95 0
 6 -17 -3 7.59 3.83 0
 6 -16 -7 37.52 5.21 0
 6 -12 4 288.16 7.86 0
 7 -18 -4 1.52 3.76 0
 7 -18 -2 25.92 4.46 0
 8 -19 -4 4.82 4.57 0
 8 -19 -3 27.7 4.23 0
 8 -18 -7 3.18 4.04 0
 9 -19 0 18.41 4.71 0
 0 -6 -4 161.22 7.92 0
 0 -6 -3 37.34 5.7 0
 0 0 -7 432.96 33.27 0
 0 5 -3 381.94 11.66 0
 1 6 -7 51.93 6.98 0
 2 -10 0 273.86 7.71 0
 3 -13 -5 120.05 6.17 0
 3 -12 0 2.36 3.98 0
 3 -11 -8 107.52 6.24 0
 3 -8 3 19.64 4.76 0
 4 -8 -11 10.24 5.69 0
 5 -16 -4 55.87 4.58 0
 5 -16 -3 39.37 4.49 0
 5 -15 -7 10.08 4.46 0
 5 -15 0 20.7 4.31 0
 6 -17 -5 9.67 4.47 0
 6 -17 -2 47.95 4.33 0
 7 -18 -5 8.52 4.57 0
 8 -19 -5 -7.76 4.59 0
 8 -19 -2 70.98 4.96 0
 8 -16 3 1.9 4.23 0
 9 -17 3 1.74 4.22 0
 12 -17 5 10.47 3.89 0
 14 -17 6 6.59 4.06 0
 0 -1 -7 1266.77 33.72 0
 1 -9 -2 258.53 7.64 0
 2 -10 -7 49.41 5.17 0
 2 -9 1 169.74 7.17 0
 2 -7 -9 36.85 5.34 0
 2 -4 -10 55.9 7.46 0
 3 -12 -7 97.68 5.85 0
 3 -10 2 219.28 7.2 0
 4 -13 1 1.8 4.27 0
 5 -16 -5 15.29 4.57 0
 5 -16 -2 19.96 4.17 0
 5 -12 -10 60.33 5.36 0
 6 -12 -11 0.09 4.05 0
 7 -15 3 40.03 5.12 0
 7 -12 5 39.58 5.21 0
 8 1 8 62.22 10.38 0
 9 -16 4 11.8 4.66 0
 9 -7 8 210.86 10.61 0
 1 -1 -9 3.94 9.72 0
 2 -11 -6 53.51 4.99 0
 2 -11 -1 94.9 5.25 0
 2 -9 -8 44.39 5.33 0
 2 3 3 810.32 18.22 0
 2 6 2 54.65 4.87 0
 3 -8 -10 50.11 5.6 0
 4 -15 -4 71.65 5.46 0
 4 -15 -3 179.89 6.56 0
 4 -13 -8 -2.24 4.18 0
 4 -12 2 12.92 4.46 0
 6 -17 -1 35.06 4.97 0
 6 -15 2 36.53 4.86 0
 7 -18 -1 14.95 4.01 0
 7 -17 1 37.73 4.88 0
 7 -16 -9 3.09 3.93 0
 7 -15 -10 -1.52 4.07 0
 8 -19 -1 4.32 4.18 0
 8 -18 1 17.47 4.47 0
 8 -15 4 8.3 4.61 0
 10 -18 3 23.85 4.99 0
 10 -17 4 2.16 3.78 0
 10 -14 6 24 4.59 0
 10 -9 8 15.07 5.72 0
 11 -15 6 5.74 4.16 0
 11 -13 7 8.88 4.35 0
 12 -14 7 0.84 3.79 0
 13 -18 5 11.64 3.76 0
 0 -6 -2 10.01 4.68 0
 0 4 -5 281.81 12.56 0
 1 -6 1 6.93 4.36 0
 3 -13 -6 45.94 5.12 0
 3 -13 -1 51.92 4.57 0
 3 -10 -9 6.97 4.95 0
 4 -15 -5 54.95 5.13 0
 4 -15 -2 153.04 6.58 0
 4 -14 -7 7.11 4.36 0
 4 -14 0 10.1 4.35 0
 4 -12 -9 31.52 4.61 0
 5 -16 -1 94.89 5.43 0
 6 -16 1 107.65 5.69 0
 6 -15 -9 4.25 3.72 0
 7 -17 -8 48.32 4.94 0
 7 -14 4 14.52 4.94 0
 7 -10 6 160.62 7.44 0
 8 -15 -11 3 3.92 0
 8 -4 8 133.28 13.35 0
 9 -19 1 15.48 4.7 0
 9 -13 6 9.03 4.39 0
 10 -19 2 20.05 4.35 0
 10 -12 7 24.37 4.87 0
 12 -16 6 3.48 4.12 0
 0 -5 -6 305.18 10.39 0
 0 -5 -1 91.87 6.51 0
 0 -2 -7 142.66 10.6 0
 1 -6 -8 3.98 5.29 0
 1 6 0 3.41 2.73 0
 2 -12 -4 25.62 4.58 0
 2 -12 -3 3.67 4.52 0
 5 -11 4 146.72 6.74 0
 5 2 6 210.19 12.09 0
 6 -16 -8 48.35 4.94 0
 6 -14 -10 -0.61 4.18 0
 8 -9 7 149.84 7.34 0
 9 -20 -1 9.23 4.08 0
 11 -19 3 -0.87 3.74 0
 11 -18 4 -2.17 4.15 0
 0 -2 0 1688.81 34.2 0
 0 3 -1 1779.41 28.94 0
 1 -9 -6 7.37 4.85 0
 1 -9 -1 186 7.26 0
 1 -8 0 3.42 4.62 0
 1 -2 -9 38.99 9.1 0
 2 -5 3 71.24 7.03 0
 3 -14 -4 33.65 4.89 0
 3 -14 -3 114.33 6.01 0
 4 -9 4 1.24 4.77 0
 5 -15 1 87.2 5.39 0
 5 -14 -9 14.25 4.61 0
 5 -14 2 253.69 7.52 0
 5 -11 -11 5.38 4.07 0
 7 -18 0 3.04 4.19 0
 7 -14 -11 17.11 3.86 0
 8 0 8 88.28 13.33 0
 9 -15 5 35.88 4.64 0
 10 -16 5 18.09 4.24 0
 13 -17 6 -0.79 3.92 0
 0 4 -2 1.79 4 0
 1 -10 -4 42.16 4.98 0
 1 -10 -3 192.78 6.43 0
 1 -8 -7 38.89 5.08 0
 1 4 1 158.25 7.86 0
 2 -12 -2 2.62 3.73 0
 2 -8 2 570.85 11.5 0
 2 -5 -10 45.69 6.56 0
 4 -15 -1 41.1 4.8 0
 4 -11 -10 6.29 4.21 0
 4 -9 -11 25.64 5.62 0
 4 3 5 312.54 11.97 0
 5 -15 -8 31.1 4.64 0
 6 -18 -4 41.35 4.67 0
 6 -18 -3 26.22 4.38 0
 6 -17 -7 92.84 5.61 0
 6 -17 0 1.18 3.85 0
 6 -13 4 48.61 5.57 0
 6 -11 5 12.02 4.78 0
 7 -19 -4 48.06 4.84 0
 7 -19 -3 34.66 4.33 0
 7 -18 -7 1.9 4.2 0
 7 -7 7 14.02 5.75 0
 7 4 7 43.74 6.53 0
 8 -19 0 -0.83 3.76 0
 8 -14 5 15.76 4.43 0
 8 -12 6 10.4 5.15 0
 11 -17 5 5.37 4.02 0
 12 -19 4 -2.13 3.96 0
 0 -7 -4 114.43 6.61 0
 0 -7 -3 265.66 8.77 0
 0 -3 -7 4.53 5.22 0
 2 -11 0 27.89 4.55 0
 2 -8 -9 63.93 5.53 0
 2 5 -9 4.97 6.4 0
 3 -14 -5 33.01 5.15 0
 3 -14 -2 126.33 5.71 0
 3 -13 0 91.12 5.4 0
 3 -12 -8 11.94 4.81 0
 3 -12 1 29.17 4.11 0
 3 -9 3 42.81 5.31 0
 5 -17 -4 -0.78 4.27 0
 5 -17 -3 -1.71 4.38 0
 5 -16 -7 42.6 4.82 0
 5 -16 0 49.95 5.16 0
 5 -13 -10 7.52 4.22 0
 5 -9 5 69.45 5.95 0
 5 -5 6 567.25 16.04 0
 6 -18 -5 11.2 4.65 0
 6 -18 -2 -0.27 3.94 0
 6 -13 -11 46.13 4.87 0
 7 -19 -5 1.44 4.53 0
 7 -19 -2 4.71 3.88 0
 9 -20 0 2.87 4.03 0
 1 -10 -2 251.09 7.17 0
 1 -3 -9 327.23 13.69 0
 2 -11 -7 165.88 6.78 0
 2 -10 -8 53.61 5.71 0
 3 -13 -7 34.31 5.21 0
 3 -9 -10 5.83 4.71 0
 4 -14 1 55.74 5.24 0
 5 -17 -5 40.32 4.82 0
 5 -17 -2 0.39 4.31 0
 8 -20 -2 2.17 3.51 0
 8 -17 3 10.28 4.61 0
 9 -18 3 36.44 4.79 0
 12 -18 5 4.48 3.92 0
 0 -3 0 -0.35 3.55 0
 1 -7 -8 54.43 5.95 0
 2 -12 -6 11.37 5.15 0
 2 -12 -1 71.57 4.66 0
 3 -11 -9 30.33 4.85 0
 3 -11 2 20.62 4.48 0
 4 -16 -4 101.4 5.72 0
 4 -16 -3 27.93 4.97 0
 4 -14 -8 55.37 4.92 0
 4 -13 -9 8.03 4.49 0
 4 -13 2 203.31 6.79 0
 6 -18 -1 34.25 4.72 0
 7 -19 -1 26.52 4.33 0
 7 -17 -9 20.09 4.34 0
 7 -16 -10 5.99 3.73 0
 7 -16 3 4.73 4.44 0
 7 -13 5 18.57 4.7 0
 9 -17 4 22.64 4.37 0
 10 -19 3 14.35 4.53 0
 0 -7 -2 252.43 8.24 0
 0 -6 -6 32.99 5.11 0
 0 -6 -1 10.49 4.36 0
 1 -7 1 466.13 11.15 0
 3 -14 -6 -4.72 4.88 0
 3 -14 -1 20.58 4.49 0
 4 -16 -5 105.76 5.66 0
 4 -16 -2 30.87 4.59 0
 4 -15 -7 10.46 4.51 0
 4 -15 0 103.44 6 0
 6 -17 1 39.98 4.88 0
 6 -16 -9 5.68 3.82 0
 6 -16 2 4.67 3.98 0
 7 -18 1 16.05 4.59 0
 8 -20 -1 19.24 4.15 0
 8 -19 1 3.84 4.74 0
 8 -16 4 -0.89 4.44 0
 9 -8 8 5.36 5.96 0
 10 -20 2 0.53 4.64 0
 10 -18 4 17.42 4.29 0
 10 -15 6 36.48 4.8 0
 10 -10 8 75.11 6.74 0
 11 -16 6 22.03 4.51 0
 11 -14 7 40.59 4.79 0
 12 -15 7 17.18 4.3 0
 0 -4 -7 77.61 7.12 0
 0 4 -3 8.33 5 0
 1 -10 -6 25.66 5.02 0
 1 -9 -7 15.42 4.68 0
 1 -4 -9 72.32 7.81 0
 2 -13 -4 22.72 4.98 0
 2 -13 -3 34.52 4.25 0
 2 -6 -10 19.77 5.74 0
 2 2 3 14.9 5.7 0
 2 5 2 30.41 4.59 0
 5 -17 -1 38.21 4.33 0
 5 -12 -11 73.79 5.56 0
 5 -12 4 30.02 4.75 0
 6 -17 -8 8.96 4.5 0
 6 -15 -10 8.49 3.91 0
 7 -15 4 46.73 4.88 0
 7 -11 6 18.93 5.36 0
 9 -20 1 1.2 5.02 0
 9 -14 6 29.02 4.65 0
 10 -13 7 8.6 4.18 0
 12 -17 6 16.85 4.21 0
 0 -8 -4 458.65 10.38 0
 1 -11 -4 80.7 5.45 0
 1 -11 -3 141.92 6.06 0
 1 -10 -1 131.5 5.71 0
 1 -9 0 76.3 5.25 0
 1 5 -7 175.15 9.67 0
 2 -13 -2 41.67 4.79 0
 2 -9 -9 12.15 4.94 0
 2 -6 3 31.08 5.56 0
 3 -15 -4 171.06 6.25 0
 3 -15 -3 69.42 5.39 0
 4 -12 -10 14.45 4.48 0
 4 -10 -11 6.46 5.12 0
 4 -10 4 26.28 5.07 0
 5 -16 -8 -6.73 4.52 0
 5 -16 1 79.23 5.34 0
 5 -15 -9 20.04 4.66 0
 5 -15 2 42.74 5.06 0
 5 1 6 11.4 8.07 0
 7 -19 0 8.97 4.16 0
 8 -5 8 24.23 8.02 0
 9 -16 5 0.15 4.28 0
 11 -19 4 8.54 4.25 0
 0 -8 -3 0.91 4.62 0
 0 -4 0 359.63 11.77 0
 1 -4 2 1083.24 20.9 0
 1 6 -6 416.67 12.13 0
 2 -9 2 39.83 5.21 0
 3 -13 -8 -0.53 4.75 0
 4 -16 -1 17.94 4.85 0
 6 -19 -4 4.26 4.47 0
 6 -19 -3 21.78 4.28 0
 6 -18 -7 -5.64 4.47 0
 6 -18 0 59.61 5.04 0
 6 -12 5 149.63 6.99 0
 7 -20 -3 18.84 4.14 0
 8 -20 0 2.16 4.57 0
 8 -13 6 14.97 4.54 0
 10 -17 5 5.8 4.1 0
 13 -18 6 7.89 4.19 0
 0 2 -6 263.24 18.58 0
 1 -11 -2 98.64 5.52 0
 1 3 -8 120.17 11.7 0
 1 5 0 425.13 11.21 0
 1 6 -1 6.08 3.29 0
 2 -12 -7 10.65 4.61 0
 2 -12 0 328.52 7.88 0
 2 -11 -8 9.57 4.83 0
 3 -15 -5 89.53 5.79 0
 3 -15 -2 40.92 4.75 0
 3 -14 -7 -0.32 4.35 0
 3 -14 0 3.99 4.67 0
 3 -13 1 67.18 4.73 0
 3 -10 -10 18.22 4.96 0
 3 -10 3 99.77 6.26 0
 5 -18 -4 3.41 4.36 0
 5 -18 -3 6.86 4.3 0
 5 -17 -7 38.8 5.02 0
 5 -17 0 127.99 5.74 0
 5 -14 -10 37.29 4.85 0
 5 -10 5 14.46 4.58 0
 6 -19 -5 2.96 4.67 0
 6 -19 -2 30.84 4.53 0
 6 -14 4 197.04 6.92 0
 7 -20 -2 45.78 4.58 0
 7 -8 7 16.42 5.51 0
 8 -15 5 18.73 4.45 0
 9 -12 7 20.44 4.71 0
 11 -18 5 10.9 4.08 0
 0 -8 -2 427.99 10.22 0
 0 -7 -6 714.97 13.32 0
 0 -7 -1 366.11 9.74 0
 0 -5 -7 137.41 7.86 0
 1 -8 -8 55.33 5.53 0
 1 -5 -9 4.14 5.5 0
 2 -13 -6 151.68 6.25 0
 2 -13 -1 61.71 5.2 0
 2 -11 1 83.36 5.24 0
 3 -12 -9 13.77 4.55 0
 4 -15 -8 7.23 4.49 0
 4 -15 1 49.61 5.16 0
 5 -18 -5 5.71 4.65 0
 5 -18 -2 26.87 4.28 0
 7 3 7 42.55 7.14 0
 8 -18 3 14.85 4.48 0
 12 -19 5 21.61 4.38 0
 1 -8 1 342.86 9.33 0
 2 -7 -10 29.72 5.51 0
 3 -15 -6 5.13 4.47 0
 3 -15 -1 41.36 5.18 0
 3 -12 2 125.5 5.93 0
 4 -17 -4 6.75 4.49 0
 4 -17 -3 15.88 4.62 0
 4 -14 -9 48.62 4.91 0
 4 -14 2 5.23 4.93 0
 4 2 5 279.77 12.79 0
 6 -3 7 153.96 18.08 0
 7 -20 -1 31.03 4.3 0
 7 -17 3 7.33 4.21 0
 7 -14 5 151.07 6.63 0
 9 -20 2 18.96 4.69 0
 9 -19 3 -0.08 4.6 0
 0 -5 0 0.16 3.68 0
 0 3 -5 81.89 8.99 0
 1 -11 -6 6.19 4.57 0
 1 -10 -7 0.92 4.6 0
 1 -5 2 4.91 4.71 0
 2 -14 -4 157.54 6.41 0
 2 -14 -3 80.01 5.64 0
 2 -7 3 298.08 9.72 0
 4 -17 -5 4.65 4.51 0
 4 -17 -2 54.55 5 0
 4 -16 -7 32.47 4.98 0
 4 -16 0 117.02 5.8 0
 6 -19 -1 21.44 4.01 0
 6 -18 -8 33.97 5.34 0
 6 -17 -9 8.52 4.13 0
 6 -16 -10 3.95 4.03 0
 7 -19 1 -0.78 4.58 0
 8 -20 1 11.27 4.57 0
 8 -17 4 5.6 4.23 0
 9 -18 4 -8.18 4.11 0
 10 -20 3 3.22 4.36 0
 0 -9 -4 0.09 4.22 0
 0 -9 -3 677.62 11.72 0
 1 -12 -4 15.64 4.47 0
 1 -12 -3 29.06 4.61 0
 1 -11 -1 34.73 4.35 0
 1 -10 0 60.8 5.4 0
 1 3 1 72.92 6.49 0
 2 -10 -9 64.04 5.79 0
 2 6 -8 239.98 9.85 0
 4 -13 -10 66.27 5.29 0
 5 -18 -1 20.09 4.13 0
 5 -13 -11 17.18 4.32 0
 6 -18 1 49.02 4.53 0
 6 -16 3 16.44 4.66 0
 7 -16 4 2.61 4.78 0
 7 -12 6 23.47 5.15 0
 9 -15 6 15.99 4.52 0
 9 -9 8 159.6 8.26 0
 10 -19 4 5.92 4.06 0
 10 -16 6 2.08 3.82 0
 10 -11 8 5.66 5.8 0
 11 -17 6 7.42 3.64 0
 11 -15 7 9.94 4.1 0
 0 -6 -7 327.07 10.08 0
 0 3 -2 213.25 11.15 0
 1 -6 -9 12.33 5.19 0
 2 -14 -2 15.9 4.46 0
 2 -10 2 23.45 4.49 0
 2 6 1 226.68 7.71 0
 3 -16 -4 12.26 4.7 0
 3 -16 -3 54.68 5.36 0
 3 5 3 96.81 6.23 0
 4 -11 4 5.3 4.83 0
 5 -17 -8 35.49 4.48 0
 5 -17 1 34.68 4.64 0
 5 -16 -9 14.18 4.22 0
 5 -16 2 34.06 4.83 0
 5 -13 4 407.77 8.88 0
 6 -10 6 3.55 4.39 0
 8 -6 8 137.47 10.12 0
 10 -14 7 -1.29 4.15 0
 12 -18 6 -6.29 4.01 0
 0 -9 -2 808.03 12.51 0
 0 -8 -6 147.61 6.74 0
 0 -8 -1 207.2 7.79 0
 0 -6 0 1263.96 17.83 0
 0 2 -1 557.28 20.11 0
 1 -12 -2 328.17 8.07 0
 1 -9 -8 63.86 5.74 0
 1 6 -5 39.26 5.12 0
 2 -13 -7 99.08 5.93 0
 2 -13 0 -0.03 4.32 0
 2 -12 -8 23.71 5.08 0
 3 -16 -5 -4.04 4.52 0
 3 -16 -2 59.13 5.23 0
 3 -15 -7 -0.52 4.35 0
 3 -14 -8 8.61 4.2 0
 3 -14 1 33.63 4.76 0
 3 -11 -10 5.56 4.44 0
 4 -17 -1 31.45 4.37 0
 4 -8 5 267.72 9.03 0
 5 -15 -10 1.87 4.32 0
 5 -7 6 66.52 6.46 0
 6 -20 -4 13.45 4.6 0
 6 -20 -3 15.15 3.98 0
 6 -19 0 -2.11 4.38 0
 6 -13 5 65.12 5.98 0
 6 -4 7 46.47 9.81 0
 6 4 6 87.36 7.45 0
 7 -20 0 4.48 4.03 0
 9 -17 5 12.88 3.83 0
 10 -18 5 4.51 3.76 0
 1 -9 1 198.79 7.42 0
 1 -6 2 544.12 12.51 0
 1 6 -2 521.71 11.52 0
 2 -14 -6 40.12 4.86 0
 2 -12 1 61.56 5.03 0
 2 -8 -10 6.84 4.54 0
 2 4 -9 12.46 7.42 0
 3 -15 0 -0.94 4.81 0
 3 -13 -9 39.86 4.92 0
 3 -11 3 51.11 5.07 0
 5 -19 -4 46.74 5.1 0
 5 -19 -3 15.27 4.57 0
 5 -18 -7 23.31 5.03 0
 5 -18 0 -6.2 4.28 0
 5 -11 5 72.9 5.45 0
 6 -20 -2 17.31 4 0
 6 -15 4 10.92 4.54 0
 7 -9 7 5.89 4.51 0
 8 -16 5 8.35 3.92 0
 8 -14 6 16.14 4.74 0
 9 -13 7 6.33 4.47 0
 11 -19 5 16.57 3.97 0
 2 -14 -1 84.49 5.22 0
 3 -13 2 7.05 4.23 0
 4 -16 -8 28.85 4.51 0
 4 -16 1 47.28 4.92 0
 4 -15 -9 31.22 4.34 0
 5 -19 -5 25.12 4.8 0
 5 -19 -2 0.2 3.94 0
 0 -10 -4 282.11 7.85 0
 0 -10 -3 84 5.57 0
 0 -7 -7 17.25 4.64 0
 1 -12 -6 171.68 6.69 0
 1 -11 -7 153.85 6.72 0
 1 -11 0 372.02 8.27 0
 1 -7 -9 112.22 6.79 0
 2 -15 -4 51.33 4.99 0
 2 -15 -3 161.65 6.47 0
 2 -11 -9 8.66 4.3 0
 2 -8 3 68.82 5.81 0
 2 4 2 9.59 3.64 0
 3 -16 -6 16.74 4.86 0
 3 -16 -1 17.85 5.09 0
 4 -18 -4 20.32 4.07 0
 4 -18 -3 21.53 3.97 0
 4 -17 -7 35.96 5.12 0
 4 -17 0 21.61 4.51 0
 4 -15 2 195.14 6.77 0
 6 -20 -1 10.2 3.97 0
 7 -18 3 19.33 4.52 0
 7 -15 5 62.27 5.44 0
 8 -19 3 36.77 5.04 0
 9 -20 3 5.65 4.41 0
 0 -9 -6 22.29 5.19 0
 0 -7 0 3.78 4.48 0
 1 -13 -4 19.57 4.8 0
 1 -13 -3 41.07 5.05 0
 1 -12 -1 165.93 5.99 0
 1 6 -3 2 3.78 0
 4 -18 -5 12.98 4.35 0
 4 -18 -2 -1 4.25 0
 4 -14 -10 16.23 4.45 0
 5 -19 -1 18.79 4.38 0
 6 -17 -10 5.54 3.77 0
 6 -5 7 27.81 8.03 0
 7 -20 1 20.46 4.59 0
 8 -18 4 59.31 4.69 0
 9 -19 4 14.87 4.47 0
 0 -10 -2 119.35 6.07 0
 0 -9 -1 10.4 4.73 0
 1 -10 -8 26.51 4.99 0
 1 -7 2 411.46 10.52 0
 1 4 -7 17 7.02 0
 1 5 -6 8.41 6.32 0
 2 -15 -2 380.15 8.48 0
 2 -11 2 164.74 6.44 0
 2 -9 -10 102.03 6.68 0
 3 -17 -4 51.41 4.88 0
 3 -17 -3 30.23 4.62 0
 3 -12 -10 67.01 5.45 0
 4 -12 4 233.92 7.53 0
 5 -18 -8 1.64 4.49 0
 5 -17 -9 6.54 3.98 0
 5 -14 4 17.98 4.66 0
 6 -19 1 20.71 4.12 0
 6 -17 3 3.06 4.44 0
 6 -11 6 156.31 7.16 0
 7 -17 4 5.07 4.22 0
 7 -13 6 5.9 4.86 0
 7 2 7 131.42 9.58 0
 8 -7 8 117.57 9 0
 9 -10 8 24.33 5.73 0
 10 -20 4 28.48 4.29 0
 10 -17 6 4.89 3.75 0
 11 -18 6 16.95 4.34 0
 11 -16 7 6.12 3.97 0
 -1 -4 -4 1.85 5.41 0
 0 -8 -7 32.51 5.36 0
 0 3 -3 302.52 13.38 0
 1 -13 -2 28.61 4.27 0
 1 -8 -9 12.71 5.22 0
 1 4 0 87.73 6.27 0
 1 5 -1 42.9 4.58 0
 2 -14 -7 13.71 4.73 0
 2 -14 0 291.44 7.36 0
 2 -13 -8 73.92 5.19 0
 3 -17 -5 36.05 4.98 0
 3 -16 -7 -1.02 4.79 0
 3 -15 -8 22.47 4.44 0
 4 -18 -6 10.94 4.94 0
 4 -18 -1 47.4 4.76 0
 4 -9 5 11.66 4.82 0
 5 -18 1 15.63 4.52 0
 5 -17 2 2.75 4.7 0
 5 -16 -10 6.59 4.15 0
 8 -12 7 14.66 5.12 0
 9 -16 6 28.28 4.35 0
 10 -15 7 21.45 4.35 0
 12 -19 6 38.77 4.65 0
 -1 -4 -3 689.88 16.13 0
 2 -15 -6 27.97 4.78 0
 2 -13 1 88.77 5.59 0
 2 1 3 1910.87 40.17 0
 3 -17 -2 6.8 3.91 0
 3 -16 0 24.13 4.59 0
 3 -15 1 26.68 4.49 0
 3 -14 -9 28.92 4.29 0
 5 -19 -7 1.46 4.58 0
 5 -12 5 77.75 5.66 0
 6 -20 0 14.36 4.07 0
 6 -14 5 61.73 5.56 0
 7 -21 0 74.79 4.94 0
 9 -18 5 2.01 3.75 0
 10 -19 5 12.25 4.36 0
 -1 -5 -4 322.04 10.81 0
 -1 -5 -3 164.55 8.34 0
 -1 -3 -3 1219.62 23.54 0
 0 -11 -4 323.39 8.08 0
 0 -11 -3 97.56 5.59 0
 0 -8 0 163.26 7.21 0
 0 -4 -8 10.6 6.01 0
 1 -13 -6 62.26 5.82 0
 1 -12 -7 236.92 7.55 0
 2 -15 -1 29.36 5.27 0
 2 -12 -9 9.54 4.54 0
 2 -9 3 96.03 5.81 0
 3 -14 2 144.13 6.05 0
 4 -17 -8 13.27 4.24 0
 4 -16 -9 28.43 4.2 0
 5 -20 -5 4.03 4.72 0
 5 -20 -4 10.93 3.95 0
 5 -20 -3 15.14 3.88 0
 5 -19 0 50.8 5.07 0
 6 -16 4 5.76 4.49 0
 6 -6 7 5.07 6.27 0
 8 -17 5 2.51 4.01 0
 8 -15 6 111.75 5.67 0
 9 -14 7 2.67 4.12 0
 9 2 8 35.57 7.02 0
 0 -10 -6 5.06 4.1 0
 0 -5 -8 -0.91 5.59 0
 0 -3 -8 5.94 6.8 0
 1 -13 -1 277.46 7.59 0
 1 -12 0 -1.14 3.97 0
 1 -8 2 421.63 10.2 0
 2 -16 -4 116.79 5.74 0
 2 -16 -3 99.18 5.55 0
 3 -17 -6 3.65 4.58 0
 3 -17 -1 60.18 5.01 0
 4 -19 -4 -4.88 4.22 0
 4 -19 -3 11.5 4.3 0
 4 -18 -7 4.61 4.56 0
 4 -17 1 25.93 4.34 0
 4 -16 2 33.43 4.62 0
 4 1 5 262.55 14.7 0
 5 -20 -2 47.31 4.1 0
 5 4 5 45.1 5.71 0
 -1 -6 -4 92.88 6.42 0
 -1 -6 -3 1.19 4.42 0
 -1 -4 -5 265.34 11.08 0
 0 -11 -2 238.29 7.35 0
 0 -10 -1 1.69 3.81 0
 0 -9 -7 47.5 5.26 0
 1 -14 -4 30.26 4.62 0
 1 -14 -3 55.91 5.02 0
 1 -11 -8 234.61 7.78 0
 1 -9 -9 110.25 6.59 0
 2 -12 2 1.13 4.09 0
 2 -10 -10 24.53 5.05 0
 3 -13 -10 2.33 4.22 0
 4 -19 -5 -7.37 4.67 0
 4 -19 -2 19.46 4.3 0
 4 -18 0 35.94 4.97 0
 4 -15 -10 64.2 5.16 0
 6 -21 -1 17.98 4.26 0
 7 -19 3 32.76 4.96 0
 7 -16 5 19.23 4.23 0
 8 -20 3 12.92 4.78 0
 8 -8 8 171.66 9.33 0
 0 -6 -8 202.14 9.15 0
 1 -14 -2 175.65 6.74 0
 1 -11 1 8.34 4.27 0
 2 -16 -2 15.74 4.93 0
 2 -15 -7 102.08 5.72 0
 2 -14 -8 45.56 5.07 0
 2 5 -8 6.97 6.08 0
 2 5 1 272.74 8.91 0
 3 -18 -4 1.31 4.36 0
 3 4 3 421.95 11.71 0
 4 -13 4 3.51 4.59 0
 4 -10 5 24.81 4.84 0
 5 -20 -1 26.02 4.49 0
 5 -18 -9 2.26 4.06 0
 5 -15 4 68.52 5.7 0
 6 -20 1 -3.81 4.46 0
 6 -18 3 17.74 4.45 0
 6 -12 6 30.31 5.43 0
 6 3 6 236.17 10.66 0
 7 -21 1 1.28 4.87 0
 7 -14 6 114.39 5.99 0
 8 -19 4 7.54 3.95 0
 9 -20 4 2.38 4.03 0
 9 -11 8 60.73 6.45 0
 -1 -7 -4 593.06 12.37 0
 -1 -3 -5 408.71 14.53 0
 -1 -2 -3 1836.24 33.76 0
 0 -9 0 6.38 4.5 0
 2 -15 0 141.89 6.26 0
 2 -10 3 6.4 4.14 0
 2 6 0 927.54 14.53 0
 3 -18 -3 41.12 4.37 0
 3 -17 -7 14.13 4.6 0
 3 -16 -8 5.68 4.22 0
 3 -15 -9 42.56 4.94 0
 4 -19 -6 20.36 4.84 0
 5 -17 -10 5.94 4.07 0
 6 -7 7 18.93 5.94 0
 7 -18 4 1 4.03 0
 8 -13 7 11.59 5.3 0
 9 -17 6 4.36 4.1 0
 10 -18 6 7.71 4.13 0
 11 -19 6 3.01 3.94 0
 11 -17 7 5.86 3.96 0
 -1 -7 -3 94.55 6.38 0
 -1 -5 -2 5.28 4.33 0
 -1 -4 -2 1065.25 19.43 0
 0 -12 -4 0.66 4.15 0
 0 -12 -3 4.47 4.26 0
 0 -11 -6 2.52 4.55 0
 0 -7 -8 89.29 6.74 0
 0 -5 1 89.61 6.59 0
 1 -13 -7 0.2 4.54 0
 1 -9 2 256.76 8.24 0
 2 -16 -6 19.79 4.7 0
 2 -14 1 39.62 4.38 0
 2 6 -7 25.99 5.55 0
 3 -18 -5 18.47 4.52 0
 3 -18 -2 60.54 5.2 0
 3 -17 0 36.3 4.72 0
 3 -16 1 23.9 4.23 0
 4 -19 -1 11.42 3.85 0
 5 -19 1 24.82 4.09 0
 5 -13 5 35.35 4.84 0
 6 -21 0 5.87 4.45 0
 6 -15 5 32.39 5.17 0
 10 -16 7 2.41 4.13 0
 -1 -6 -2 512.1 11.96 0
 0 -11 -1 460.36 9.29 0
 0 -10 -7 37.89 5.3 0
 0 -4 1 151.82 8.52 0
 1 -14 -6 76.49 5.61 0
 1 -14 -1 27.02 4.7 0
 1 -13 0 848.12 11.65 0
 1 -12 -8 30.87 5.34 0
 1 -10 -9 38.74 5.83 0
 1 5 -2 5.17 3.94 0
 2 -16 -1 54.27 4.98 0
 2 -13 -9 16.54 4.23 0
 2 -11 -10 15.42 4.8 0
 3 -15 2 47.79 5.17 0
 4 -18 -8 24.53 4.45 0
 4 -17 -9 6.32 3.64 0
 5 -20 0 2.9 4.22 0
 6 -17 4 5.58 4.2 0
 8 -16 6 0.26 4.2 0
 9 -19 5 4.95 3.85 0
 10 -20 5 14.43 4.45 0
 -1 -8 -4 37.06 5 0
 -1 -8 -3 111.1 6.45 0
 -1 -3 -2 52.26 6.77 0
 0 -12 -2 49.95 5.06 0
 0 -6 1 9.9 3.87 0
 1 -15 -4 7.05 4.63 0
 1 -15 -3 60.89 5.54 0
 1 5 -5 235.03 9.7 0
 2 -17 -4 -2.92 4.28 0
 2 -17 -3 33.67 4.7 0
 2 -13 2 38.72 4.81 0
 3 -18 -6 49.23 5.28 0
 3 -18 -1 21.12 4.47 0
 3 -11 4 112.97 6.46 0
 4 -20 -4 22.78 4.69 0
 4 -20 -3 14.34 4.3 0
 4 -19 -7 16.63 4.8 0
 4 -18 1 33.26 4.93 0
 4 -17 2 79.12 5.23 0
 5 -21 -2 -0.9 3.86 0
 8 -18 5 17.16 4.2 0
 9 -15 7 30.77 4.68 0
 -1 -7 -2 410.82 10.36 0
 0 -10 0 6.59 4.48 0
 0 -8 -8 91.86 6.88 0
 1 -12 1 167.58 6.44 0
 1 2 1 201.96 11.44 0
 3 -14 -10 99 5.82 0
 4 -20 -5 9.38 4.53 0
 4 -20 -2 -2.4 3.9 0
 4 -19 0 1.34 4.13 0
 4 -16 -10 22.04 4.06 0
 4 -11 5 33.77 4.89 0
 5 -10 6 155.26 6.92 0
 6 -8 7 11.49 5.29 0
 7 -17 5 5.95 4.42 0
 8 -21 3 -6.51 4.44 0
 8 -9 8 7.4 5.46 0
 0 -7 1 369.39 9.63 0
 0 -3 1 1764.4 29.38 0
 1 -15 -2 -1.36 4.31 0
 1 -10 2 258.28 7.72 0
 1 -6 -10 8.5 5.64 0
 2 -17 -2 16.33 4.02 0
 2 -16 -7 7.73 4.54 0
 2 -15 -8 0.07 4.15 0
 2 -11 3 32.62 4.65 0
 3 -19 -4 37.9 4.75 0
 3 -17 -8 20.91 4.38 0
 4 -14 4 335.13 8.21 0
 5 -21 -1 15.1 4.05 0
 5 -16 4 51.03 5.43 0
 6 -13 6 67.96 5.88 0
 7 -20 3 22.6 4.3 0
 7 -15 6 18.52 4.56 0
 9 -12 8 19.47 5.65 0
 -1 -9 -4 317.33 8.51 0
 -1 -9 -3 175.27 7.02 0
 -1 -8 -2 413.24 10.06 0
 -1 -6 -6 428.7 11.39 0
 -1 -5 -6 9.6 4.9 0
 0 -13 -4 76.94 5.28 0
 0 -13 -3 44.66 5.09 0
 0 -12 -6 34.36 4.87 0
 0 -11 -7 13.53 5.12 0
 1 -14 -7 117.72 6.09 0
 2 -16 0 65.63 5.34 0
 2 -15 1 27.68 5.15 0
 2 3 2 233.78 10.05 0
 3 -19 -5 4.95 4.88 0
 3 -19 -3 13.18 4.03 0
 3 -18 -7 25.01 4.93 0
 3 -17 1 70.84 5.22 0
 3 -16 -9 15.29 4 0
 4 -20 -6 12.7 4.79 0
 5 -14 5 14.12 4.86 0
 6 -21 1 25 4.76 0
 8 -20 4 19.31 4.45 0
 8 -14 7 16.87 4.65 0
 0 -12 -1 10.19 4 0
 0 -9 -8 9.69 5 0
 0 -8 1 210.98 7.8 0
 1 -15 -6 43.54 5.26 0
 1 -14 0 165.84 6.36 0
 1 -13 -8 91.16 5.82 0
 1 -11 -9 131.78 6.52 0
 1 5 -3 157.79 7.55 0
 2 -17 -6 20.62 4.72 0
 2 -17 -1 -1.48 4.48 0
 2 -14 -9 23.83 4.42 0
 2 -12 -10 11.82 4.54 0
 3 -19 -2 5.63 4.24 0
 3 -18 0 10.86 4.35 0
 4 -20 -1 3.78 3.59 0
 5 -20 1 31.59 4.96 0
 6 -16 5 21.77 4.85 0
 7 -19 4 58.6 5.06 0
 7 -12 7 24.52 4.85 0
 9 -18 6 9.44 4.21 0
 10 -19 6 39.21 4.32 0
 10 -17 7 14.42 4.17 0
 -1 -7 -6 39.15 5.34 0
 0 -13 -2 116.87 5.43 0
 0 -11 0 -1.12 3.88 0
 1 -16 -4 20.6 4.62 0
 1 -16 -3 24.91 4.58 0
 1 -15 -1 76.01 5.3 0
 3 -16 2 76.62 4.88 0
 3 -12 4 46.5 4.78 0
 4 -18 -9 10.54 3.98 0
 5 -18 3 13.71 4.55 0
 6 -18 4 33.24 4.58 0
 -1 -10 -4 49.15 4.96 0
 -1 -9 -2 262.64 8.26 0
 -1 -6 -1 8.27 4.35 0
 -1 -5 -1 43.45 5.32 0
 1 -13 1 232.41 7.03 0
 1 -11 2 107.88 5.76 0
 2 -18 -4 25.74 4.78 0
 2 -18 -3 -11.21 4.51 0
 2 -14 2 18.96 4.02 0
 3 -19 -6 -4.35 4.17 0
 3 -19 -1 37.55 4.52 0
 3 -15 -10 21.87 4.02 0
 3 5 2 19.9 3.95 0
 4 -21 -3 1.85 4.11 0
 4 -19 1 12.63 4.6 0
 4 -18 2 3.2 4.31 0
 5 -21 0 12.9 4.27 0
 8 -19 5 1.15 3.77 0
 8 -17 6 33.17 4.5 0
 9 -20 5 -0.03 4.11 0
 -2 3 3 828.54 15.73 0
 -1 6 -8 4.57 10.04 0
 7 -4 -3 249.45 8 0
 7 -4 2 415.82 10.37 0
 8 -4 -4 274.24 7.4 0
 10 -5 -3 171.48 6.36 0
 10 -5 2 301.68 8.09 0
 10 -2 -8 55.15 5.12 0
 10 -1 -9 37.43 4.99 0
 11 0 -10 33.39 4.9 0
 13 1 -11 22.05 4.41 0
 14 -5 4 12.59 5.09 0
 15 -6 -2 33.47 4.45 0
 15 -6 1 29.2 4.82 0
 15 -5 -5 59.5 4.75 0
 16 -3 7 1.37 4.68 0
 17 -5 -5 20.39 4.15 0
 17 -3 7 14.15 4.38 0
 18 -6 -2 4.31 4.47 0
 18 -5 -5 14.07 4.27 0
 19 -6 -1 17.13 4.62 0
 19 -6 0 -0.28 4.43 0
 -2 2 -1 2056.28 34.74 0
 -2 2 0 414.78 14.54 0
 4 -1 -6 285.12 9.55 0
 8 1 -10 74.58 6.03 0
 9 -5 -2 6.27 3.9 0
 9 -5 1 133 6.29 0
 9 -4 -5 10.78 4.37 0
 10 -3 -7 145.3 6.46 0
 11 -5 -4 153.23 6.03 0
 13 -6 -1 0.57 4.8 0
 13 -6 0 -1.64 4.41 0
 14 -6 -2 15.62 4.31 0
 14 -6 1 113.62 6.06 0
 14 -5 -5 7.29 4.03 0
 15 -3 -8 36.86 4.86 0
 15 -2 -9 17.36 4.22 0
 16 -3 -8 6.35 4.37 0
 16 -2 -9 27.42 4.82 0
 17 -3 -8 8.35 4.88 0
 17 -2 -9 12.01 4.39 0
 18 -3 -8 5.25 4.97 0
 18 -3 7 25.54 4.4 0
 18 -2 -9 16.76 4.6 0
 19 -6 -2 34.44 4.94 0
 19 -5 -5 26.79 4.88 0
 19 -5 4 42.29 4.69 0
 20 -6 -1 8.86 4.51 0
 20 -6 0 16.32 4.58 0
 22 -5 3 9.92 4.64 0
 4 -1 5 247.32 18.71 0
 4 2 -9 25.16 6.35 0
 6 -4 -1 4.31 4.54 0
 6 -4 0 95.69 6.21 0
 7 -1 -8 65.73 5.67 0
 9 -4 4 7.68 4.48 0
 10 -3 6 245.98 9.24 0
 11 -4 5 31.92 4.67 0
 12 1 -11 5.67 4.04 0
 13 -6 -2 122.88 6.14 0
 13 -6 1 22.05 4.34 0
 13 -5 -5 44.98 4.87 0
 13 -5 4 361.01 8.97 0
 14 -3 -8 3.07 4.49 0
 14 -2 -9 24.45 4.37 0
 14 -2 8 46.13 6.27 0
 15 -6 -3 11.76 4.48 0
 16 -6 -3 10.26 4.63 0
 16 -4 6 2.6 4.52 0
 16 -1 -10 28.27 4.62 0
 17 -6 -3 4.06 4.35 0
 17 -6 2 45 4.97 0
 17 -4 6 69.46 5.55 0
 17 -1 -10 15.74 4.6 0
 18 -6 -3 14.62 4.31 0
 18 -6 2 -3.12 4.14 0
 20 -6 -2 12.66 4.46 0
 20 -5 4 -4.38 4.19 0
 22 -4 5 28.92 4.13 0
 -4 8 -6 25.38 6.08 0
 4 4 9 6.25 6.68 0
 6 2 -10 20.59 5.44 0
 9 2 -11 71.93 6.2 0
 12 -6 -1 49.04 4.72 0
 12 -6 0 20.1 4.32 0
 13 -3 -8 8.74 4.22 0
 13 -2 -9 17.8 4.64 0
 14 -6 -3 3.38 4.83 0
 15 -4 -7 28.46 4.45 0
 15 -4 6 3.6 5 0
 15 -1 -10 39.29 4.35 0
 18 -4 6 8.3 4.18 0
 19 -6 -3 14.14 4.23 0
 19 -6 2 40.71 4.74 0
 21 -6 -1 17.14 4.9 0
 21 -6 0 0.05 4.56 0
 -2 6 -7 32.94 8.62 0
 -1 2 3 1869.05 27.69 0
 3 -2 -3 796.11 16.18 0
 4 -3 -1 158.11 7.67 0
 4 -3 0 78.95 6.28 0
 5 0 -8 -0.19 4.38 0
 7 -2 -7 126.33 6.11 0
 7 0 -9 17.28 5.08 0
 9 -2 -8 31.76 5.28 0
 10 0 -10 118.67 6.01 0
 12 -5 -5 70.06 5.44 0
 14 -4 -7 -1.69 3.97 0
 14 -1 -10 18.43 4.08 0
 19 -4 6 19.8 4.28 0
 20 -6 -3 9.05 4.17 0
 21 -6 1 16.29 4.58 0
 21 -5 4 33.26 4.62 0
 -4 6 -4 173.48 8.49 0
 0 1 3 6356.56 66 0
 3 5 9 29.64 5.89 0
 5 -1 -7 164.14 7.57 0
 6 -4 -2 427.96 9.74 0
 8 -5 -1 103.56 6.04 0
 9 -5 -3 35.37 4.24 0
 9 -1 -9 101.19 6.43 0
 10 -5 -4 41.93 4.97 0
 11 1 -11 2.94 4.05 0
 12 -6 -2 67.67 4.7 0
 12 -6 1 34.45 4.54 0
 13 -6 -3 157.65 6.59 0
 13 -4 -7 13.57 4.58 0
 13 -3 7 36.33 5.38 0
 13 -1 -10 14.07 4.52 0
 14 -4 6 10.61 4.53 0
 16 -6 -4 -0.06 4.44 0
 16 -5 -6 63.73 5.01 0
 17 -6 -4 8.79 4.32 0
 17 -5 -6 4.25 4.46 0
 18 -5 -6 21.39 4.92 0
 20 -6 2 18.6 4.78 0
 -4 5 -2 96.65 6.06 0
 -4 7 -5 38.36 6.63 0
 -3 4 2 291.67 8.95 0
 -2 4 4 455.68 10.93 0
 6 -4 1 3.42 4.36 0
 6 -3 -5 11.8 4.35 0
 7 -1 7 68.69 10.18 0
 8 -5 0 5.95 4.03 0
 9 -5 2 6.85 4.1 0
 9 -3 -7 23.45 4.4 0
 11 -6 -1 32.99 4.68 0
 12 -5 4 30.77 4.49 0
 12 -3 -8 12.84 4.57 0
 13 -2 8 70.47 6.62 0
 15 -6 -4 7.66 4.72 0
 15 -5 -6 74.55 5.47 0
 15 0 -11 1.09 4.13 0
 16 -6 3 3.06 4.65 0
 16 0 -11 -5.6 3.69 0
 17 -6 3 6.86 4.2 0
 18 -6 -4 24.44 4.15 0
 19 -6 -4 9.02 3.87 0
 19 -5 -6 4.62 4.52 0
 20 -4 6 2.67 3.98 0
 21 -6 2 19.52 4.44 0
 22 -5 4 0.31 4.17 0
 2 -1 -4 34.01 6.19 0
 4 -3 -2 286.99 9.47 0
 5 -3 -4 362.15 9.73 0
 7 -4 -4 221.2 6.99 0
 8 -5 -2 137.82 6.38 0
 8 -4 -5 272.48 7.7 0
 11 -6 0 16.01 3.86 0
 11 -5 -5 80.69 5.24 0
 12 -6 -3 124.89 6.1 0
 12 -4 -7 -0.27 4.32 0
 14 -6 -4 199.48 6.56 0
 14 -5 -6 16.12 4.65 0
 15 -6 3 5.52 4.24 0
 16 -5 5 17.75 4.56 0
 17 -5 5 36.91 4.61 0
 18 -6 3 25.14 4.65 0
 18 -5 5 8.1 4.24 0
 19 -6 3 23.5 4.36 0
 20 -6 -4 25.65 4.55 0
 -4 5 0 15.39 3.5 0
 -1 1 -1 1055.56 38.41 0
 5 1 -9 0.94 5.36 0
 7 -2 6 230.7 11.21 0
 8 -5 1 90.39 5.92 0
 9 0 -10 123.34 7.11 0
 11 -6 -2 113.18 5.27 0
 12 -1 -10 36.57 4.55 0
 13 -4 6 18.22 4.56 0
 14 0 -11 0.47 3.97 0
 15 -5 5 44.77 5.22 0
 19 -5 5 26.08 3.98 0
 21 -4 6 17.79 3.72 0
 22 -6 2 1.37 4.31 0
 -4 5 -1 345.15 9.78 0
 -3 8 -7 78.98 7.91 0
 1 4 7 3.47 5.58 0
 4 -3 1 197.26 9.06 0
 5 -2 -6 209.25 8.05 0
 6 -4 -3 293.29 8.68 0
 7 1 -10 58.16 5.74 0
 8 2 -11 18.52 5.64 0
 9 -2 7 69.71 7.93 0
 10 1 -11 34.72 5.51 0
 11 -6 1 54.56 4.45 0
 11 -3 -8 99.03 5.73 0
 11 -2 -9 11.78 4.38 0
 13 -6 -4 41.18 5.43 0
 13 -5 -6 13.23 4.76 0
 14 -6 3 16.41 4.63 0
 20 -6 3 9.3 4.45 0
 20 -5 5 2.37 3.87 0
 1 2 -7 368.3 18.05 0
 8 -2 -8 109.06 6.34 0
 9 -5 -4 136.07 6.05 0
 11 -5 4 176.37 7.09 0
 12 -3 7 91.38 6.27 0
 13 0 -11 -0.61 4.01 0
 14 -5 5 4.6 4.52 0
 16 -7 -1 40.98 5.01 0
 16 -7 0 9.3 4.38 0
 16 -6 -5 18.74 4.56 0
 16 -4 -8 37.41 4.99 0
 16 -3 -9 18.99 4.45 0
 17 -7 -1 44.28 4.4 0
 17 -7 0 67.24 5.35 0
 17 -6 -5 13.23 4.17 0
 17 -4 -8 16.73 4.61 0
 17 -3 -9 12.64 4.33 0
 18 -7 -1 11.21 4.58 0
 18 -7 0 -4.33 4.2 0
 18 -6 -5 10.45 4.64 0
 18 -4 -8 34.75 4.85 0
 19 -7 -1 6.2 4.26 0
 19 -6 -5 2.99 4.67 0
 21 -6 3 1.32 3.99 0
 2 1 -7 384.87 14.21 0
 3 2 7 45.13 8.84 0
 6 -1 -8 7.02 4.79 0
 8 -5 -3 8.28 3.54 0
 8 -4 4 268.47 8.93 0
 8 -1 -9 11.82 5.16 0
 9 -3 6 8.71 5.05 0
 10 -6 -1 43.88 4.29 0
 10 -6 0 113.43 5.52 0
 10 -5 -5 19.8 4.36 0
 11 -6 -3 36.73 4.24 0
 11 -4 -7 52.32 5.31 0
 11 -1 -10 25.97 4.59 0
 12 -2 8 21.74 6.49 0
 13 -6 3 155.95 6.21 0
 15 -7 -1 128.21 6.1 0
 15 -7 0 513.37 8.92 0
 15 -6 -5 26.86 4.82 0
 15 -4 -8 6.85 4.37 0
 15 -3 -9 33.62 4.68 0
 16 -7 -2 33.73 4.84 0
 16 -2 -10 17.77 4.54 0
 17 -7 -2 3.83 3.86 0
 17 -2 -10 46.05 4.7 0
 18 -7 -2 29.49 4.23 0
 19 -7 -2 0.79 4.2 0
 19 -7 0 5.59 4.13 0
 20 -7 -1 13.41 4.87 0
 21 -5 5 12.78 3.75 0
 -2 8 -8 112.64 9.82 0
 -1 4 5 258.83 8.99 0
 2 3 7 31.55 6.88 0
 8 -3 -7 97.3 5.76 0
 10 -6 -2 1.94 3.96 0
 12 -6 -4 281.57 7.22 0
 12 0 -11 0.37 4.07 0
 13 -5 5 38 5.15 0
 14 -7 -1 15.96 4.81 0
 14 -6 -5 62.44 5.12 0
 14 -4 -8 63.14 4.95 0
 14 -3 -9 20.51 4.43 0
 15 -7 -2 29.02 4.39 0
 15 -2 -10 42.21 5 0
 17 -6 4 9.26 4.36 0
 18 -6 4 42.53 4.93 0
 20 -7 -2 46.12 4.94 0
 20 -7 0 2.55 3.96 0
 22 -6 3 12.28 4.23 0
 0 4 6 1.07 4.57 0
 1 -1 -1 1022.75 28.34 0
 1 1 -6 68.25 9.24 0
 3 4 -10 81.84 10.07 0
 4 -3 -3 406.34 10.94 0
 4 3 -10 81.52 8.58 0
 6 -4 2 434.05 10.99 0
 6 -2 -7 23.38 4.82 0
 6 0 -9 7.86 5.75 0
 10 -6 1 52.91 5.1 0
 10 -3 -8 28.34 4.7 0
 10 -2 -9 62.5 5.63 0
 14 -7 -2 43.62 5.21 0
 14 -7 0 158.05 6.04 0
 15 -7 1 160.27 6.36 0
 16 -7 -3 6.17 3.9 0
 16 -6 4 -2.19 4.31 0
 17 -7 -3 1.62 3.73 0
 18 -7 -3 21.15 3.99 0
 19 -7 -3 31.38 4.47 0
 19 -6 4 5.01 3.97 0
 21 -7 -1 2.82 4.17 0
 22 -5 5 -1.24 3.66 0
 -3 4 1 163.48 7.24 0
 7 -5 -1 41.33 4.77 0
 7 -5 0 135.91 6.77 0
 8 -5 2 152.06 7.02 0
 9 -1 8 64.69 9.1 0
 12 -6 3 99.97 5.9 0
 13 -7 -1 22.31 4.91 0
 13 -6 -5 63.19 5.18 0
 13 -4 -8 3.04 4.2 0
 13 -3 -9 9.85 4 0
 14 -7 1 6.89 4.43 0
 14 -2 -10 20.79 4.38 0
 15 -7 -3 43.37 5.06 0
 15 -6 4 14.22 4.42 0
 17 -7 2 1.58 4.25 0
 18 -7 2 22.16 4.55 0
 20 -7 -3 23.08 4.16 0
 20 -6 4 17.48 4.27 0
 21 -7 1 5.6 4.65 0
 -2 3 2 186.64 8.43 0
 -2 4 -5 299.44 16.02 0
 -2 5 -6 208.68 13.78 0
 2 0 -6 256.86 11.73 0
 2 2 -8 175.63 11.87 0
 3 -2 -4 221.68 9.49 0
 3 0 -7 5.43 5.03 0
 5 -4 -1 317.1 9.39 0
 7 -5 -2 372.05 9.28 0
 7 -4 -5 15.51 4.49 0
 7 -3 5 36.36 5.81 0
 8 0 -10 25.44 5.23 0
 9 1 -11 1.83 5.32 0
 10 -6 -3 20.14 4.7 0
 10 -4 -7 79.37 5.78 0
 10 -1 -10 109.71 6.36 0
 11 -6 -4 6.79 4.46 0
 13 -7 -2 49.56 5.28 0
 13 -7 0 3.69 4.83 0
 16 -7 2 28.75 4.99 0
 16 -1 -11 20.76 4.18 0
 17 -6 -6 80.48 5.45 0
 17 -4 7 37.58 5.04 0
 18 -6 -6 12.25 4.4 0
 18 -4 7 4.39 4.59 0
 19 -7 2 8.16 4.6 0
 19 -6 -6 12.35 4.99 0
 21 -6 4 2.93 4.11 0
 3 1 -8 123.42 8.9 0
 5 -4 0 15.56 4.53 0
 5 2 -10 43.79 6.67 0
 6 -4 -4 200.2 7.5 0
 8 -5 -4 4.06 4.18 0
 9 -6 -1 122.93 5.86 0
 9 -5 -5 68.29 5.22 0
 10 -5 4 53.99 5.62 0
 11 -3 7 22.04 5.4 0
 11 0 -11 0.32 4.18 0
 12 -5 5 68.21 5.76 0
 13 -5 -7 9.06 4.51 0
 13 -2 -10 68.52 5.19 0
 14 -7 -3 41.35 4.99 0
 14 -6 4 169.44 6.57 0
 15 -1 -11 3.08 3.98 0
 16 -7 -4 3.2 4.3 0
 16 -6 -6 13.65 3.97 0
 16 -4 7 32.37 5.32 0
 17 -7 -4 2.12 3.93 0
 18 -7 -4 -2.7 3.56 0
 18 -5 6 35.47 5.15 0
 19 -7 -4 42.33 4.65 0
 20 -7 2 55.47 5.25 0
 5 -4 -2 70.82 5.66 0
 9 -6 0 -1.64 3.95 0
 12 -7 -1 33.47 4.66 0
 12 -6 -5 149.44 6.34 0
 12 -4 -8 9.77 4.45 0
 12 -3 -9 9.92 4.33 0
 13 -7 1 27.31 5.05 0
 14 -1 -11 10.01 4.23 0
 15 -7 -4 45.43 4.83 0
 15 -6 -6 139.04 5.65 0
 17 -5 6 3.75 4.31 0
 19 -5 6 9.22 4.02 0
 21 -7 2 4.41 4.46 0
 22 -6 4 10.58 3.99 0
 7 -5 1 76.11 5.82 0
 7 -2 -8 36.78 5.34 0
 9 -6 -2 83.58 4.82 0
 9 -3 -8 37.23 4.86 0
 9 -2 -9 15.42 5.17 0
 10 -6 2 0.49 4.08 0
 12 -7 -2 112.97 6 0
 12 -7 0 10.48 4.47 0
 13 -7 -3 127.24 5.83 0
 14 -6 -6 14.12 4.52 0
 16 -5 6 67.89 5.48 0
 20 -5 6 18.91 4.29 0
 -3 4 -2 286.64 10.68 0
 -3 7 -6 16.18 6.26 0
 0 3 5 81.11 7.2 0
 1 -1 -2 193.9 11.98 0
 1 3 6 14.9 5.69 0
 3 -1 -6 21.8 5.43 0
 4 -1 -7 15.01 5.67 0
 4 0 -8 12.26 5.19 0
 7 -5 -3 50.56 5.37 0
 7 -1 -9 138.91 7.48 0
 10 -6 -4 109.54 5.6 0
 11 -6 3 35.42 5.31 0
 12 -5 -7 1.82 4.38 0
 12 -2 -10 14.82 4.29 0
 13 -6 4 33.66 4.7 0
 13 -1 -11 12.7 4.51 0
 14 -7 -4 17.78 4.7 0
 15 -5 6 71.64 6.09 0
 16 -4 -9 26.68 4.67 0
 17 -7 3 6.78 4.28 0
 17 -5 -8 37.51 4.83 0
 17 -4 -9 4.2 4.38 0
 18 -7 3 26.13 4.73 0
 18 -5 -8 14.65 4.67 0
 19 -7 3 36.88 4.34 0
 21 -5 6 14.98 3.96 0
 -4 7 -4 214.66 8.35 0
 -3 4 0 74.1 5.69 0
 -3 5 -4 320.17 12.28 0
 0 0 -2 23.72 10.13 0
 0 2 -6 251.25 23.62 0
 1 3 -8 120.32 15.22 0
 2 -2 -1 2138.38 30.86 0
 4 -3 2 291.99 11.39 0
 6 1 -10 8.51 5.14 0
 7 -3 -7 43.58 4.99 0
 9 -6 -3 67.69 5.09 0
 9 -6 1 141.72 6.29 0
 9 -4 -7 114.57 5.79 0
 11 -6 -5 14.33 4.88 0
 11 -3 -9 36.09 4.97 0
 11 -2 8 7.55 6.28 0
 12 -7 1 13.33 4.18 0
 13 -6 -6 62.7 5.22 0
 15 -4 -9 36.02 5.18 0
 16 -7 3 2.52 4.39 0
 16 -5 -8 5.24 4.49 0
 16 -3 -10 46.39 4.98 0
 17 -7 -5 11.27 4.47 0
 17 -6 5 11.28 4.34 0
 17 -3 -10 7.84 4.2 0
 18 -7 -5 8.66 3.94 0
 18 -6 5 15.86 3.81 0
 19 -7 -5 16.88 4.53 0
 19 -6 5 9.31 4.06 0
 20 -7 3 26.09 4.47 0
 -4 6 -2 410.55 10.72 0
 -2 4 3 184.75 7.8 0
 5 -4 -3 19.92 4.81 0
 5 -4 1 334.74 10.15 0
 9 -1 -10 25.95 5.6 0
 10 0 -11 19.23 4.91 0
 11 -7 -1 96.22 5.45 0
 11 -4 -8 21.93 4.61 0
 12 -7 -3 70.29 5.2 0
 13 -7 -4 249.62 7.09 0
 15 -7 3 68.26 5.06 0
 15 -5 -8 41.73 4.84 0
 16 -7 -5 15.88 4.12 0
 16 -6 5 15.13 4.53 0
 17 -8 -1 45.6 5.07 0
 17 -8 0 -3.94 4.21 0
 18 -8 -2 2.85 4.26 0
 18 -8 -1 19.87 4.03 0
 18 -8 0 36.85 4.71 0
 19 -8 -2 65.25 4.97 0
 19 -8 -1 8.13 4.7 0
 19 -8 0 -6.46 4.47 0
 20 -8 -1 15.93 4.73 0
 20 -6 5 4.75 3.74 0
 21 -7 3 1.92 4.18 0
 -3 4 -1 193.68 8.54 0
 -3 5 2 23.39 3.77 0
 4 -3 -4 49.04 5.53 0
 5 -1 6 11.35 9.65 0
 11 -7 -2 4.46 4.5 0
 11 -7 0 285.25 7.65 0
 11 -5 5 74.52 6.02 0
 14 -5 6 12.48 4.69 0
 14 -4 -9 46.89 5.05 0
 15 -7 -5 57.48 4.66 0
 15 -3 -10 14.16 4.18 0
 16 -8 -2 -0.48 4.31 0
 16 -8 -1 54.28 4.64 0
 16 -8 0 99.36 5.64 0
 17 -8 -2 43.04 4.56 0
 20 -8 -2 10.97 4.41 0
 21 -6 5 3.24 4.06 0
 -3 6 -5 32.58 6.5 0
 2 -2 -2 826.85 18.52 0
 8 -5 -5 1.47 4.1 0
 8 1 -11 43.81 6.2 0
 11 -5 -7 20.54 4.9 0
 11 -2 -10 7.42 4.12 0
 12 -6 -6 33.21 4.77 0
 12 -6 4 298.78 8.35 0
 12 -1 -11 12.32 4.38 0
 14 -7 3 30.49 5.04 0
 14 -5 -8 9.23 4.47 0
 15 -8 -1 46.29 5.05 0
 15 -6 5 29.26 4.78 0
 16 -2 -11 2.09 4.08 0
 17 -8 -3 26.06 4.33 0
 18 -8 -3 18.04 4.14 0
 19 -8 -3 31.94 4.4 0
 20 -8 1 14.95 4.57 0
 2 -2 0 412.65 14.79 0
 2 2 6 540.28 18.31 0
 3 2 -9 5.29 6.59 0
 3 4 8 45.07 7.23 0
 4 -2 -6 86.89 6.32 0
 4 1 -9 65.39 7.28 0
 5 -1 -8 65.6 6.12 0
 6 -5 -1 511.25 10.67 0
 6 -4 -5 164.04 7.15 0
 7 -5 -4 401.38 9.06 0
 7 -5 2 383.02 10.16 0
 7 0 -10 51.86 5.58 0
 8 -6 -1 237.44 7.01 0
 9 -5 4 147.16 7.04 0
 11 -7 -3 18.51 4.57 0
 12 -7 -4 11.83 4.85 0
 14 -7 -5 145.78 5.84 0
 14 -3 -10 87.87 5.39 0
 15 -8 -2 30.88 4.26 0
 15 -8 0 48.55 4.53 0
 16 -8 -3 -5.91 4.09 0
 21 -8 1 12.14 4.85 0
 22 -6 5 6.25 3.97 0
 5 -2 -7 42.98 5.41 0
 6 -5 -2 292.69 8.47 0
 8 -6 -2 44 4.26 0
 8 -6 0 165.28 6.39 0
 8 -3 -8 28.32 4.72 0
 8 -3 6 248.23 10.26 0
 8 -2 -9 75.5 6.07 0
 9 -6 -4 44.06 4.77 0
 9 -6 2 105.87 5.85 0
 10 -6 -5 33.31 4.88 0
 10 -4 -8 165.39 6.81 0
 10 -3 -9 8.05 4.61 0
 11 -7 1 59.34 4.68 0
 13 -5 -8 13.64 4.29 0
 13 -4 -9 12.72 4.39 0
 13 -4 7 1.56 4.28 0
 14 -8 -1 18.19 4.78 0
 14 -6 5 43.03 5.62 0
 15 -8 -3 24.29 4.64 0
 15 -2 -11 31.55 4.3 0
 17 -7 -6 2.1 4.68 0
 17 -7 4 11.23 3.99 0
 18 -7 -6 5.97 4.1 0
 18 -7 4 3.77 3.94 0
 19 -7 4 44.36 4.63 0
 20 -7 4 6.28 3.69 0
 -1 2 2 4533.63 45.4 0
 1 2 5 4.73 5.47 0
 3 -3 -1 272.79 10.14 0
 5 -2 5 151.99 11.35 0
 6 -5 0 12.8 4.58 0
 10 -7 -1 79.01 5.38 0
 10 -4 6 4.57 5.43 0
 10 -3 7 146.46 8.65 0
 13 -7 -5 19.07 4.8 0
 13 -7 3 153.07 6.48 0
 13 -5 6 7.44 4.37 0
 13 -3 -10 5.63 4.36 0
 14 -8 -2 26.55 4.35 0
 14 -8 0 26.03 4.31 0
 15 -8 1 35.52 4.4 0
 16 -7 -6 124.65 5.89 0
 16 -7 4 3.26 4.57 0
 17 -8 -4 4.11 4.32 0
 17 -8 2 46.59 4.86 0
 18 -8 -4 64.77 4.39 0
 18 -8 2 9.6 4.23 0
 19 -8 -4 2.21 3.52 0
 19 -8 2 86.64 5.6 0
 20 -8 2 2.37 4.32 0
 21 -7 4 15.98 3.79 0
 -2 3 1 212.52 9.27 0
 5 0 -9 5.78 5.13 0
 8 -6 -3 232.31 7.27 0
 8 -4 -7 49.3 5.03 0
 8 -2 7 19.71 7.44 0
 9 0 -11 103.45 7.02 0
 10 -7 -2 103.27 5.83 0
 10 -7 0 1.06 4.02 0
 11 -1 -11 -5.54 3.93 0
 14 -8 -3 42.01 4.93 0
 14 -2 -11 5.78 3.97 0
 15 -7 -6 10 4.46 0
 16 -8 -4 8.98 4.19 0
 16 -8 2 0.46 4.26 0
 21 -8 2 12.35 4.22 0
 -2 9 -8 41.6 6.69 0
 3 -3 -2 153.95 8.01 0
 4 3 8 53.47 9.12 0
 5 -4 -4 36.94 5.17 0
 6 -2 -8 250.04 8.51 0
 8 -6 1 259.27 7.86 0
 10 -5 -7 145.2 6.39 0
 10 -2 -10 22.97 4.4 0
 11 -7 -4 264.73 7.39 0
 11 -6 4 11.67 4.22 0
 12 -4 -9 32.88 4.44 0
 13 -8 -2 330.35 7.93 0
 13 -8 -1 12.47 4.38 0
 13 -8 0 4.45 4.68 0
 13 -6 -7 5.34 4.73 0
 13 -3 8 3.49 5.42 0
 14 -8 1 26.57 4.68 0
 15 -8 -4 15.39 4.5 0
 15 -7 4 22.11 4.5 0
 17 -5 -9 2.44 4.49 0
 2 3 -9 1.68 8.85 0
 3 -3 0 10.98 4.64 0
 5 -3 -6 7.66 4.78 0
 6 -5 -3 196.37 7.39 0
 8 -1 -10 79.73 6.24 0
 10 -7 -3 12.78 4.33 0
 12 -7 -5 35.1 4.9 0
 12 -5 -8 1.66 4.44 0
 12 -3 -10 58.99 5.09 0
 13 -6 5 67.32 5.66 0
 14 -7 -6 111.74 5.64 0
 16 -5 -9 20.08 4.36 0
 17 -6 -8 13.95 4.89 0
 18 -8 -5 24.2 4.81 0
 19 -6 6 4.28 4.18 0
 3 1 6 21.36 8.78 0
 5 -4 2 95.45 7.01 0
 6 -5 1 530.72 11.41 0
 6 -3 -7 157.48 7.15 0
 6 -1 -9 9.67 5.44 0
 10 -7 1 78.76 5.31 0
 10 -5 5 32.22 4.74 0
 12 -7 3 94.02 6.05 0
 13 -8 -3 298.68 7.74 0
 13 -2 -11 29.27 4.44 0
 15 -5 -9 2.63 4.23 0
 16 -6 -8 33.46 5.25 0
 16 -4 -10 10.85 4.39 0
 17 -8 -5 5.86 4.19 0
 17 -6 6 63.34 5.67 0
 17 -5 7 32.27 4.72 0
 18 -8 3 7.32 4.7 0
 18 -6 6 11.23 4.35 0
 19 -8 3 27 4.27 0
 20 -8 3 17.6 4.55 0
 20 -6 6 1.13 3.84 0
 -3 5 1 69.77 4.8 0
 -2 7 -7 125.32 9.93 0
 1 -1 -3 1637.06 30.74 0
 2 -2 -3 16.57 4.88 0
 5 4 9 52.78 8.2 0
 7 -5 -5 124.07 6.05 0
 9 -6 -5 59.58 5.01 0
 9 -4 -8 3.62 5.13 0
 9 -3 -9 45.16 5.31 0
 12 -8 -1 29.2 5.11 0
 12 -6 -7 26.73 4.87 0
 12 -4 7 8.94 4.79 0
 13 -8 1 4.07 4.71 0
 14 -8 -4 48.56 4.64 0
 14 -7 4 10.26 4.4 0
 15 -6 -8 1.13 4.46 0
 15 -4 -10 58.62 4.74 0
 16 -8 -5 6.22 4.35 0
 16 -5 7 31.21 5.27 0
 17 -8 3 27.55 4.59 0
 18 -9 -1 8.39 4.4 0
 19 -9 -2 5.68 4.37 0
 19 -9 -1 12.97 4.53 0
 20 -9 -1 8.08 4.76 0
 21 -8 3 0.29 3.98 0
 21 -6 6 11.04 3.76 0
 4 -4 -1 622.26 12.99 0
 5 2 8 11.53 8.83 0
 7 2 9 39.36 12.94 0
 8 -6 -4 272.45 7.53 0
 10 -1 -11 54.13 5.53 0
 11 -4 -9 1.44 4.42 0
 12 -8 -2 21.11 4.37 0
 12 -8 0 24.37 4.64 0
 13 -7 -6 6.11 4.55 0
 14 -5 -9 18.95 4.64 0
 16 -8 3 8.83 4.8 0
 16 -6 6 7.8 4.13 0
 16 -3 -11 30.69 4.61 0
 17 -9 -2 6.2 4.18 0
 17 -9 -1 19.25 4.58 0
 18 -9 -2 17.71 4.02 0
 18 -9 0 7.77 4.25 0
 18 -7 5 5.07 4.11 0
 19 -9 0 6.52 4.77 0
 19 -7 5 1.9 4.09 0
 20 -7 5 -2.65 3.97 0
 -3 8 -6 252.56 10.19 0
 -1 4 4 -0.65 3.85 0
 3 -3 -3 2074.67 24.61 0
 4 -4 -2 4.06 4.36 0
 7 -6 -2 703.5 11.55 0
 7 -6 -1 158.65 6.32 0
 7 -3 -8 179.32 7.25 0
 9 -7 -2 90.29 5.32 0
 9 -7 -1 330.96 7.73 0
 9 -5 -7 5.04 4.81 0
 10 -7 -4 27.93 4.57 0
 10 -2 8 60.5 8.3 0
 11 -7 -5 192.43 6.73 0
 11 -5 -8 59.31 5.18 0
 12 -8 -3 103.37 5.88 0
 12 -2 -11 18.23 4.45 0
 13 -8 -4 -2.83 4.41 0
 14 -6 -8 10.92 4.32 0
 14 -4 -10 14.35 4.47 0
 15 -8 -5 15.89 4.19 0
 16 -9 -2 48.52 4.86 0
 16 -9 -1 32.38 4.6 0
 17 -9 0 50.26 4.96 0
 17 -7 5 1.33 4.17 0
 18 -9 -3 24.41 4.35 0
 19 -9 -3 1.34 4 0
 21 -7 5 19.78 4.23 0
 -1 3 3 1267.73 20.67 0
 5 1 -10 30.96 6.06 0
 6 -5 -4 92.67 5.93 0
 7 -6 0 242.43 7.9 0
 7 -2 -9 43.5 6.05 0
 8 -6 2 43.75 4.92 0
 9 -7 0 293.18 7.61 0
 9 -2 -10 130.59 6.55 0
 11 -3 -10 -0.82 4.46 0
 12 -6 5 134 6.66 0
 13 -7 4 258.91 7.97 0
 15 -8 3 4.28 4.74 0
 15 -3 -11 0.17 3.85 0
 16 -9 0 -0.72 4.46 0
 17 -9 -3 2.29 4.37 0
 18 -8 -6 6.33 4.55 0
 19 -9 1 13.01 4.9 0
 20 -9 1 9.46 4.68 0
 22 -7 5 1.35 3.88 0
 4 -4 0 5.29 4.36 0
 6 3 9 3.41 8.22 0
 7 -4 -7 46.81 5.4 0
 8 -5 4 3.45 4.68 0
 9 -7 -3 19.04 4.52 0
 10 -7 2 110.34 6 0
 11 -8 -1 185.05 6.47 0
 11 -6 -7 47.77 5.14 0
 12 -8 1 10.36 4.13 0
 12 -7 -6 21.07 4.62 0
 12 -3 8 6.03 6.11 0
 13 -5 -9 41.3 4.43 0
 14 -8 -5 18.18 4.08 0
 15 -9 -2 0.94 4.24 0
 15 -9 -1 58.65 5.11 0
 15 -6 6 137.33 6.42 0
 16 -9 -3 21.95 4.7 0
 16 -7 5 19.79 4.45 0
 17 -8 -6 35.44 5.18 0
 -2 3 0 276.73 10.97 0
 -2 4 2 10.89 3.83 0
 -2 5 3 75.04 5.27 0
 -1 5 -7 171.65 15.39 0
 2 4 7 3.25 5.52 0
 3 -2 3 780.16 23.86 0
 4 2 -10 53.08 7.88 0
 6 0 -10 94.25 6.83 0
 7 -6 -3 250.37 7.6 0
 8 0 -11 35.85 6.1 0
 10 -6 4 67.18 5.61 0
 11 -8 -2 108.93 5.68 0
 11 -7 3 21.4 4.3 0
 13 -6 -8 15.1 4.35 0
 13 -4 -10 69.58 5.29 0
 14 -3 -11 25.58 4.81 0
 15 -9 0 128.4 5.95 0
 16 -8 -6 5.27 4.61 0
 17 -9 -4 25.26 4.32 0
 18 -9 -4 8.32 3.54 0
 19 -8 4 5.09 4.25 0
 20 -8 4 10.15 4.3 0
 -3 5 0 1084.95 16.81 0
 2 -2 1 2055.01 35.21 0
 4 -4 -3 11.43 4.57 0
 5 -4 -5 44.06 5.19 0
 6 -3 5 32.81 6.49 0
 6 -2 6 3.92 6.9 0
 9 -7 1 375.87 8.7 0
 10 -4 -9 47.15 5.25 0
 11 -8 0 58.23 4.49 0
 12 -8 -4 235.93 6.71 0
 13 -8 -5 1.15 4.32 0
 14 -9 -2 72.33 5.2 0
 14 -9 -1 58.25 5.02 0
 14 -8 3 72.6 5.3 0
 15 -9 -3 19.89 4.05 0
 15 -7 5 51.87 5.11 0
 17 -6 -9 4.28 4.38 0
 18 -9 2 21.85 4.77 0
 18 -8 4 57.2 4.82 0
 19 -9 2 1.25 4.51 0
 20 -9 2 13.81 4.47 0
 21 -9 2 -5.85 4.4 0
 21 -8 4 1.23 3.71 0
 -3 7 -5 37.74 6.53 0
 2 -1 3 1918.38 64.09 0
 2 1 5 3.91 7.2 0
 3 -3 1 276.92 11.04 0
 5 -5 -1 271.56 8.75 0
 6 -5 2 360.87 10.3 0
 7 -6 1 187.49 7.31 0
 7 -1 -10 60.23 5.99 0
 8 -6 -5 59.63 5.14 0
 8 -4 -8 165.06 7.21 0
 9 -4 6 196.32 9 0
 10 -7 -5 33.23 4.95 0
 10 -5 -8 37.99 5 0
 11 -8 -3 134.07 5.82 0
 11 -2 -11 9.76 4.24 0
 14 -9 0 3.39 4.43 0
 14 -6 6 18.87 4.97 0
 15 -8 -6 94.42 5.26 0
 16 -9 -4 2.85 4.08 0
 16 -6 -9 -1.32 3.99 0
 17 -9 2 -5.76 4.11 0
 17 -8 4 5.31 4.06 0
 17 -7 -8 54.24 5.2 0
 -3 5 -2 20.57 4.17 0
 -3 6 -4 66.74 6.4 0
 -2 3 -2 230.69 11.96 0
 0 4 5 268.3 9.62 0
 5 -5 -2 84.04 5.55 0
 8 -3 -9 2.93 5.25 0
 9 -7 -4 179.65 6.45 0
 9 -1 -11 5.24 4.9 0
 10 -3 -10 31.07 4.88 0
 11 -7 -6 14.15 4.77 0
 12 -7 4 11.31 4.85 0
 12 -5 -9 5.28 4.1 0
 13 -3 -11 12.73 4.38 0
 14 -9 -3 37.18 4.96 0
 15 -9 -4 19.61 4.46 0
 16 -8 4 4.48 4.44 0
 16 -7 -8 9.12 4.55 0
 16 -5 -10 10.01 4.36 0
 18 -9 -5 7.5 4.54 0
 -3 5 -1 80.34 5.78 0
 -1 7 -8 63.2 9.78 0
 1 4 6 306.81 10.84 0
 3 -1 -7 5.09 5.35 0
 4 -2 -7 1.24 5.08 0
 4 -1 -8 2.91 4.77 0
 7 -6 -4 23.55 4.67 0
 8 -7 -1 -0.5 4.1 0
 10 -6 -7 18.83 4.76 0
 11 -8 1 185.6 6.41 0
 11 -4 7 60.83 6.11 0
 12 -6 -8 10.17 4.52 0
 12 -4 -10 8.02 4.4 0
 13 -9 -1 14.26 4.52 0
 14 -8 -6 14.37 4.7 0
 15 -6 -9 -3.45 4.06 0
 16 -9 2 49.52 5.02 0
 17 -9 -5 -0.3 4.61 0
 -2 3 -1 135.5 8.73 0
 2 -2 -4 1069.96 20.04 0
 3 -3 -4 474.98 12.42 0
 3 0 -8 1.98 5.71 0
 5 -5 0 1231.35 16.62 0
 5 -2 -8 6.56 4.73 0
 6 -5 -5 38.18 5.4 0
 8 -7 -2 143.49 5.92 0
 8 -5 -7 8.18 4.55 0
 9 -3 7 31.28 6.76 0
 10 -8 -2 4.43 4.4 0
 10 -8 -1 114.94 5.97 0
 11 -8 -4 113.98 6.1 0
 11 -6 5 29.67 4.79 0
 12 -8 -5 16.23 4.7 0
 13 -9 -2 32.6 4.61 0
 13 -9 0 10.32 4.37 0
 13 -8 3 274.65 7.66 0
 14 -9 1 54.04 5.06 0
 14 -7 5 126.26 6.43 0
 15 -7 -8 19.12 4.81 0
 15 -5 -10 7.93 3.99 0
 16 -9 -5 2.36 4.2 0
 16 -4 -11 -3.78 3.7 0
 19 -10 -2 27.87 4.84 0
 19 -10 -1 3.13 4.77 0
 19 -9 3 4.43 4.68 0
 20 -9 3 14.55 4.16 0
 3 3 -10 55.2 8.93 0
 3 5 8 87.54 7.18 0
 4 -4 1 615.28 13.84 0
 5 -5 -3 479.95 10.71 0
 5 -3 -7 7.24 5.25 0
 8 -7 0 94.98 5.51 0
 8 -2 -10 3.52 5.34 0
 10 -8 0 214.46 6.87 0
 12 -7 -7 24.21 4.78 0
 13 -9 -3 126.94 6.14 0
 14 -9 -4 27.49 4.25 0
 14 -6 -9 7.73 4.54 0
 15 -9 2 -6.63 4.46 0
 15 -8 4 17 4.4 0
 18 -10 -2 8.31 4.53 0
 18 -10 -1 25.01 5.07 0
 18 -9 3 26.52 4.23 0
 18 -7 6 3.54 4.2 0
 19 -7 6 5.08 3.93 0
 20 -7 6 12.52 3.86 0
 21 -9 3 4.3 4.14 0
 -2 6 -6 3.12 6.63 0
 2 0 -7 142.55 9.3 0
 8 -7 -3 107.91 5.58 0
 9 -7 2 86.93 5.6 0
 10 -8 -3 17.14 4.61 0
 11 -5 -9 13.8 4.71 0
 12 -3 -11 33.06 4.96 0
 13 -8 -6 14.39 4.64 0
 13 -6 6 59.17 5.75 0
 13 -5 7 24.89 5.06 0
 14 -7 -8 17.44 4.63 0
 14 -5 -10 41.9 4.32 0
 15 -9 -5 33.56 4.67 0
 15 -4 -11 12 3.88 0
 17 -10 -2 50.75 5.06 0
 17 -10 -1 0.92 3.99 0
 17 -9 3 15.2 4.12 0
 18 -10 -3 19.68 4.29 0
 18 -10 0 9.23 4.74 0
 19 -10 -3 4.77 3.77 0
 -2 8 -7 18.99 6.81 0
 3 -2 -6 27.92 5.59 0
 4 -4 -4 134.83 7.04 0
 4 -3 -6 281.66 9.53 0
 5 -1 -9 12.97 5.77 0
 6 -6 -2 286.76 8.34 0
 6 -6 -1 28.56 5.08 0
 6 -3 -8 27.44 5.17 0
 8 -1 8 59.88 12.68 0
 9 -7 -5 24.97 4.43 0
 9 -5 -8 132.07 6.35 0
 9 -4 -9 13.85 4.61 0
 10 -2 -11 2.11 3.98 0
 11 -6 -8 9.85 4.49 0
 12 -9 -2 228.33 7.09 0
 12 -9 -1 12.9 4.85 0
 13 -9 1 8.81 4.25 0
 16 -10 -2 3.7 4.2 0
 16 -10 -1 5.99 4.34 0
 17 -10 -3 27.63 4.33 0
 17 -10 0 -6.62 4.36 0
 17 -9 -6 -2.32 4.4 0
 17 -7 6 2.51 4.1 0
 17 -6 7 70.11 5.64 0
 19 -10 1 15.05 4.71 0
 19 -8 5 4.8 4.14 0
 20 -10 1 17.38 4.65 0
 20 -8 5 4.7 3.65 0
 21 -8 5 4.08 3.92 0
 -2 4 -4 477.01 16.95 0
 0 0 -3 9784.9 111.61 0
 4 0 -9 81.84 7.16 0
 9 -6 4 29.08 5.08 0
 11 -8 -5 28.79 4.75 0
 11 -7 4 279.75 8.18 0
 11 -4 -10 10.06 4.18 0
 12 -9 0 96.92 5.72 0
 13 -9 -4 193.01 6.15 0
 13 -7 5 21.52 5.29 0
 13 -6 -9 9.21 4.53 0
 14 -8 4 63.26 5.1 0
 16 -10 0 62.46 5.09 0
 16 -9 3 11.62 4.36 0
 18 -10 -4 14.92 4.27 0
 18 -8 5 13.47 4.1 0
 2 -1 -6 112.92 8.55 0
 6 -6 0 23.73 4.99 0
 6 -4 -7 47.06 5.28 0
 6 -2 -9 78.55 6.58 0
 7 -6 -5 82.49 5.59 0
 7 -6 2 741.28 12.87 0
 7 -4 5 39.72 6.15 0
 8 -7 1 9.34 4.28 0
 9 -6 -7 54.38 5.27 0
 9 -3 -10 8.31 4.54 0
 10 -8 -4 7.5 4.38 0
 10 -8 1 103.85 5.63 0
 11 -3 8 94.47 8.53 0
 12 -9 -3 164.88 6.25 0
 12 -8 3 83.7 5.67 0
 13 -5 -10 1.68 4.24 0
 14 -9 -5 23.3 4.32 0
 14 -4 -11 -0.04 3.8 0
 15 -10 -2 42.46 4.82 0
 15 -10 -1 16.75 4.49 0
 16 -10 -3 2.62 3.73 0
 16 -9 -6 26.92 5.13 0
 16 -7 6 104.9 5.86 0
 16 -6 7 28.41 5.51 0
 17 -10 -4 -1 3.93 0
 17 -8 5 1.29 4.22 0
 -1 2 1 220.71 11.32 0
 -1 5 4 320.75 9.31 0
 0 1 2 40.78 7.9 0
 1 -1 -4 1710.3 30.43 0
 3 3 7 69.11 8.03 0
 5 -5 -4 487.78 10.66 0
 5 -5 1 287.65 9.32 0
 6 -6 -3 341.24 8.58 0
 7 -4 -8 4.39 4.76 0
 7 -3 6 17.31 5.77 0
 7 0 -11 38.76 5.66 0
 8 -7 -4 23.79 4.07 0
 11 -7 -7 15.16 4.76 0
 12 -8 -6 18.03 4.07 0
 13 -7 -8 15.13 4.77 0
 15 -9 3 26.38 4.91 0
 16 -7 -9 -6.88 4.02 0
 20 -10 2 1.03 4.17 0
 20 -9 4 2.83 3.99 0
 21 -9 4 15.15 4.25 0
 -2 4 1 302.2 9.77 0
 -2 5 -5 156.97 10.6 0
 2 1 -8 131.41 10.51 0
 7 -3 -9 24.57 5.38 0
 8 -1 -11 44.53 6.22 0
 9 -8 -2 217.11 6.6 0
 9 -8 -1 44.1 4.41 0
 10 -5 6 168.54 8.39 0
 11 -3 -11 6.44 4.37 0
 12 -9 1 42.3 5.02 0
 13 -4 8 -0.63 5.68 0
 15 -10 -3 13.08 3.89 0
 15 -10 0 5.36 4.05 0
 15 -9 -6 8.52 4.73 0
 16 -10 -4 18.93 4.34 0
 16 -8 5 1.25 4.21 0
 16 -6 -10 1.88 4.18 0
 18 -10 2 20.61 4.44 0
 18 -9 4 3.52 4.22 0
 19 -10 2 21.82 4.78 0
 19 -9 4 23.38 4.34 0
 3 1 -9 330.89 13.21 0
 7 -5 -7 4.69 4.39 0
 9 -8 -3 43.29 4.81 0
 10 -6 -8 65.16 5.8 0
 10 -5 -9 6.4 4.38 0
 11 -9 -2 23.08 5.14 0
 11 -9 -1 67.22 5.48 0
 12 -9 -4 16.39 4.16 0
 12 -6 -9 14.86 4.55 0
 13 -9 -5 21.81 4.2 0
 13 -8 4 4.84 4.78 0
 13 -4 -11 39.56 4.76 0
 14 -10 -2 9.64 4.64 0
 14 -10 -1 27.51 4.86 0
 15 -7 -9 5.43 4.05 0
 15 -7 6 20.17 4.86 0
 16 -8 -8 65.15 5.5 0
 -3 7 -4 266.59 9.39 0
 -2 5 2 3.81 3.27 0
 7 -7 -2 20.33 4.14 0
 7 -7 -1 51.78 5.34 0
 7 -5 4 385.88 10.45 0
 9 -8 0 2.53 3.63 0
 10 -6 5 50.04 5.16 0
 10 -4 -10 4.32 4.24 0
 11 -9 -3 124.18 6.02 0
 11 -9 0 89.5 5.35 0
 12 -7 -8 2.46 4.27 0
 12 -5 -10 76.81 5.43 0
 14 -10 -3 18.31 4.39 0
 14 -10 0 97.62 5.29 0
 14 -9 -6 22.21 4.63 0
 15 -10 -4 -2.28 4.49 0
 15 -6 -10 8.59 4.2 0
 17 -10 -5 9.8 3.97 0
 17 -10 2 60.82 5.1 0
 17 -9 4 24.24 4.17 0
 5 0 -10 22.16 5.85 0
 6 -6 -4 366.88 8.85 0
 6 -1 -10 23.39 5.04 0
 9 -2 -11 64.69 6.19 0
 10 -8 -5 39 5.44 0
 11 -8 -6 134.51 6.25 0
 12 -7 5 51.04 5.11 0
 12 -5 7 7.65 4.86 0
 14 -9 3 35.74 4.86 0
 15 -8 -8 2.8 4.63 0
 15 -8 5 20.19 4.47 0
 16 -10 -5 16.82 4.36 0
 19 -11 -1 20.78 4.89 0
 -3 6 -2 958.02 16.17 0
 -3 6 -1 171.67 7.15 0
 -1 4 3 713.8 14.45 0
 0 2 3 2369.67 34.14 0
 0 5 5 5.57 4.03 0
 4 4 8 17.27 6.33 0
 6 -6 1 31.55 5.15 0
 7 -7 -3 26.21 4.42 0
 7 -7 0 53.51 5.33 0
 7 -2 -10 42.46 5.46 0
 8 -7 -5 171.3 6.49 0
 8 -5 -8 20.8 4.68 0
 8 -4 -9 68.1 6.41 0
 10 -7 -7 57.33 5.19 0
 10 -4 7 70.78 7.12 0
 11 -8 3 148.4 6.15 0
 12 -9 -5 5.95 4.34 0
 13 -10 -2 68.9 5.08 0
 13 -10 -1 34.77 4.8 0
 14 -7 -9 9.15 4.19 0
 14 -6 -10 5.87 4.23 0
 15 -5 -11 0.22 3.73 0
 16 -10 2 3.63 4.28 0
 16 -9 4 4.98 3.98 0
 18 -11 -2 27.49 4.72 0
 18 -11 -1 -1.12 4.5 0
 19 -10 3 18.37 4.66 0
 20 -10 3 2.31 3.95 0
 8 -7 2 198.05 7.09 0
 9 -8 -4 10.91 3.81 0
 9 -8 1 52.2 4.95 0
 10 -7 4 24.68 4.64 0
 11 -9 -4 88.24 5.62 0
 12 -4 -11 15.52 4.46 0
 14 -10 -4 62.19 4.64 0
 14 -10 1 11.62 4.87 0
 14 -8 -8 16.95 4.55 0
 15 -10 -5 -1.02 4.26 0
 17 -11 -2 8.37 4.29 0
 17 -11 -1 28.69 4.78 0
 18 -11 -3 17.86 4.17 0
 18 -11 0 1.4 4.67 0
 18 -10 3 14.17 3.98 0
 -1 3 2 54.86 5.95 0
 1 3 5 406.04 13.33 0
 1 5 6 9.2 4.31 0
 2 3 6 -0.33 5.5 0
 4 -4 2 0.99 4.63 0
 5 -5 -5 595.58 11.32 0
 8 -6 -7 4.9 4.32 0
 8 -4 6 29.39 6.13 0
 8 -3 -10 48.96 6.07 0
 11 -9 1 71.71 5.09 0
 11 -6 -9 20.37 4.8 0
 13 -10 -3 39.65 4.32 0
 13 -10 0 57.46 5.25 0
 13 -9 -6 11.15 3.89 0
 14 -7 6 81.96 6.15 0
 15 -10 2 41.85 4.83 0
 17 -11 -3 16.24 4.21 0
 17 -10 -6 10.7 4.76 0
 19 -8 6 3.76 3.99 0
 -1 8 -8 58.71 8.2 0
 3 -4 -2 285.47 9.61 0
 3 -4 -1 197.33 8.4 0
 4 1 -10 370.5 13.51 0
 7 -7 -4 490.45 9.5 0
 9 -2 8 39.86 8.95 0
 10 -9 -2 2.23 3.75 0
 10 -9 -1 277.42 6.96 0
 10 -3 -11 12.85 4.59 0
 11 -7 -8 40.62 4.76 0
 11 -5 -10 14.96 4.41 0
 12 -8 4 230.79 7.5 0
 13 -9 3 92.95 5.62 0
 14 -8 5 15.68 4.53 0
 14 -5 -11 35.12 4.28 0
 15 -9 4 21.1 4.47 0
 16 -11 -2 24.69 4.77 0
 16 -11 -1 45.04 4.76 0
 17 -11 0 10.81 4.29 0
 17 -10 3 32.75 4.63 0
 18 -8 6 -4.25 3.9 0
 19 -11 1 22.63 4.77 0
 20 -9 5 -1.72 4.2 0
 21 -9 5 1.41 3.65 0
 -1 4 -6 320.33 19.24 0
 1 0 -6 2412.22 37.74 0
 1 1 -7 365.22 17.47 0
 4 -5 -2 96.51 5.93 0
 4 -5 -1 364.04 10.11 0
 8 -8 -2 265.44 7.04 0
 8 -8 -1 406.35 8.6 0
 9 -6 -8 43.28 4.89 0
 9 -5 -9 33.77 4.93 0
 10 -9 -3 5.99 4.78 0
 12 -10 -2 11.13 4.83 0
 13 -10 -4 22.16 4.82 0
 13 -7 -9 19.14 4.4 0
 13 -6 -10 67.78 4.97 0
 14 -10 -5 69.53 5.05 0
 16 -11 -3 25.78 4.38 0
 16 -11 0 -5.94 4.21 0
 16 -10 -6 10.82 3.97 0
 16 -8 -9 4.6 4.89 0
 17 -11 -4 29.16 4.17 0
 18 -11 1 -1.12 4.03 0
 19 -9 5 1.12 3.79 0
 -2 4 0 115.23 6.84 0
 -2 7 -6 246.84 10.93 0
 2 -3 -2 229.43 9.65 0
 5 -5 2 89.42 6.33 0
 6 -6 -5 69.69 5.38 0
 7 -7 1 55.74 5.39 0
 8 -8 -3 13.55 4.27 0
 8 -6 4 244.85 8.6 0
 9 -8 -5 9.99 4.35 0
 10 -9 0 55.25 4.72 0
 11 -9 -5 5.65 4.4 0
 12 -10 -1 121.32 5.76 0
 13 -10 1 33.21 4.85 0
 13 -8 -8 20.64 4.7 0
 14 -10 2 2.62 4.42 0
 15 -11 -2 0.79 4.25 0
 15 -11 -1 5.17 4.34 0
 16 -10 3 6.16 4.15 0
 17 -8 6 27.32 4.55 0
 18 -9 5 5 3.84 0
 3 -4 -3 402.66 11.05 0
 4 -5 -3 5.74 4.61 0
 4 -2 -8 2.96 5.13 0
 5 -6 -2 363.81 9.51 0
 5 -6 -1 536.42 11.08 0
 5 -3 -8 80.92 5.97 0
 8 -8 0 194.03 6.57 0
 9 -7 -7 8.53 5 0
 9 -4 -10 14.07 4.76 0
 11 -8 -7 3.84 4.68 0
 11 -7 5 210.76 7.64 0
 12 -10 -3 103.13 5.53 0
 12 -10 0 44.21 4.99 0
 12 -9 -6 19.73 4.32 0
 12 -4 8 11.03 5.83 0
 13 -5 -11 22.15 4.5 0
 14 -9 4 23.16 4.99 0
 15 -11 -3 10.17 4.18 0
 15 -10 -6 41.62 5.21 0
 16 -11 -4 11.28 3.99 0
 16 -9 -8 7.42 4.54 0
 19 -11 2 3.29 4.32 0
 20 -11 2 20.13 4.83 0
 20 -10 4 20.96 3.96 0
 2 -3 -1 138.34 7.97 0
 4 -3 -7 271.92 9.25 0
 5 -4 -7 200.88 7.9 0
 6 -4 -8 184.54 7.38 0
 9 -8 2 238.51 7.37 0
 10 -9 -4 50.1 4.86 0
 10 -8 3 1.71 3.98 0
 11 -4 -11 0.57 4.39 0
 13 -10 -5 12.99 4.46 0
 13 -7 6 6.95 4.96 0
 15 -11 0 78.59 5.46 0
 15 -8 -9 6.98 4.33 0
 15 -7 -10 8.64 3.94 0
 17 -11 -5 3.8 4.62 0
 17 -9 5 6.8 3.95 0
 18 -11 2 19.12 4.6 0
 19 -10 4 -3.4 3.62 0
 3 -4 0 81.18 6.39 0
 4 -5 0 12.54 4.58 0
 5 -6 -3 111.28 6.48 0
 5 -2 -9 6.97 5.28 0
 6 -6 2 288.4 9.21 0
 6 -5 -7 12.37 4.63 0
 6 -3 -9 3.44 4.89 0
 7 -2 7 124.89 12.47 0
 7 -1 -11 1.75 5.25 0
 8 -8 -4 100.19 5.65 0
 8 -2 -11 24.45 5.56 0
 10 -9 1 296.9 7.72 0
 10 -6 -9 15.96 4.44 0
 12 -10 -4 101.17 5.72 0
 12 -9 3 167.95 6.75 0
 12 -7 -9 22.11 4.43 0
 12 -6 -10 28.56 4.81 0
 13 -8 5 -5.93 5.02 0
 14 -11 -2 115.56 5.72 0
 14 -11 -1 14.43 4.46 0
 15 -11 -4 32.95 4.56 0
 15 -10 3 -2.93 4.31 0
 15 -9 -8 43.04 5.08 0
 16 -8 6 5.96 4.13 0
 18 -10 4 21.04 4.05 0
 -2 5 1 341.82 9.74 0
 2 -3 -3 780.75 16.17 0
 3 -2 -7 43.29 6.2 0
 6 -7 -2 715.92 11.91 0
 6 0 -11 -1.29 5.55 0
 7 -7 -5 12.62 4.43 0
 7 -5 -8 145.07 6.88 0
 7 -4 -9 34.35 5.48 0
 9 -9 -2 4.52 4.17 0
 10 -7 -8 10.04 4.59 0
 10 -5 -10 4.78 4.38 0
 11 -10 -2 100.48 5.87 0
 11 -8 4 112.91 6.44 0
 11 -5 7 26.37 5.45 0
 12 -10 1 100.02 5.56 0
 12 -8 -8 51.59 5.28 0
 13 -6 7 21.74 4.74 0
 14 -11 -3 25.55 4.38 0
 14 -10 -6 32.74 4.2 0
 15 -6 -11 8.67 3.85 0
 16 -11 -5 25.1 4.44 0
 16 -9 5 3.38 4.33 0
 16 -7 7 119.65 6.68 0
 17 -11 2 8.41 4.58 0
 -1 3 -5 428.93 25.08 0
 0 5 -8 0.65 10.3 0
 4 2 7 2.66 7.12 0
 5 -6 0 7.86 4.23 0
 6 -7 -1 182.31 6.68 0
 8 -8 1 426.1 9.04 0
 9 -9 -1 160.36 6.23 0
 9 -5 6 29.6 6.06 0
 9 -3 -11 11.11 4.81 0
 11 -10 -3 13.07 4.63 0
 11 -10 -1 7.24 4.28 0
 11 -9 -6 11.47 4.58 0
 14 -11 0 11.04 4.5 0
 14 -8 -9 22.83 4.47 0
 14 -7 -10 26.6 4.33 0
 17 -10 4 0.7 3.84 0
 18 -12 -2 9.76 4.59 0
 18 -12 -1 10.2 4.57 0
 20 -11 3 -0.57 4.32 0
 -2 4 -1 348.37 11.48 0
 2 2 -9 522.49 20.72 0
 3 -4 -4 50.77 6.05 0
 3 -1 -8 124.12 8.15 0
 4 -5 -4 32.91 5.25 0
 4 -4 -6 136.62 6.87 0
 4 -1 -9 69.32 6.9 0
 6 -7 -3 231.23 7.1 0
 7 -6 -7 25.32 4.46 0
 9 -9 -3 52.99 4.49 0
 9 -7 4 145.01 6.85 0
 10 -9 -5 52.99 5.27 0
 10 -8 -7 203.12 7.26 0
 12 -10 -5 34.73 4.73 0
 12 -5 -11 59.58 5.11 0
 13 -9 4 197.36 7.14 0
 14 -11 -4 3.85 4.18 0
 14 -10 3 15.87 4.91 0
 14 -9 -8 1.85 4.49 0
 15 -11 -5 34.62 4.59 0
 15 -8 6 97.36 6.05 0
 16 -11 2 24.75 4.46 0
 17 -12 -2 44.38 4.54 0
 19 -11 3 1.74 4.04 0
 -2 4 -2 8.59 4.46 0
 -1 5 3 168.26 7.13 0
 3 4 7 275.91 11.23 0
 5 -6 -4 98.24 6.09 0
 7 -7 2 17.62 4.95 0
 8 -6 -8 87.91 5.84 0
 8 -5 -9 41.02 5.45 0
 8 -3 7 74.71 9.05 0
 9 -9 0 745.31 11.12 0
 10 -3 8 19.83 6.96 0
 11 -10 0 19.37 4.3 0
 13 -11 -2 4.29 4.03 0
 13 -11 -1 10.92 4.35 0
 13 -10 -6 17.32 4.39 0
 14 -6 -11 13.09 3.85 0
 15 -9 5 30.79 4.79 0
 16 -10 4 15.85 4.48 0
 17 -12 -3 14.91 3.98 0
 17 -12 -1 2.42 4.05 0
 18 -11 3 23.5 4.32 0
 -2 6 -5 137.11 8.88 0
 -2 8 -6 -0.48 5.6 0
 -1 6 -7 82 9.85 0
 3 -3 -6 15.15 4.74 0
 6 -7 0 249.6 7.55 0
 6 -2 -10 28.13 5.06 0
 7 -8 -2 196.93 6.68 0
 7 -3 -10 0.67 4.46 0
 8 -8 -5 24.7 4.76 0
 9 -9 -4 1.94 4.25 0
 10 -4 -11 5.02 4.2 0
 11 -10 -4 147.18 6.16 0
 11 -7 -9 25.64 4.47 0
 11 -6 -10 44.47 4.97 0
 13 -11 -3 37.25 4.46 0
 13 -8 -9 1.2 3.99 0
 16 -12 -2 -6.13 4.25 0
 16 -11 -6 28.54 4.73 0
 17 -12 0 -1.31 4.53 0
 19 -12 1 8.54 4.67 0
 -2 5 -4 27.86 6.38 0
 -1 2 0 1.28 3.7 0
 2 -3 0 277.08 11.1 0
 5 3 8 78.76 9.31 0
 6 -7 -4 19.9 4.69 0
 7 -8 -3 85.13 5.42 0
 7 -8 -1 8.06 3.74 0
 8 -7 -7 25.83 4.93 0
 8 -4 -10 17.54 4.98 0
 11 -9 3 75.57 5.55 0
 11 -8 -8 15.93 4.69 0
 12 -8 5 39.44 5.45 0
 12 -7 6 9.32 4.76 0
 13 -11 0 48.33 5.04 0
 13 -7 -10 17.37 4.27 0
 14 -11 -5 16.37 4.29 0
 15 -11 2 7.65 4.33 0
 16 -12 -3 12.33 3.97 0
 16 -12 -1 11.45 4 0
 17 -12 -4 -3.55 4.06 0
 17 -11 3 17.97 3.96 0
 18 -12 1 9.92 4.59 0
 19 -9 6 -0.23 3.77 0
 20 -10 5 19.27 3.83 0
 3 2 -10 213.54 12.86 0
 5 -1 -10 31.78 5.78 0
 9 -6 -9 41.48 4.68 0
 10 -10 -2 63.42 5.42 0
 10 -7 5 9.8 4.81 0
 11 -10 1 22.92 5.06 0
 13 -11 -4 46.61 4.37 0
 13 -9 -8 46.35 5.37 0
 15 -10 4 2.58 4.37 0
 16 -12 0 44.31 4.75 0
 18 -9 6 5.53 3.87 0
 19 -10 5 21.5 4 0
 1 -2 -2 4342.62 46.52 0
 2 -3 -4 218.06 9.6 0
 4 -5 1 317.56 9.96 0
 5 -6 1 513.19 11.28 0
 7 -8 0 91.44 5.54 0
 9 -9 1 154.29 6.31 0
 9 -7 -8 195.82 6.96 0
 10 -10 -3 -3.47 4.53 0
 10 -10 -1 348.67 7.58 0
 10 -9 -6 224.63 7.07 0
 11 -10 -5 42.36 4.82 0
 12 -11 -2 33.54 4.9 0
 12 -10 -6 32.38 4.8 0
 13 -10 3 51.73 5.12 0
 13 -6 -11 50.93 4.62 0
 14 -8 6 16.46 4.97 0
 15 -12 -2 31.89 4.84 0
 15 -12 -1 18.88 4.37 0
 15 -11 -6 10.52 4.18 0
 15 -9 -9 12.44 4.35 0
 15 -8 -10 1.78 3.92 0
 16 -12 -4 17.18 4.3 0
 18 -10 5 5.47 3.98 0
 2 -1 -7 375.12 12.79 0
 4 -5 -5 27.84 5.48 0
 7 -8 -4 24.53 4.53 0
 8 -9 -2 232.78 7.1 0
 8 -8 2 264.2 7.69 0
 9 -9 -5 20.3 4.85 0
 9 -5 -10 10.35 4.36 0
 9 -4 7 94.67 8.26 0
 11 -5 -11 2.78 4.1 0
 12 -11 -3 13.82 4.76 0
 12 -11 -1 126.42 5.55 0
 12 -9 4 16.69 4.66 0
 12 -6 7 13.13 4.85 0
 13 -11 1 -0.63 4.56 0
 14 -11 2 123.3 5.7 0
 14 -9 5 35.22 5.04 0
 15 -12 -3 6.98 3.78 0
 16 -11 3 11.45 4.45 0
 19 -12 2 16.99 4.57 0
 20 -11 4 2.2 3.64 0
 -2 5 0 131.71 6.74 0
 1 4 5 253.8 9.63 0
 2 4 6 92.07 7.29 0
 3 -4 1 164.26 8.65 0
 3 0 -9 161.98 9.88 0
 5 -6 -5 40.28 5 0
 6 -7 1 151.44 7 0
 6 -4 5 164.69 9.54 0
 8 -9 -3 31.48 4.62 0
 8 -9 -1 59.59 4.79 0
 9 -8 -7 146.35 6.26 0
 10 -10 -4 23.12 4.96 0
 10 -10 0 536.47 9.53 0
 10 -8 4 3.8 3.73 0
 12 -11 0 8.28 4.29 0
 12 -8 -9 80.12 5.2 0
 12 -7 -10 65.42 4.86 0
 13 -11 -5 46.42 4.95 0
 14 -11 -6 29.25 4.8 0
 15 -12 -4 3.08 3.87 0
 15 -12 0 -1.68 4.36 0
 15 -10 -8 0.03 4.01 0
 17 -9 6 1.73 4.22 0
 18 -12 2 9.8 4.66 0
 19 -11 4 19.66 4.05 0
 -1 4 2 1054.65 18.05 0
 1 -2 -3 1986.34 30.13 0
 1 -2 -1 199.97 11.23 0
 1 2 -8 120.33 15.8 0
 2 -2 -6 554.01 14.25 0
 6 -7 -5 44.68 5.09 0
 10 -7 -9 -0.61 4.21 0
 11 -4 8 11.54 6.29 0
 12 -11 -4 39.74 4.94 0
 12 -9 -8 19.54 4.75 0
 14 -12 -2 0.8 4.52 0
 14 -12 -1 12.97 4.4 0
 14 -10 4 64.15 5.61 0
 14 -9 -9 6.74 4.11 0
 14 -8 -10 23.44 4.33 0
 16 -12 -5 19.66 4.25 0
 17 -10 5 6.63 3.92 0
 18 -11 4 2.61 3.7 0
 5 -4 -8 7.01 4.69 0
 6 -5 -8 20.3 4.87 0
 7 -6 4 22.48 4.86 0
 7 -5 5 111.2 7.3 0
 7 -2 -11 17.75 5.59 0
 8 -3 -11 36.13 5.26 0
 10 -8 -8 64.84 5.35 0
 10 -6 -10 -3.3 4.07 0
 12 -6 -11 0.85 4.14 0
 14 -12 -3 50.12 4.35 0
 15 -11 3 5.53 4.48 0
 17 -12 2 30.12 4.91 0
 -2 7 -5 123.07 7.97 0
 -1 3 1 117.49 7.7 0
 2 0 -8 978.63 21.59 0
 4 0 -10 6.79 6.39 0
 5 -5 -7 3.54 4.91 0
 5 -3 5 267.16 13.27 0
 6 -4 -9 30.88 5.45 0
 7 -8 1 5.39 4.06 0
 7 -6 -8 13.33 4.95 0
 7 -5 -9 37.74 5.71 0
 8 -9 -4 10.59 4.57 0
 8 -9 0 0.72 3.56 0
 9 -4 -11 22 4.58 0
 11 -11 -2 15.93 4.96 0
 11 -10 -6 78.85 5.6 0
 12 -10 3 90.8 5.49 0
 14 -12 -4 41.52 4.66 0
 14 -12 0 19.11 4.62 0
 14 -10 -8 18.43 4.26 0
 14 -7 -11 26.05 4.28 0
 15 -12 -5 -4.58 4.16 0
 16 -10 5 13.66 4.35 0
 16 -9 6 26.75 4.63 0
 17 -13 -2 -1.01 4.41 0
 17 -11 4 20.16 4.54 0
 3 0 5 82.12 16.42 0
 4 -6 -2 418.83 10.25 0
 4 -3 -8 54.85 5.82 0
 5 -7 -2 405.17 9.47 0
 5 -3 -9 45.49 6.22 0
 6 -6 -7 4.04 4 0
 6 -1 -11 27.69 5.82 0
 7 -8 -5 156.12 6.28 0
 9 -10 -2 8.48 4.49 0
 10 -10 -5 24.6 5 0
 10 -10 1 356.02 8.08 0
 10 -9 -7 60.39 5.34 0
 10 -9 3 16.39 4.18 0
 10 -5 7 133.13 8.1 0
 11 -11 -3 2.98 4.93 0
 11 -11 -1 81.78 5.28 0
 11 -8 5 23.67 4.97 0
 12 -11 -5 42.97 4.89 0
 12 -11 1 118.6 5.96 0
 13 -11 -6 16.56 4.57 0
 13 -11 2 6.58 4.75 0
 13 -9 5 25.82 4.88 0
 13 -8 6 16.58 4.97 0
 16 -12 2 1.51 4.07 0
 16 -8 7 41.55 5.53 0
 17 -13 -3 -1.14 3.61 0
 17 -13 -1 14.54 4.15 0
 19 -12 3 0.17 4.14 0
 0 3 3 315.37 11.34 0
 3 2 6 29.03 6.95 0
 4 -6 -3 279 8.66 0
 4 -6 -1 3.78 4.78 0
 4 -4 -7 55.92 5.93 0
 5 -7 -3 66.02 5.68 0
 7 -7 -7 20.82 4.75 0
 8 -7 -8 112.98 6.48 0
 8 -7 4 24.87 4.94 0
 8 -6 -9 90.89 5.99 0
 9 -10 -3 6.98 5.02 0
 9 -10 -1 299.21 7.68 0
 10 -5 -11 17.45 4.51 0
 11 -8 -9 8.8 4.27 0
 11 -7 -10 33.53 4.81 0
 13 -12 -3 31.45 4.49 0
 13 -12 -2 109.89 5.2 0
 13 -12 -1 22.28 4.44 0
 13 -9 -9 86.79 5.43 0
 13 -8 -10 43.56 4.51 0
 14 -11 3 24.72 4.91 0
 16 -13 -2 40.81 4.73 0
 18 -12 3 0.02 3.99 0
 -2 5 -1 277.92 9.57 0
 -1 7 -7 69.19 8.3 0
 3 -5 -2 21.91 4.95 0
 5 -7 -1 77.9 5.36 0
 6 -8 -2 44.14 4.73 0
 7 -4 -10 49.75 6.02 0
 11 -11 -4 29.07 4.82 0
 11 -11 0 149.99 6.44 0
 11 -9 -8 64.03 5.42 0
 11 -9 4 58.32 5.39 0
 13 -10 -8 8.37 4.55 0
 13 -10 4 24.73 5.08 0
 14 -12 -5 17.17 4.38 0
 16 -13 -3 14.91 4.17 0
 16 -13 -1 7.31 4.77 0
 16 -11 4 3.41 3.8 0
 18 -13 1 -0.16 4.55 0
 -2 6 -4 586.7 14.57 0
 -2 6 0 909.87 14.87 0
 6 -8 -3 292.59 7.76 0
 6 -8 -1 254.08 7.71 0
 6 -3 -10 23.15 5 0
 8 -9 -5 3.89 4.42 0
 8 -9 1 41.9 4.78 0
 8 -5 -10 86.43 5.73 0
 9 -10 -4 53.2 5.36 0
 9 -10 0 61.55 5.1 0
 13 -12 -4 -2.59 4.16 0
 13 -12 0 5.89 4.17 0
 13 -7 -11 12.25 4.01 0
 15 -12 -6 9.96 4.55 0
 15 -12 2 24.7 4.56 0
 15 -10 5 2.91 4.25 0
 15 -9 6 23.68 4.55 0
 16 -13 -4 -4.03 3.99 0
 17 -12 3 11.88 4.11 0
 20 -11 5 -3.6 3.73 0
 -2 5 -2 28.95 4.52 0
 2 2 5 65.58 7.7 0
 3 -5 -3 105.44 6.55 0
 3 -5 -1 78.94 6.1 0
 4 -5 -6 421.09 10.36 0
 4 -2 -9 9.57 5.65 0
 5 -6 2 293.36 9.47 0
 7 -4 6 214.72 10.41 0
 8 -8 -7 5.94 4.64 0
 9 -8 -8 10.4 5.05 0
 9 -7 -9 63.87 5.17 0
 11 -6 -11 83.85 5.43 0
 12 -11 -6 77.64 5.23 0
 12 -5 8 0.97 6.28 0
 15 -13 -2 -6.59 4.11 0
 16 -13 0 2.62 3.88 0
 17 -13 1 1.71 4.43 0
 19 -11 5 5.58 3.68 0
 1 -2 -4 28.5 6.2 0
 1 5 5 224.87 8.35 0
 3 -3 -7 67.68 6.24 0
 4 -6 -4 174.69 7.34 0
 5 -7 -4 388.31 8.71 0
 5 -7 0 138.9 6.87 0
 6 -7 2 724.31 12.63 0
 7 -9 -2 84.84 5.14 0
 8 -5 6 149.03 8.72 0
 9 -7 5 1.02 4.18 0
 9 -6 -10 68.96 5.44 0
 10 -11 -2 114.22 6.13 0
 10 -10 -6 1.61 4.77 0
 11 -11 -5 9.56 4.63 0
 12 -12 -2 60 5.01 0
 12 -9 -9 19.9 4.23 0
 12 -8 -10 13.21 4.41 0
 15 -13 -3 13.57 3.83 0
 15 -13 -1 21.9 4.1 0
 15 -11 -8 8.03 4.26 0
 15 -11 4 34.67 4.85 0
 18 -10 6 7.19 3.93 0
 -1 5 2 4.83 3.47 0
 2 5 6 194.05 8.31 0
 3 -2 -8 1.18 4.8 0
 4 -6 0 97.71 6.44 0
 4 -5 2 62.9 6.38 0
 5 -2 -10 55.46 5.97 0
 6 -8 -4 237.15 7.19 0
 6 -8 0 170.55 6.88 0
 7 -9 -3 38.02 4.31 0
 7 -9 -1 374.83 8.33 0
 9 -8 4 14.75 4.12 0
 10 -11 -3 16.25 4.44 0
 10 -11 -1 18.43 5.06 0
 11 -11 1 82.58 5 0
 11 -10 3 22.67 4.74 0
 11 -6 7 18.46 5.1 0
 12 -12 -3 9.12 3.92 0
 12 -12 -1 3.28 4.39 0
 13 -12 -5 2.36 4.61 0
 13 -11 3 32.2 4.61 0
 14 -12 -6 31.54 4.89 0
 14 -10 -9 15.3 4.36 0
 14 -9 -10 33.19 4.47 0
 15 -13 -4 23.6 4.14 0
 15 -13 0 54.97 4.97 0
 16 -12 3 6.42 4.14 0
 18 -13 2 14.51 4.41 0
 18 -11 5 20.87 4.11 0
 19 -12 4 -2.84 3.54 0
 -1 2 -1 199.35 12.88 0
 -1 8 -7 37.17 6.9 0
 2 -3 1 212.98 10.6 0
 6 -3 6 239.99 13.16 0
 7 -8 2 142.28 6.42 0
 9 -10 -5 58.8 4.68 0
 9 -9 -7 147.57 6.48 0
 10 -8 -9 23.81 4.45 0
 12 -12 -4 41.63 4.76 0
 12 -10 -8 38.64 5.17 0
 12 -9 5 9.13 5.41 0
 12 -8 6 7.96 4.76 0
 14 -13 -2 28.63 4.66 0
 14 -12 2 3.26 4.46 0
 14 -8 -11 -3.82 4.05 0
 2 -4 -2 8.54 4.43 0
 3 -5 -4 328.6 9.62 0
 3 -4 -6 298.21 9.41 0
 5 4 8 9.51 5.72 0
 7 -9 -4 157.84 6.39 0
 8 -10 -2 16.38 4.62 0
 8 -4 -11 3.69 4.94 0
 9 -10 1 274.09 7.15 0
 9 -6 6 161.17 8.37 0
 10 -11 -4 139.88 5.74 0
 10 -11 0 20.41 4.66 0
 10 -9 -8 18.42 4.71 0
 10 -7 -10 12.79 4.3 0
 12 -12 0 141.98 6.02 0
 12 -10 4 99.2 6.16 0
 12 -7 -11 62.03 4.81 0
 14 -13 -3 5.62 3.69 0
 14 -13 -1 35.51 4.8 0
 14 -11 -8 2.42 4.75 0
 14 -10 5 70.84 5.24 0
 14 -9 6 32.79 4.89 0
 17 -13 2 7.57 4.39 0
 17 -11 5 3.77 4.16 0
 17 -10 6 14.7 4.2 0
 18 -12 4 34.15 4.08 0
 -2 6 -1 228.8 8.16 0
 -2 7 -4 147.96 7.57 0
 -1 5 -6 10.86 7.53 0
 5 -7 -5 118.68 6.43 0
 7 -9 0 298.57 7.86 0
 7 -3 -11 5.7 5.39 0
 8 -10 -3 -1.49 3.71 0
 8 -10 -1 99.79 5.53 0
 9 -9 3 50.04 5.11 0
 9 -5 -11 7.82 4.1 0
 10 -8 5 34.7 5.32 0
 11 -11 -6 12.6 4.47 0
 14 -13 -4 1.16 3.95 0
 15 -13 -5 14.25 4.26 0
 15 -12 3 10.19 4.22 0
 17 -14 -1 16.57 4.82 0
 1 -2 0 1.18 3.83 0
 2 -4 -3 175.74 8.27 0
 3 -5 0 1112.16 17.07 0
 4 -6 -5 169.27 7.34 0
 4 3 7 267.15 12.02 0
 6 -8 -5 41.63 4.81 0
 6 -6 -8 155.51 7.04 0
 8 -9 2 211.56 7.04 0
 10 -9 4 45.89 5.49 0
 11 -12 -2 19.78 4.59 0
 11 -9 -9 48.22 4.96 0
 12 -12 -5 83.13 5.24 0
 13 -12 -6 20.89 4.63 0
 13 -10 -9 10.43 4.32 0
 13 -9 -10 10.11 3.86 0
 14 -13 0 -4.69 4.42 0
 14 -11 4 1.93 4.17 0
 17 -12 4 -2.43 4.21 0
 19 -13 3 3.95 4.17 0
 -2 6 -2 58.55 5.51 0
 2 -4 -1 340.25 10.88 0
 5 -5 -8 160.44 7.17 0
 6 -5 -9 109.48 6.75 0
 7 -7 -8 122.79 6.41 0
 7 -6 -9 16.25 5.33 0
 8 -10 -4 2.69 4.4 0
 9 -10 -6 245.05 7.17 0
 10 -11 -5 33.68 4.92 0
 10 -10 -7 9.14 4.96 0
 10 -6 -11 0.67 4.24 0
 11 -12 -3 29.94 4.35 0
 11 -12 -1 119.92 5.74 0
 11 -8 -10 59.93 4.66 0
 12 -12 1 2.43 4.32 0
 13 -13 -3 34.44 4.5 0
 13 -13 -2 8.99 4.31 0
 13 -12 2 111.62 5.7 0
 16 -14 -3 15.64 3.98 0
 16 -14 -2 -1.76 4.46 0
 16 -13 2 41.27 5.13 0
 16 -11 5 18.78 4.31 0
 16 -10 6 1.81 3.97 0
 18 -13 3 25.64 4.74 0
 0 2 2 1478.89 28.14 0
 0 6 -8 197.13 13.51 0
 1 -1 -6 71.54 8.13 0
 5 -7 1 45.17 5.33 0
 5 -6 -7 27.81 4.82 0
 6 -8 1 246.76 7.84 0
 6 -7 -7 24.51 4.57 0
 6 -2 -11 7.38 5.28 0
 7 -9 -5 2.01 4.26 0
 8 -10 0 222.51 7.11 0
 8 -8 -8 174.36 7.01 0
 8 -7 -9 21.61 4.67 0
 9 -11 -3 70.62 5.46 0
 9 -11 -2 33.77 5.19 0
 10 -11 1 7.15 4.68 0
 11 -12 -4 40.55 4.89 0
 11 -10 -8 11.53 4.63 0
 12 -11 3 26.68 4.76 0
 12 -7 7 6.84 4.72 0
 13 -13 -1 3.14 4.47 0
 13 -11 -8 19.79 4.8 0
 13 -8 -11 25.56 4.17 0
 14 -13 -5 14.57 4.5 0
 15 -13 -6 11.42 4.55 0
 16 -14 -1 3.13 4.55 0
 -1 4 1 106.49 6.63 0
 3 -1 -9 322 12.13 0
 3 1 -10 59.53 8.96 0
 5 -4 -9 60.02 6.33 0
 6 2 8 244.5 14.51 0
 7 -8 -7 28.07 5.12 0
 9 -11 -1 72.18 5.58 0
 10 -10 3 3.67 4.6 0
 11 -12 0 -6 4.28 0
 11 -7 -11 0.49 4.13 0
 13 -13 -4 51.35 4.96 0
 13 -10 5 23.91 4.61 0
 14 -12 3 45.76 4.84 0
 16 -12 4 26.69 4.51 0
 -1 2 -2 4475.18 64.63 0
 0 4 3 3.45 3.55 0
 1 0 -7 1259.18 27.62 0
 2 -4 -4 457.05 12.03 0
 3 -4 2 299.93 11.29 0
 4 -6 1 3.91 4.54 0
 4 -1 -10 353.92 11.8 0
 7 -9 1 327.01 8.27 0
 7 -5 -10 12.5 5.18 0
 8 -10 -5 40.78 5.16 0
 8 -6 -10 29 4.93 0
 9 -11 -4 54.93 5.34 0
 9 -8 -9 3.1 4.33 0
 12 -12 -6 -2.61 4.13 0
 12 -10 -9 44.1 5.27 0
 13 -13 0 75.04 5.23 0
 13 -9 6 6.88 5.01 0
 15 -14 -3 5.67 3.8 0
 15 -14 -2 21.3 4.68 0
 15 -13 2 11.41 4.13 0
 16 -14 0 32.16 4.52 0
 17 -14 1 9.89 4.53 0
 17 -13 3 4.89 4.14 0
 2 -2 -7 43.85 6.47 0
 2 1 -9 40.51 9.36 0
 4 -5 -7 219.05 8.14 0
 4 -4 -8 18.92 4.57 0
 5 -8 -2 173.47 6.83 0
 6 -4 -10 3.1 4.63 0
 8 -9 -7 158.27 6.53 0
 9 -9 -8 164.8 6.6 0
 9 -7 -10 10.58 4.42 0
 10 -11 -6 108.17 5.56 0
 11 -12 -5 43.76 4.84 0
 11 -9 5 11.14 4.55 0
 12 -9 -10 39.12 4.72 0
 13 -11 4 48.99 5.13 0
 14 -13 -6 14.25 4.69 0
 14 -11 -9 29.34 4.67 0
 15 -14 -1 -1.88 3.87 0
 15 -11 5 25.27 4.58 0
 15 -10 6 45.34 5.38 0
 19 -12 5 19.5 4 0
 -1 3 0 48.02 5.78 0
 2 -3 -6 1.69 4.84 0
 4 -7 -2 406.8 9.88 0
 5 -8 -3 5.12 3.73 0
 5 1 7 169.95 14.84 0
 6 -9 -3 63.14 4.99 0
 6 -9 -2 117.13 5.49 0
 7 -7 4 475.6 11.08 0
 9 -11 0 98.42 5.02 0
 10 -12 -2 16.39 4.78 0
 10 -9 -9 -1.34 4.53 0
 11 -10 4 126.48 6.06 0
 12 -13 -3 11.29 4.34 0
 12 -13 -2 117.82 5.26 0
 12 -11 -8 15.53 4.73 0
 12 -8 -11 0.5 4.12 0
 13 -13 -5 40.36 4.33 0
 15 -14 -4 1.52 3.47 0
 18 -14 2 4.79 4.45 0
 18 -11 6 14.54 4.35 0
 1 1 3 1668.66 37.16 0
 1 5 -9 16.67 11.55 0
 4 -7 -3 300.35 8.5 0
 4 -2 5 289.34 19.54 0
 5 -8 -1 90.8 5.47 0
 6 -9 -1 144.8 6.03 0
 6 -6 4 360.47 10.2 0
 7 -10 -2 106.67 5.71 0
 8 -10 1 124.41 6 0
 9 -11 -5 20.62 4.56 0
 9 -10 -7 54.63 5.12 0
 10 -12 -3 85.85 5.28 0
 10 -12 -1 96.44 5.69 0
 10 -8 -10 42.56 4.91 0
 10 -4 8 156.5 10.48 0
 11 -12 1 129.27 5.79 0
 12 -13 -4 -2.28 4.27 0
 12 -13 -1 27.71 4.17 0
 14 -14 -3 -1.8 3.86 0
 14 -14 -2 -0.67 4.16 0
 14 -12 -8 54.42 5.27 0
 15 -14 0 5.78 4.04 0
 15 -12 4 6.38 3.84 0
 16 -14 1 5.84 4.57 0
 16 -13 3 13.22 4.15 0
 18 -12 5 11.11 3.86 0
 19 -13 4 8.76 3.89 0
 3 3 6 13.99 5.98 0
 4 -7 -1 1079.27 14.75 0
 4 -3 -9 14.02 5.81 0
 5 -8 -4 3.74 4.33 0
 6 -9 -4 32.65 4.73 0
 7 -10 -3 14.04 3.92 0
 8 -8 4 97.53 6.52 0
 8 -5 -11 69.66 5.84 0
 9 -3 8 25.74 8.17 0
 10 -12 -4 98.23 5.43 0
 10 -10 -8 80.45 5.44 0
 11 -11 3 0.34 4.68 0
 13 -12 3 15.01 4.39 0
 14 -14 -1 11.98 4.3 0
 14 -13 2 35.53 4.7 0
 17 -14 2 7.74 4.44 0
 18 -13 4 3.4 4.02 0
 -1 6 -6 455.89 14.92 0
 2 -4 0 115.95 7.46 0
 2 -1 -8 122.84 8.98 0
 4 -7 -4 226.78 7.53 0
 5 -3 -10 14.4 5.12 0
 7 -10 -1 95.95 5.21 0
 7 -4 -11 36.08 6.06 0
 9 -6 -11 23.41 4.85 0
 9 -5 7 6.6 5.83 0
 11 -12 -6 75.14 5.19 0
 11 -5 8 52.4 7.24 0
 12 -13 0 6.11 4.46 0
 13 -13 -6 10.36 4.74 0
 13 -11 -9 4.22 4.51 0
 13 -10 -10 67.52 5.05 0
 14 -14 -4 17.3 4.26 0
 15 -9 7 24.3 5 0
 17 -12 5 9.43 4.14 0
 17 -11 6 2.35 3.78 0
 0 5 3 396.7 10.55 0
 0 7 -8 84.6 9.01 0
 2 3 5 67.49 6.95 0
 3 -6 -3 151.62 7.05 0
 3 -6 -2 986.25 14.93 0
 3 -5 1 65.19 5.9 0
 3 -4 -7 280.23 9.58 0
 4 4 7 57.46 7.21 0
 7 -10 -4 29.57 4.14 0
 8 -11 -3 165.69 6.43 0
 8 -11 -2 79.75 5.47 0
 8 -4 7 50.16 7.87 0
 9 -11 1 75.21 5.11 0
 9 -9 4 6.11 4.16 0
 10 -12 0 45.38 5.28 0
 10 -7 -11 40.38 4.97 0
 10 -6 7 33.74 5.7 0
 11 -10 -9 21.07 4.39 0
 11 -9 -10 3.24 3.87 0
 12 -13 -5 4.55 4.41 0
 12 -10 5 29.2 4.88 0
 13 -9 -11 -2.84 4.23 0
 14 -14 0 82.92 5.11 0
 14 -11 5 4.33 4.19 0
 15 -13 3 14.7 4.15 0
 -1 5 1 43.67 4.37 0
 5 -8 0 6.23 4.61 0
 6 -9 0 -0.1 3.33 0
 6 -8 2 42.72 4.96 0
 7 -8 -8 114.36 6.38 0
 7 -7 -9 132.57 6.49 0
 8 -11 -1 175.88 6.37 0
 9 -8 5 4.95 4.39 0
 10 -12 -5 24.79 4.75 0
 11 -13 -3 33.36 4.59 0
 11 -13 -2 10.04 4.64 0
 11 -11 -8 9.91 4.35 0
 12 -11 4 37.68 4.88 0
 13 -14 -3 8.07 3.98 0
 13 -14 -2 30.36 4.63 0
 13 -12 -8 20.06 4.77 0
 14 -14 -5 22.13 4.74 0
 14 -12 4 30.07 4.77 0
 14 -10 6 16.93 4.36 0
 16 -15 -1 8.35 4.49 0
 16 -14 2 6.54 4.38 0
 17 -13 4 21.71 3.98 0
 -1 4 -5 261.13 14.28 0
 0 8 -8 90.86 8.03 0
 3 -6 -1 182.75 7.69 0
 3 -3 -8 67.49 6.21 0
 5 -8 -5 1.67 4.29 0
 5 -7 2 396.83 10.29 0
 6 -9 -5 57 5.09 0
 6 -7 -8 14.5 4.76 0
 6 -6 -9 40.35 5.67 0
 6 -5 5 37.17 6.06 0
 7 -10 0 -1.32 3.83 0
 7 -9 2 91.95 5.54 0
 8 -11 -4 109.49 6.1 0
 8 -8 -9 140.92 6.47 0
 9 -11 -6 11.17 4.77 0
 11 -13 -1 -2.96 4.47 0
 11 -8 -11 33.36 4.7 0
 12 -9 6 56.12 5.5 0
 13 -14 -1 26.19 4.55 0
 13 -13 2 11.38 4.4 0
 18 -14 3 4.17 4.12 0
 -1 7 -6 45.61 6.68 0
 0 1 1 1395.53 38 0
 1 -3 -3 1214.58 21.34 0
 1 -3 -2 56.89 6.26 0
 3 -6 -4 72.32 6.06 0
 3 -5 -6 6.61 4.69 0
 4 -7 0 86.04 6.1 0
 5 -6 -8 12.67 5.11 0
 6 -8 -7 2.61 4.5 0
 6 -3 -11 20.8 5.64 0
 7 -10 -5 13.38 4.55 0
 8 -9 -8 10.73 4.68 0
 9 -12 -3 170.61 6.46 0
 9 -12 -2 221.12 6.92 0
 9 -10 3 -0.11 3.76 0
 11 -13 -4 49.39 4.46 0
 11 -7 7 26.58 5.18 0
 12 -11 -9 3.39 4.64 0
 12 -10 -10 2.61 4.22 0
 12 -6 8 1.5 5.76 0
 13 -14 -4 7.65 3.57 0
 15 -15 -2 1.03 4.16 0
 16 -12 5 27.24 4.17 0
 16 -11 6 26.34 4.42 0
 -1 8 -6 192.42 9.26 0
 4 -7 -5 38.72 4.91 0
 5 -7 -7 12 4.81 0
 7 -9 -7 8.07 4.7 0
 7 -6 -10 138.44 6.48 0
 8 -11 0 49.97 4.95 0
 8 -10 2 7.51 4.21 0
 8 -7 -10 110.26 6.17 0
 9 -12 -1 43.8 5.14 0
 9 -9 -9 48.79 4.79 0
 10 -12 1 120.99 5.94 0
 10 -10 4 27.7 4.86 0
 10 -9 5 54.98 5.46 0
 11 -13 0 48.1 4.92 0
 12 -13 -6 20.12 4.19 0
 12 -12 3 4.4 4.49 0
 13 -14 0 -5.19 4.2 0
 14 -13 3 10.8 4.18 0
 15 -15 -3 15.71 3.66 0
 15 -15 -1 15.91 4.61 0
 15 -14 2 17.26 4.88 0
 16 -13 4 4.82 3.69 0
 17 -14 3 29.73 4.38 0
 -1 6 1 8.23 2.91 0
 0 0 -5 4982.93 68.36 0
 4 -5 3 20.99 5.59 0
 5 -5 -9 12.46 5.06 0
 8 -11 -5 23.16 5.04 0
 8 -10 -7 194.01 6.77 0
 9 -12 -4 14.86 4.76 0
 9 -10 -8 20.15 4.77 0
 9 -8 -10 2.04 4.03 0
 10 -12 -6 40.29 4.89 0
 11 -13 -5 60.02 4.94 0
 12 -12 -8 22.89 4.79 0
 12 -9 -11 14.45 4.19 0
 13 -14 -5 6.38 4.35 0
 14 -14 -6 5.52 4.1 0
 19 -13 5 2.88 3.55 0
 0 1 -6 2368.7 62.58 0
 4 -6 2 434.14 11.29 0
 6 -5 -10 101.04 6.29 0
 8 -6 6 63.87 6.78 0
 9 -7 6 37.21 5.73 0
 10 -11 3 4.74 4.55 0
 10 -10 -9 28.79 4.41 0
 10 -9 -10 9.22 4.41 0
 12 -14 -3 47.89 4.84 0
 12 -14 -2 4.43 3.92 0
 13 -11 5 56.43 4.94 0
 -1 4 0 86.99 6.41 0
 2 -5 -3 73.53 6.05 0
 2 -5 -2 24.85 4.88 0
 4 -6 -7 52.26 5.26 0
 4 -5 -8 7.13 4.61 0
 4 -2 -10 47.7 6.17 0
 6 -9 1 119.76 5.64 0
 7 -10 1 77.61 5.37 0
 9 -12 0 102.25 5.75 0
 9 -11 -7 50.44 5.11 0
 10 -13 -3 52.96 5.2 0
 10 -13 -2 39.82 4.92 0
 10 -11 -8 10.97 4.31 0
 12 -14 -4 35.46 4.63 0
 12 -14 -1 10.25 4.52 0
 12 -8 7 23.84 5.24 0
 13 -12 4 1.36 4.16 0
 13 -11 -10 2.98 4.01 0
 13 -10 6 18.39 4.46 0
 14 -15 -3 6.01 3.9 0
 14 -15 -2 31.1 4.65 0
 15 -15 0 31.95 4.44 0
 15 -12 5 3.35 3.87 0
 15 -11 6 11.05 4.66 0
 16 -15 1 -1.81 4.51 0
 16 -14 3 6.55 3.92 0
 18 -13 5 18.22 4.25 0
 0 -1 -3 5976.53 68.02 0
 0 3 2 214.42 9.91 0
 1 -3 -4 1358.42 22.14 0
 1 -3 -1 76.26 6.96 0
 3 -6 0 61.08 5.81 0
 3 -2 -9 -0.52 5.25 0
 3 4 6 276.98 10.43 0
 5 -9 -3 19.42 4.3 0
 5 -9 -2 5.5 3.98 0
 5 -8 1 114.32 5.92 0
 6 -10 -3 14.22 4.64 0
 6 -10 -2 -0 4.04 0
 6 3 8 20.51 7.24 0
 7 -3 7 38.35 9.46 0
 8 -6 -11 27.38 4.59 0
 9 -12 -5 10.87 3.98 0
 9 -7 -11 9.65 4.36 0
 10 -13 -4 24.76 4.63 0
 10 -13 -1 34.83 4.77 0
 11 -13 1 5.22 4.41 0
 11 -11 4 22.3 5.06 0
 11 -10 5 34.51 5.47 0
 12 -13 2 109.7 5.97 0
 13 -14 -6 26.85 4.79 0
 13 -12 -9 8.01 4.49 0
 13 -10 -11 22.93 4.46 0
 14 -15 -4 -0.06 3.82 0
 14 -15 -1 12.29 4.34 0
 14 -14 2 4.84 4.12 0
 15 -13 4 11.89 4.22 0
 17 -15 2 0.82 4.27 0
 -1 3 -1 79.61 7.21 0
 0 -1 -2 69.37 9.37 0
 2 4 5 284.22 10.31 0
 3 0 -10 294.45 13.07 0
 7 -11 -3 13.24 4.64 0
 7 -11 -2 11.67 4.57 0
 7 -5 -11 7.09 4.94 0
 7 -5 6 78.14 6.94 0
 8 -11 1 179.42 6.56 0
 10 -8 -11 18.18 4.54 0
 11 -13 -6 23.37 4.05 0
 11 -11 -9 12.23 4.33 0
 11 -10 -10 29.66 4.21 0
 12 -14 -5 20.82 4.4 0
 12 -14 0 22.01 4.53 0
 13 -13 -8 43.26 4.97 0
 13 -13 3 33.78 4.61 0
 18 -14 4 19.14 4.05 0
 2 -5 -4 29.07 5.59 0
 4 -8 -3 96.34 5.88 0
 4 -8 -2 42.24 5.3 0
 4 -4 -9 1.98 5.37 0
 5 -9 -4 154.71 6.15 0
 5 -9 -1 140.13 6.02 0
 5 -4 -10 73.79 5.95 0
 5 -2 -11 42.35 6.55 0
 5 -2 6 199.82 19.59 0
 6 -10 -4 69.93 4.79 0
 6 -10 -1 55.72 4.67 0
 11 -12 -8 9.55 4.79 0
 11 -12 3 15.36 4.43 0
 14 -15 0 -1.63 4.3 0
 15 -15 1 7.45 4.78 0
 17 -13 5 12.71 3.71 0
 17 -12 6 13.48 4.13 0
 -1 5 -5 234.32 11.84 0
 1 1 -8 311.83 19.53 0
 1 6 -9 8.45 8.16 0
 2 -5 -1 278.84 9.41 0
 2 -4 -6 99.06 6.85 0
 2 -3 -7 28.41 5.56 0
 4 -7 1 1023.16 15.22 0
 5 -4 5 28.76 6.18 0
 7 -11 -4 297.26 7.42 0
 7 -11 -1 62.38 4.62 0
 7 -8 -9 28.59 5.06 0
 8 -12 -3 101.56 6.02 0
 8 -12 -2 6.58 5.09 0
 10 -13 -5 23.1 4.79 0
 10 -13 0 54.24 5.17 0
 11 -14 -3 22.63 4.22 0
 11 -14 -2 108.33 5.56 0
 11 -9 -11 4.39 3.82 0
 11 -9 6 7.95 4.24 0
 13 -15 -3 18.59 4.25 0
 13 -15 -2 8.09 4.37 0
 15 -14 3 -0.8 4.06 0
 15 -10 7 19.54 4.8 0
 16 -15 2 13.34 4.39 0
 17 -14 4 10.67 3.6 0
 -1 5 0 445.08 11.46 0
 3 5 6 5.51 5.23 0
 4 -8 -4 282.21 7.96 0
 4 -8 -1 142.46 6.67 0
 6 -8 -8 140.81 6.57 0
 6 -7 -9 16.48 5.43 0
 7 -9 -8 215.57 7.23 0
 7 -8 4 20.55 4.78 0
 8 -12 -4 253.84 7.21 0
 8 -10 -8 76.93 5.5 0
 8 -9 -9 3.23 4.23 0
 8 -9 4 10.51 4.71 0
 9 -12 -6 53.66 4.74 0
 9 -12 1 18.82 5.02 0
 11 -14 -4 5.5 4.18 0
 11 -14 -1 16.3 4.44 0
 12 -12 -9 20.87 4.2 0
 12 -11 -10 45.51 4.69 0
 12 -11 5 40.46 4.97 0
 13 -15 -4 4.95 4.01 0
 13 -15 -1 15.88 4.42 0
 14 -13 4 4.62 4.31 0
 14 -12 5 12.46 4.2 0
 1 -2 -6 74.08 7.35 0
 2 0 -9 56.45 9.45 0
 2 5 5 154.56 7.44 0
 3 -5 -7 14.46 4.61 0
 6 -10 -5 59.42 5.16 0
 6 -10 0 120.66 5.62 0
 6 -4 -11 12.93 5.6 0
 7 -11 -5 219.8 7.06 0
 7 -7 -10 3.65 4.77 0
 8 -12 -1 10.13 4.29 0
 8 -10 3 5.18 4.37 0
 8 -8 -10 6.69 4.38 0
 9 -10 -9 3.66 4.15 0
 12 -14 -6 33.46 5.05 0
 12 -12 4 40.8 4.98 0
 12 -10 -11 12.14 4.06 0
 13 -14 2 27.16 4.53 0
 14 -11 6 27.35 4.62 0
 16 -13 5 5.2 4.1 0
 2 -4 1 313.67 11.26 0
 3 -7 -3 98.05 6.12 0
 3 -7 -2 1.59 4.67 0
 3 -4 -8 54.22 5.67 0
 5 -9 -5 40.65 4.48 0
 5 -9 0 187.34 6.88 0
 5 -7 -8 159.69 6.92 0
 6 -9 -7 83.47 5.92 0
 6 -7 4 23.99 4.9 0
 7 -11 0 292.33 7.66 0
 7 -10 -7 54.66 5.24 0
 9 -13 -3 94.3 5.14 0
 9 -13 -2 33.49 4.65 0
 9 -11 -8 73.59 5.4 0
 9 -10 4 49.5 4.89 0
 9 -9 -10 25.93 4.28 0
 10 -13 -6 18.26 4.47 0
 11 -14 -5 -4.26 4.27 0
 12 -13 -8 16.97 4.48 0
 13 -15 -5 21.06 4.51 0
 13 -15 0 50.52 4.93 0
 15 -16 -1 2.39 4.64 0
 15 -15 2 3.95 4.27 0
 16 -14 4 20.02 4.5 0
 16 -12 6 3.3 3.72 0
 17 -15 3 13.81 4.16 0
 -1 6 -5 29.91 6.01 0
 -1 6 0 0.6 2.69 0
 1 -1 -7 360.54 13.82 0
 2 -2 -8 175.13 9.35 0
 3 -6 -6 240.75 8.25 0
 5 -8 -7 26.55 5.13 0
 5 -6 -9 100.69 6.91 0
 6 -9 2 83.6 5.43 0
 7 -10 2 100.6 5.6 0
 8 -12 -5 41.34 5.11 0
 8 -11 -7 0.65 4.62 0
 8 -8 5 23.82 4.8 0
 9 -13 -4 200.82 6.68 0
 9 -13 -1 -2.1 4.59 0
 9 -11 3 104.28 5.75 0
 9 -9 5 17.22 4.86 0
 10 -13 1 35.68 4.79 0
 10 -11 -9 14.73 4.41 0
 10 -10 -10 -4.91 4.28 0
 11 -14 0 4.45 4.47 0
 12 -15 -3 4.98 4.05 0
 12 -13 3 30.53 4.73 0
 12 -10 6 25.36 5.33 0
 14 -14 3 -4.33 4.13 0
 -1 7 -5 43.8 5.71 0
 0 4 2 1.2 3.62 0
 3 -7 -4 283.35 8.42 0
 3 -5 2 25.84 5.41 0
 4 -8 -5 311.61 8.28 0
 6 -6 -10 5.41 4.78 0
 6 4 8 175.02 9.33 0
 8 -12 0 27.24 3.99 0
 10 -12 -8 45.13 4.81 0
 10 -11 4 126.52 6.45 0
 12 -15 -4 -5.72 3.92 0
 12 -15 -2 32.24 4.16 0
 14 -16 -3 10.31 3.78 0
 14 -16 -2 7.56 4.39 0
 16 -16 1 0.66 4.52 0
 -1 3 -3 1281.72 29.26 0
 -1 3 -2 55.63 7.3 0
 3 -7 -1 153.18 7.16 0
 4 -8 0 828.4 12.81 0
 5 -8 2 144.51 6.85 0
 8 -7 -11 19.97 4.32 0
 9 -13 -5 34.75 4.73 0
 9 -12 -7 9.35 4.91 0
 9 -8 -11 15.76 4.18 0
 9 -6 7 83.91 7.51 0
 10 -14 -3 16.85 4.61 0
 10 -14 -2 6.89 4.58 0
 10 -10 5 33.53 5.07 0
 10 -9 -11 4.38 4.21 0
 10 -7 7 52.97 6.31 0
 11 -12 -9 1.78 4.56 0
 11 -11 -10 6.93 4.18 0
 11 -6 8 7.35 6.19 0
 12 -15 -1 15.46 4.05 0
 13 -15 -6 -2.46 4.57 0
 13 -13 4 47.52 4.96 0
 13 -12 5 5.93 4.24 0
 14 -16 -1 0.3 4.36 0
 15 -13 5 10.09 4.31 0
 16 -15 3 10.26 4.2 0
 18 -14 5 1.85 3.93 0
 -1 4 -1 158.86 8.42 0
 3 -6 1 184.97 7.91 0
 4 -7 -7 49.92 5.14 0
 4 -6 -8 171.33 7.36 0
 4 -3 -10 81.58 6.75 0
 9 -13 0 12.27 4.77 0
 10 -14 -4 67.49 5.13 0
 10 -14 -1 21.84 4.53 0
 10 -12 3 105.3 5.81 0
 10 -5 8 47.95 7.99 0
 11 -14 -6 36.26 5.02 0
 11 -8 7 1.71 4.6 0
 12 -14 2 5.5 4.13 0
 14 -15 2 28.28 4.89 0
 15 -14 4 6.44 3.61 0
 0 5 2 1033.23 16.33 0
 2 -5 0 134.28 7.31 0
 5 2 7 44.85 8.32 0
 6 -11 -3 41.62 4.9 0
 6 -11 -2 80.64 5.37 0
 6 -10 1 40.91 4.79 0
 7 -11 1 100.44 5.59 0
 7 -6 -11 103.03 6.14 0
 11 -13 -8 16.4 4.64 0
 11 -10 -11 18.42 4.28 0
 12 -15 -5 5.76 3.76 0
 12 -15 0 3.69 4.19 0
 13 -11 6 19.2 4.38 0
 15 -16 1 1.66 4.41 0
 15 -12 6 6.75 4.35 0
 0 6 2 8.81 3.71 0
 1 2 3 1990.61 31.96 0
 3 -7 -5 34.01 5.41 0
 3 -3 -9 67.42 7.13 0
 4 1 6 281.91 15.52 0
 5 -10 -3 193.92 6.29 0
 5 -10 -2 314.45 7.76 0
 5 -5 -10 0.4 4.47 0
 5 -3 -11 45.02 6.5 0
 6 -11 -4 16.35 4.37 0
 7 -12 -3 98.78 5.39 0
 7 -12 -2 92.37 5.93 0
 8 -12 1 19.51 4.51 0
 10 -14 -5 69.35 5.08 0
 11 -12 4 39.33 4.88 0
 11 -11 5 12 4.64 0
 12 -12 -10 -6.43 4.06 0
 13 -16 -3 7.34 4.01 0
 13 -16 -2 33.61 4.61 0
 13 -14 3 5.64 4.49 0
 14 -16 0 39.39 5.1 0
 15 -15 3 11.2 4.56 0
 17 -14 5 3.23 4.07 0
 -1 5 -1 36.9 4.88 0
 0 4 -7 77.9 12.1 0
 1 -4 -3 696.64 15.14 0
 1 -3 0 48.17 6.07 0
 4 -5 -9 59.38 6.2 0
 5 -10 -4 51.86 5.04 0
 5 -9 1 141.18 6.37 0
 6 -11 -1 56.46 4.87 0
 7 -12 -4 10.48 5.04 0
 7 -10 -8 12.12 4.34 0
 7 -9 -9 55.07 5.07 0
 8 -13 -3 279.27 7.55 0
 8 -13 -2 328.21 7.83 0
 8 -11 -8 7.66 5.03 0
 8 -10 -9 17.29 4.42 0
 9 -13 -6 2.14 4.58 0
 10 -14 0 88.19 5.34 0
 11 -15 -4 30.79 4.55 0
 11 -15 -3 7.9 3.7 0
 11 -15 -2 9.76 3.8 0
 11 -13 3 35.25 4.73 0
 12 -13 -9 4.92 4.47 0
 13 -16 -4 10.52 3.95 0
 16 -16 2 3.89 4.39 0
 17 -15 4 35.55 4.09 0
 -1 6 -1 32.8 4.36 0
 0 8 -7 34.02 6.28 0
 1 -4 -2 1014.09 18.2 0
 2 -6 -3 21.77 5 0
 4 -9 -3 34.06 4.62 0
 4 -9 -2 73.64 5.16 0
 5 -10 -1 203.51 6.66 0
 6 -9 -8 29.78 4.96 0
 6 -8 -9 88.74 5.91 0
 6 -5 -11 45.82 6.41 0
 7 -12 -1 12.04 3.83 0
 8 -13 -4 -3.29 4.44 0
 8 -9 -10 3.45 4.31 0
 8 -7 6 64.99 7.05 0
 8 -5 7 30.58 7.21 0
 9 -11 -9 34.83 4.71 0
 9 -10 -10 5.52 4.26 0
 11 -15 -1 15.71 4.37 0
 12 -15 -6 13.43 4.14 0
 12 -14 -8 57.65 5.33 0
 12 -11 -11 19.83 4.16 0
 13 -16 -1 10.5 4.03 0
 14 -13 5 9.29 4.23 0
 -1 5 -4 303.5 12.05 0
 -1 7 -4 477.69 11.8 0
 2 -6 -2 56.87 5.22 0
 3 -7 0 31.47 5 0
 4 -9 -4 9.32 4.23 0
 4 -7 2 502.1 11.18 0
 6 -11 -5 30.24 5.2 0
 7 -12 -5 46.73 4.94 0
 7 -11 -7 24.87 4.68 0
 7 -8 -10 114.64 6.18 0
 8 -13 -1 -1.41 4.9 0
 9 -14 -3 33.1 4.79 0
 9 -13 1 10.78 4.58 0
 9 -12 -8 25.85 4.65 0
 10 -12 -9 27.59 5.04 0
 13 -15 2 -3.88 4.13 0
 14 -14 4 18.05 4.2 0
 -1 4 -2 1070.39 21.01 0
 -1 6 -4 82.58 6.86 0
 1 -4 -4 3.2 4.9 0
 2 -6 -4 600.63 11.88 0
 2 -5 -6 211.72 8.47 0
 2 -4 -7 6.52 4.74 0
 5 -10 -5 35.34 4.69 0
 5 -8 -8 22.88 5 0
 6 -10 -7 29.6 5.05 0
 8 -12 -7 32.1 4.75 0
 9 -14 -4 16.78 4.6 0
 9 -14 -2 49.64 4.65 0
 10 -14 -6 22.98 4.12 0
 10 -11 -10 20.86 4.32 0
 11 -15 -5 30.43 4.21 0
 11 -14 2 132.96 6.31 0
 11 -10 6 102.37 6.49 0
 12 -13 4 10.54 4.2 0
 12 -12 5 79.96 5.45 0
 13 -16 0 1.54 4.4 0
 14 -12 6 23.17 5 0
 15 -16 2 22.84 4.38 0
 16 -15 4 2.66 3.95 0
 16 -14 5 25.81 4.25 0
 0 7 -7 15.57 6.2 0
 3 -6 -7 159.1 7.1 0
 4 -9 -1 175.82 6.85 0
 4 -8 1 169.11 7.22 0
 5 -9 -7 6.26 4.61 0
 5 -7 -9 37.43 6.02 0
 6 -11 0 18.65 4.23 0
 6 -7 -10 136.68 6.51 0
 7 -12 0 12.35 4.4 0
 8 -13 -5 -2.56 3.98 0
 8 -11 3 133.21 6.36 0
 8 -10 4 9.04 4.08 0
 9 -14 -1 44.09 4.93 0
 9 -9 -11 2.11 4.06 0
 9 -4 8 3.79 7.31 0
 10 -14 1 35 4.78 0
 10 -13 -8 2.36 4.46 0
 11 -15 0 88.16 5.52 0
 12 -16 -4 16.45 4.18 0
 12 -16 -3 5.46 3.6 0
 12 -16 -2 -2.92 4.34 0
 12 -14 3 46 5.34 0
 14 -15 3 1.64 3.83 0
 16 -13 6 30.09 4.4 0
 -1 5 -2 4.24 3.95 0
 0 -1 -1 1376.48 38.78 0
 0 5 -7 141.12 11.48 0
 0 6 -7 328.34 13.71 0
 3 -8 -3 25.3 4.96 0
 3 -5 -8 85.55 6.05 0
 5 -10 0 7.37 4.16 0
 7 -9 4 179.32 7.44 0
 8 -13 0 14.38 4.68 0
 8 -8 -11 0.06 4.36 0
 9 -13 -7 -1.99 4.72 0
 9 -11 4 83.85 5.84 0
 10 -15 -3 4.92 4 0
 10 -10 -11 6.92 4.14 0
 11 -13 -9 13.79 4.32 0
 11 -12 -10 35.44 4.43 0
 12 -16 -1 16.51 4.3 0
 -1 6 -2 532.67 12.28 0
 0 2 1 554.6 18.33 0
 2 -6 -1 232.46 8.11 0
 3 -8 -2 288.64 8.48 0
 4 -9 -5 30.5 4.58 0
 5 3 7 6.5 5.74 0
 7 -11 2 4.89 4.28 0
 9 -14 -5 36.63 4.53 0
 9 -12 3 170.25 6.82 0
 10 -15 -4 4.88 4.2 0
 10 -15 -2 50.49 4.41 0
 11 -15 -6 14.72 4.07 0
 11 -11 -11 12.27 4.16 0
 12 -16 -5 26.83 4.81 0
 12 -11 6 83.51 5.49 0
 14 -17 -1 11.57 4.02 0
 16 -16 3 34.49 4.54 0
 1 -4 -1 152.39 8.23 0
 1 -3 -6 13.5 5.44 0
 1 3 3 1262.11 22.06 0
 2 -3 -8 -0.02 4.66 0
 2 -1 -9 36.55 7.45 0
 3 -8 -4 10.36 4.4 0
 3 1 5 405.47 18.16 0
 4 -7 -8 13.47 5.01 0
 4 -4 -10 64.54 6.1 0
 6 -10 2 0.9 4.14 0
 7 -7 -11 74.12 5.57 0
 7 -6 6 151.13 8.85 0
 7 1 8 61.81 10.61 0
 8 -13 -6 15.88 4.63 0
 9 -14 0 10.02 4.36 0
 9 -10 5 46.98 5.67 0
 10 -15 -1 18.12 4.43 0
 10 -12 4 114.3 6.21 0
 11 -14 -8 -1.61 4.64 0
 12 -15 2 35.59 4.67 0
 13 -14 4 4.6 4.16 0
 13 -13 5 35.5 4.76 0
 14 -16 2 -2.41 4.3 0
 15 -15 4 32.21 4.62 0
 15 -14 5 9.29 4.2 0
 4 -8 -7 44 5.01 0
 6 -12 -3 112.28 5.85 0
 6 -8 4 285.58 8.92 0
 8 -9 5 10.65 4.54 0
 10 -15 -5 4.52 4.17 0
 10 -13 3 33.47 4.91 0
 12 -16 0 53.06 5.08 0
 13 -17 -2 1.3 4.45 0
 14 -11 7 39.14 5.55 0
 3 -8 -1 44.42 5.42 0
 4 -9 0 1.84 3.87 0
 5 -11 -3 45.15 4.79 0
 5 -9 2 0.98 4.62 0
 5 -6 -10 93.21 6.1 0
 5 -4 -11 27.03 5.43 0
 5 4 7 200.23 9.41 0
 6 -12 -4 299.24 7.74 0
 6 -12 -2 68.34 4.72 0
 7 -13 -3 149.42 6.04 0
 7 -13 -2 48.73 5.56 0
 7 -12 1 34.51 4.63 0
 7 -11 -8 35.65 4.85 0
 7 -10 -9 6.44 4.28 0
 8 -12 -8 48.78 5.49 0
 8 -11 -9 4.82 4.28 0
 9 -14 -6 27.2 4.96 0
 9 -12 -9 23.4 4.73 0
 10 -11 5 40.39 5.75 0
 11 -16 -3 21.48 3.86 0
 11 -16 -2 17.01 4.57 0
 13 -15 3 22.76 4.38 0
 15 -16 3 19.71 4.73 0
 15 -13 6 15.34 4.1 0
 17 -15 5 20.32 4.1 0
 1 -2 -7 381.06 12.96 0
 1 0 -8 3.59 8.08 0
 1 4 3 722.85 14.97 0
 3 -8 -5 69.65 5.82 0
 3 -4 -9 10.72 5.2 0
 4 -6 -9 21.24 5.03 0
 5 -11 -4 178.48 6.42 0
 5 -11 -2 6.88 3.79 0
 6 -11 1 28.52 4.62 0
 6 -10 -8 60.08 5.17 0
 6 -9 -9 53.66 5.23 0
 6 -6 -11 8.94 5.11 0
 7 -13 -4 275.69 6.96 0
 8 -14 -3 72.72 5.49 0
 8 -14 -2 21.22 4.79 0
 8 -13 1 14.35 4.7 0
 8 -10 -10 40.17 4.61 0
 9 -11 -10 13.31 3.89 0
 10 -15 0 8.46 4.27 0
 11 -16 -4 9.63 3.58 0
 11 -13 4 36.33 4.98 0
 13 -17 -1 13.24 4.48 0
 13 -12 6 20.71 4.38 0
 0 -1 -5 95.31 9.61 0
 1 5 3 162.27 7.08 0
 2 -5 1 348.91 10.81 0
 4 2 6 90.22 9.07 0
 6 -12 -1 32.22 4.7 0
 7 -13 -1 29.1 5.07 0
 7 -12 -7 2.62 4.48 0
 7 -9 -10 3.04 4.09 0
 8 -14 -4 57.9 4.62 0
 9 -13 -8 40.93 5.12 0
 10 -15 -6 46 5.11 0
 10 -13 -9 8.02 4.2 0
 10 -12 -10 0.63 3.77 0
 10 -8 7 194.6 8.41 0
 11 -16 -5 3.33 4.68 0
 11 -16 -1 42.82 4.35 0
 11 -14 3 32.39 4.69 0
 11 -12 5 46.3 5.05 0
 11 -9 7 44.03 5.37 0
 2 -2 3 14.75 7.82 0
 3 -7 1 243.13 8.38 0
 3 -6 2 1113.64 17.16 0
 3 -2 -10 219.4 10.27 0
 4 -10 -3 131.77 5.63 0
 4 -10 -2 21.04 4.49 0
 5 -11 -1 47.07 4.67 0
 5 -10 1 201.64 6.96 0
 5 -9 -8 133.49 6.65 0
 5 -5 5 570.45 15.44 0
 6 -12 -5 141.37 6.32 0
 6 -11 -7 20.64 4.8 0
 7 -13 -5 30.81 4.88 0
 8 -14 -1 31.42 4.76 0
 8 -13 -7 10.37 4.58 0
 9 -15 -3 20.26 4.21 0
 9 -15 -2 4.62 4.24 0
 9 -14 1 57.89 5.19 0
 9 -10 -11 3.63 4.14 0
 10 -14 -8 10.31 4.62 0
 13 -17 0 18.93 4.74 0
 13 -16 2 42.17 5.15 0
 14 -17 1 8.49 4.79 0
 14 -15 4 0.66 3.79 0
 14 -14 5 24.03 4.45 0
 0 -2 -3 2259.28 34.95 0
 0 3 1 1765.43 27.07 0
 2 -7 -3 270.15 8.57 0
 2 -6 0 950.75 15.35 0
 4 -10 -4 57.8 5.11 0
 5 -11 -5 72.25 5.44 0
 5 -8 -9 41.5 5.44 0
 6 -8 -10 19.64 4.53 0
 8 -14 -5 14.68 4.71 0
 8 -9 -11 12.11 4.35 0
 9 -15 -4 21.1 4.11 0
 9 -7 7 9.5 5.35 0
 10 -11 -11 21.47 3.84 0
 11 -16 0 -0.94 4.15 0
 11 -15 2 4.34 4.26 0
 11 -14 -9 26.63 4.69 0
 11 -13 -10 3.6 4 0
 11 -7 8 28.19 6.63 0
 12 -17 -4 -2.8 3.75 0
 12 -17 -3 9.53 3.64 0
 12 -17 -2 22.1 4.57 0
 12 -14 4 38.34 4.87 0
 15 -17 2 0.1 4.4 0
 16 -16 4 31.78 4.49 0
 16 -15 5 3.84 3.6 0
 0 6 1 9.49 2.91 0
 2 -7 -2 511.27 10.96 0
 2 -5 -7 52.36 5.6 0
 3 -7 -7 38.64 5.18 0
 5 -10 -7 142.6 6.32 0
 7 -13 0 8.54 4.66 0
 9 -15 -1 61.64 5.09 0
 10 -16 -3 4.68 4.01 0
 10 -15 1 17.85 4.58 0
 10 -10 6 8.71 4.46 0
 11 -16 -6 30.77 4.77 0
 11 -12 -11 22.23 4.43 0
 12 -17 -1 -0.32 4.52 0
 12 -15 3 18.42 4.77 0
 12 -13 5 10.13 4.4 0
 14 -16 3 9.74 4.33 0
 14 -13 6 21.65 4.36 0
 0 4 1 148.7 7.69 0
 0 5 1 82.26 5.69 0
 1 -5 -3 165.18 7.8 0
 2 -7 -4 157.51 7.06 0
 2 -6 -6 1.34 4.15 0
 2 -4 2 11.83 5.29 0
 3 -8 0 0.56 4.56 0
 3 -6 -8 28.08 4.86 0
 4 -10 -1 153.51 6.14 0
 4 -8 2 37.83 5.09 0
 5 -7 4 400.94 10.7 0
 6 -12 0 20.21 3.93 0
 7 -8 -11 4.71 4.24 0
 7 2 8 38.48 8.56 0
 8 -14 0 31.22 4.72 0
 8 -12 3 106.94 6.06 0
 9 -15 -5 33.51 4.42 0
 10 -16 -4 25.41 4.26 0
 10 -16 -2 -9.1 4.42 0
 11 -15 -8 28.08 4.66 0
 11 -11 6 9.91 4.75 0
 16 -14 6 1.27 3.5 0
 0 -2 -4 5.87 5.46 0
 0 -2 -2 1471.18 28.7 0
 0 0 -6 66.05 11.32 0
 1 -5 -4 300.96 9.88 0
 1 -5 -2 6.25 4.31 0
 3 -9 -3 24.39 4.57 0
 4 -10 -5 18.73 4.07 0
 4 -9 1 158.73 6.93 0
 4 -5 -10 68.95 5.85 0
 4 3 6 282.77 11.83 0
 5 -11 0 52.27 4.89 0
 7 -4 7 44 9.06 0
 8 -14 -6 23.19 4.62 0
 8 -11 4 102.39 6.2 0
 9 -13 3 126.11 5.91 0
 9 -12 4 9.12 4.99 0
 10 -6 8 54.58 7.68 0
 1 8 -8 59.77 7.07 0
 2 -4 -8 7.16 4.99 0
 2 -2 -9 533.31 14.76 0
 3 -9 -4 97.05 5.62 0
 3 -9 -2 9.54 4.75 0
 3 2 5 58.45 7.46 0
 4 -9 -7 94.15 5.63 0
 4 -8 -8 141.03 6.43 0
 4 4 6 126.8 8.33 0
 5 -7 -10 13.76 5.34 0
 5 -5 -11 0.53 5.23 0
 7 -11 -9 34.76 4.52 0
 7 -10 4 18.7 4.55 0
 8 -12 -9 77.57 5.2 0
 9 -15 0 129.18 5.95 0
 9 -13 -9 84.84 5.72 0
 10 -16 -5 22.22 4.54 0
 10 -16 -1 12.12 4 0
 12 -17 0 -4.78 4.32 0
 12 -16 2 4.63 4.34 0
 12 -12 6 -0.66 4.06 0
 13 -15 4 18.2 4.38 0
 14 -17 2 17.93 4.7 0
 15 -16 4 -1.97 3.66 0
 15 -15 5 27.2 4.44 0
 2 -7 -1 70.95 5.84 0
 4 -3 5 292.87 16.61 0
 6 -13 -3 166.4 6.59 0
 6 -13 -2 164.26 6.49 0
 6 -11 2 107.98 5.67 0
 6 -7 -11 83.62 6.42 0
 7 -14 -3 27.25 4.96 0
 7 -12 -8 1.31 4.6 0
 8 -13 -8 17.86 4.65 0
 8 -11 -10 36.45 4.69 0
 9 -15 -6 19.62 4.25 0
 9 -12 -10 35.31 4.29 0
 10 -14 3 21.67 4.68 0
 10 -13 4 17.98 4.76 0
 11 -17 -4 24.66 4.12 0
 11 -17 -3 17.15 3.74 0
 11 -17 -2 15 4.15 0
 13 -16 3 15.04 4.66 0
 13 -14 5 15.57 4.05 0
 1 -4 -6 312.06 10.39 0
 1 -4 0 86.99 6.91 0
 3 -5 -9 32.27 5.83 0
 4 -7 -9 35.43 5.74 0
 5 -12 -3 143.66 6.14 0
 6 -13 -4 38.79 4.68 0
 6 -11 -8 5.97 4.57 0
 6 -10 -9 18.49 4.41 0
 6 -5 6 125.75 8.68 0
 7 -14 -4 7.49 4.2 0
 7 -14 -2 69.06 5.23 0
 7 -10 -10 6.56 3.95 0
 7 3 8 177.28 10.18 0
 8 -15 -3 0.29 4.48 0
 9 -14 -8 -4.19 4.69 0
 9 -11 5 8.98 4.7 0
 10 -16 0 70.59 5.11 0
 10 -14 -9 6.5 4.24 0
 10 -13 -10 64.66 4.87 0
 15 -17 3 15.99 4.14 0
 15 -14 6 33.58 4.48 0
 0 7 -6 696.31 15.66 0
 3 -9 -5 93.37 5.78 0
 3 -9 -1 234.2 7.79 0
 3 5 5 276.63 8.9 0
 4 -10 0 44.92 4.68 0
 4 -3 -11 78.93 7.72 0
 5 -12 -4 28.52 4.82 0
 5 -12 -2 142.91 5.72 0
 6 -12 -7 9.69 5.07 0
 6 -12 1 44.58 4.77 0
 7 -13 -7 10.94 4.5 0
 7 -13 1 23.37 5.1 0
 8 -15 -4 17.1 4.04 0
 8 -15 -2 43.08 4.55 0
 8 -14 -7 9.92 4.55 0
 8 -14 1 13.17 4.51 0
 8 -10 5 44.72 5.1 0
 8 -6 7 0.91 5.49 0
 9 -11 -11 1.72 4.1 0
 10 -16 -6 3.39 3.96 0
 10 -15 2 35.75 4.91 0
 10 -12 5 30.95 4.73 0
 11 -17 -5 9.93 4.56 0
 11 -17 -1 37.97 4.18 0
 11 -14 4 10.39 4.01 0
 13 -13 6 17.44 4.37 0
 1 -3 -7 -0.09 5.08 0
 3 -3 -10 56.47 6.75 0
 3 3 5 574.57 15.21 0
 3 4 5 287.6 10.26 0
 4 -11 -3 74.6 5.31 0
 5 -10 -8 45.85 5.16 0
 5 -10 2 331.68 8.34 0
 6 -13 -5 61.63 4.85 0
 6 -13 -1 30.37 4.49 0
 6 -9 -10 61.57 5.2 0
 6 -9 4 38.38 5.24 0
 7 -14 -5 129.45 5.57 0
 7 -14 -1 3.03 4.31 0
 8 -15 -5 14.14 4.54 0
 8 -15 -1 33.03 4.71 0
 8 -10 -11 12.27 4.09 0
 9 -16 -4 12.1 4.24 0
 9 -16 -3 22.77 3.85 0
 9 -16 -2 44.59 4.82 0
 10 -15 -8 0.25 3.96 0
 10 -12 -11 7.73 3.88 0
 11 -15 3 10.36 4.4 0
 11 -13 5 45.33 4.97 0
 13 -17 2 4.37 4.25 0
 1 -5 -1 39.69 4.83 0
 1 -1 -8 317.02 14.31 0
 1 7 -8 62.27 7.81 0
 4 -11 -4 7.2 4.31 0
 4 -11 -2 41.08 4.94 0
 5 -12 -5 68.8 5.74 0
 5 -12 -1 38.62 5.01 0
 5 -11 -7 34.68 4.81 0
 5 -9 -9 43.29 4.74 0
 7 -9 -11 5.88 4.27 0
 7 -7 6 9.81 5.42 0
 9 -15 1 50.75 4.62 0
 11 -17 0 14.91 4.43 0
 12 -18 -2 6.46 3.93 0
 14 -16 4 31.26 4.33 0
 14 -15 5 7.53 3.66 0
 16 -16 5 5.33 3.82 0
 2 -6 -7 31.91 5.49 0
 3 -8 -7 77.06 5.46 0
 3 -7 -8 175.98 7.59 0
 5 -11 1 70.16 4.77 0
 7 -9 5 21.92 4.57 0
 9 -16 -5 15.29 4.27 0
 9 -16 -1 35.73 4.59 0
 10 -17 -3 27.11 4.45 0
 11 -16 2 24.94 4.51 0
 12 -18 -1 13.31 4.51 0
 12 -15 4 3.4 3.78 0
 14 -17 3 21.7 4.27 0
 1 -3 1 122.06 8.73 0
 2 -8 -3 67.38 5.14 0
 2 -7 -6 240.78 8.19 0
 3 -8 1 52.84 5.42 0
 4 -6 -10 0.07 4.54 0
 5 -6 -11 40.84 6.42 0
 6 -13 0 1.67 4.21 0
 7 -14 0 176.44 6.54 0
 8 -15 -6 89.05 5.51 0
 10 -17 -4 5.43 3.53 0
 10 -17 -2 56.22 4.5 0
 10 -9 7 56.01 5.63 0
 12 -16 3 9.29 4.21 0
 12 -14 5 12.8 4.42 0
 14 -14 6 5.16 3.93 0
 0 6 -6 32.33 6.68 0
 0 6 0 1249.22 17.19 0
 2 -8 -4 446.17 9.77 0
 2 -8 -2 566.56 11.05 0
 2 -7 0 1.56 4.52 0
 2 -6 1 244.09 8.72 0
 3 -7 2 4.03 4.36 0
 4 -11 -5 35.74 4.69 0
 4 -11 -1 48.63 4.75 0
 4 -9 -8 3.13 4.78 0
 5 -8 -10 78.99 5.51 0
 7 -12 -9 25.04 4.41 0
 8 -15 0 50.54 4.6 0
 8 -13 -9 -2.57 4.15 0
 8 -13 3 307.64 8.1 0
 8 -12 -10 16.84 4.57 0
 9 -14 -9 4.49 4.24 0
 9 -13 -10 14.69 4.4 0
 9 -5 8 130.29 10.65 0
 10 -17 -5 2.64 4.43 0
 10 -17 -1 1.57 4.17 0
 10 -11 6 83.34 5.83 0
 13 -18 1 0.01 4.64 0
 1 -6 -3 4.22 4.53 0
 2 -5 -8 10.37 4.84 0
 2 -3 -9 3.46 5.91 0
 3 -10 -3 84.49 5.38 0
 3 -9 0 488.59 10.25 0
 4 -10 -7 78.43 5.65 0
 5 -12 0 -0.49 4.11 0
 6 -8 -11 22.63 4.41 0
 7 -13 -8 30.33 4.83 0
 7 -12 3 71.67 5.19 0
 7 -11 -10 32.04 4.7 0
 8 -14 -8 32.79 5.12 0
 9 -16 -6 39.51 5.06 0
 9 -16 0 -1.33 4.22 0
 9 -14 3 33.42 4.74 0
 9 -10 6 243.56 7.81 0
 10 -14 -10 0.01 4.46 0
 11 -18 -3 21.33 4.15 0
 11 -12 6 77.89 5.56 0
 12 -18 0 39.79 4.79 0
 12 -17 2 33.22 4.84 0
 13 -12 7 30.34 5.28 0
 15 -17 4 31.84 4.58 0
 0 -3 -3 317.72 11.88 0
 1 -6 -4 88.85 6.12 0
 3 -10 -4 5.06 3.48 0
 3 -10 -2 218.72 6.96 0
 3 -6 -9 3.61 5.22 0
 4 -10 1 203.46 7.01 0
 4 -9 2 86.2 5.57 0
 4 -8 -9 62.98 5.94 0
 4 -4 -11 38.32 6.18 0
 5 -8 4 4.93 4.75 0
 6 -14 -4 169.35 6.28 0
 6 -14 -3 18.01 4.49 0
 6 -12 -8 -2.55 4.43 0
 6 -11 -9 6.92 4.29 0
 7 -15 -4 30.32 4.61 0
 7 -15 -3 59.5 4.78 0
 7 -15 -2 30.36 4.66 0
 8 -12 4 237.31 7.5 0
 9 -15 -8 46.41 5.21 0
 9 -13 4 186.05 6.85 0
 9 -12 -11 23.87 4.35 0
 9 -8 7 160.02 8.1 0
 10 -15 -9 -1.43 4.4 0
 11 -18 -2 14.34 3.93 0
 13 -16 4 6.7 3.89 0
 13 -15 5 21.33 4.41 0
 15 -16 5 14.65 3.92 0
 1 -6 -2 544.16 11.6 0
 1 6 2 527.19 11.34 0
 2 -8 -5 28.2 4.77 0
 5 -13 -4 367.82 8.18 0
 5 -13 -3 75.38 5.75 0
 5 -6 5 36.54 6.21 0
 6 -14 -2 12.92 4.42 0
 6 -12 2 68.65 5.17 0
 7 -14 -7 45.2 4.89 0
 7 -11 4 267.36 7.96 0
 8 -16 -4 5.67 4.31 0
 8 -16 -3 -0.05 3.68 0
 8 -16 -2 0.76 4.27 0
 8 -15 -7 69.45 5.53 0
 8 -11 -11 35.63 4.67 0
 10 -17 -6 21.9 4.73 0
 10 -17 0 7.49 4.2 0
 10 -15 3 3.16 4.56 0
 10 -14 4 62.17 5.19 0
 10 -13 -11 10.11 3.91 0
 11 -18 -1 13.22 4.36 0
 12 -13 6 14.04 4.56 0
 13 -17 3 -0.11 4.14 0
 0 -3 -4 107.76 8.18 0
 0 5 0 0.73 3.23 0
 1 -5 -6 12.35 4.66 0
 1 6 -8 10.81 7.08 0
 2 -8 -1 910.65 13.28 0
 2 1 -10 79.29 13.08 0
 3 -10 -5 47.31 5.05 0
 3 -4 -10 76.35 6.6 0
 5 -13 -2 27.93 4.64 0
 5 -11 -8 47.01 5.1 0
 6 -14 -5 50.24 4.89 0
 6 -13 -7 25.46 4.96 0
 6 -10 -10 5.26 4.66 0
 7 -15 -5 50.67 5.22 0
 7 -15 -1 168.36 6.11 0
 7 -14 1 6.45 4.5 0
 8 -15 1 42.21 4.85 0
 9 -17 -3 7.39 4.02 0
 10 -16 2 -0.9 4.28 0
 15 -15 6 1.89 3.81 0
 0 -2 -1 548.51 18.7 0
 0 -1 -6 2367.37 38.6 0
 0 5 -6 326.75 13.96 0
 0 7 -5 447.73 12.08 0
 2 -5 2 1.45 4.65 0
 3 -10 -1 150.02 6.16 0
 4 -12 -3 65.33 5.1 0
 4 -11 0 6.64 3.71 0
 5 -13 -5 35.86 4.8 0
 5 -12 -7 14.73 5.02 0
 5 -10 -9 10.89 4.23 0
 5 -3 6 6.88 8.74 0
 6 -14 -1 124.74 5.59 0
 6 -13 1 10.63 4.38 0
 7 -10 -11 47.57 5.04 0
 8 -16 -5 2.98 4 0
 8 -16 -1 66.55 5.08 0
 9 -17 -4 26.13 4.19 0
 9 -17 -2 -7.77 4.47 0
 9 -12 5 6.99 5.29 0
 10 -13 5 17.44 4.63 0
 11 -16 3 24.96 4.31 0
 11 -15 4 34.65 4.6 0
 13 -18 2 19.89 4.65 0
 0 -3 -2 217.72 10.44 0
 1 -4 -7 4.36 4.88 0
 1 -2 -8 126.27 9.33 0
 3 -9 -7 30.48 5.08 0
 4 -12 -4 232.73 7.11 0
 4 -12 -2 14.18 4.36 0
 5 -13 -1 58.25 4.98 0
 5 -11 2 6.67 4.28 0
 8 -11 5 30.81 4.93 0
 9 -17 -5 5.68 4.44 0
 9 -16 1 29.38 4.29 0
 10 -18 -3 10.5 4.25 0
 10 -7 8 9.05 5.98 0
 11 -18 0 10.67 4.51 0
 11 -14 5 5.2 4.46 0
 13 -14 6 12.59 4.46 0
 14 -17 4 2.95 3.68 0
 14 -16 5 23.08 4.5 0
 1 -5 0 448.55 11.96 0
 1 5 2 6.47 3.56 0
 2 -7 -7 123.54 6.52 0
 3 -8 -8 22.58 4.99 0
 3 -6 3 121.25 7.48 0
 4 -7 -10 41.7 5.83 0
 5 -12 1 48.29 4.91 0
 5 -7 -11 4.06 4.85 0
 6 -10 4 114.45 6.46 0
 7 -15 -6 17.33 4.91 0
 8 -16 -6 -2.31 4.6 0
 8 -14 -9 11.48 4.83 0
 9 -17 -1 11.44 4.03 0
 10 -18 -4 23.65 4.19 0
 10 -18 -2 12.75 4.06 0
 11 -17 2 8.8 4.61 0
 14 -18 3 7.21 4.12 0
 0 4 0 347.62 11.3 0
 1 -6 -1 35.78 5.1 0
 2 -9 -3 138.55 6.29 0
 2 -8 -6 0.48 4.39 0
 4 -12 -5 166.86 6.7 0
 4 -10 -8 160.64 6.95 0
 5 -9 -10 12.92 4.41 0
 6 -9 -11 14.3 4.27 0
 7 -15 0 512.19 9.03 0
 7 -13 -9 24.61 4.39 0
 8 -13 -10 47.74 4.49 0
 9 -15 -9 6.3 4.1 0
 9 -14 -10 31.03 4.58 0
 12 -17 3 13.08 4.21 0
 12 -16 4 13.97 4.3 0
 2 -9 -4 11.01 4.39 0
 2 -9 -2 32.8 5.19 0
 2 -6 -8 250.56 8.57 0
 2 -4 -9 23.33 5.77 0
 3 -9 1 227.14 7.72 0
 4 -12 -1 44.88 4.79 0
 4 -11 -7 59.96 5.42 0
 6 -14 0 78.1 5.22 0
 6 -12 -9 7.81 4.7 0
 6 -6 6 66.63 6.8 0
 7 -14 -8 10.96 4.61 0
 7 -12 -10 72.76 4.86 0
 7 -10 5 24.87 4.94 0
 8 -16 0 101.3 5.13 0
 8 -15 -8 15.98 4.66 0
 8 -7 7 23.16 5.95 0
 9 -17 -6 -1.44 4.64 0
 9 -16 -8 1.11 4.68 0
 10 -18 -1 32.31 4.67 0
 12 -15 5 4.4 3.72 0
 14 -15 6 33.83 4.54 0
 0 6 -1 10.32 3.59 0
 0 7 -4 109.91 6.36 0
 1 -7 -3 96.34 6.34 0
 2 -8 0 488.97 10.55 0
 2 0 -10 -0.73 7.62 0
 3 -11 -4 92.39 5.49 0
 3 -11 -3 59.85 4.76 0
 3 -10 0 15.66 4.33 0
 3 -7 -9 36.3 5.74 0
 4 -9 -9 4.27 4.65 0
 4 -5 -11 42.38 5.76 0
 5 -13 0 14.91 4.25 0
 6 -15 -3 7.15 4.33 0
 6 -13 -8 14.4 4.62 0
 6 4 7 47.83 6.36 0
 7 -16 -4 -0.71 4.25 0
 7 -16 -3 7.2 4.15 0
 7 -8 6 75.54 6.43 0
 7 -5 7 16.79 7.45 0
 8 -14 3 40.61 4.84 0
 8 -12 -11 -1.28 4.09 0
 9 -17 0 45.85 4.98 0
 9 -15 3 26.32 5.11 0
 9 -13 -11 -0.74 3.69 0
 10 -10 7 13.99 4.99 0
 12 -18 2 7.69 4.4 0
 1 -7 -4 512.61 11.04 0
 1 4 2 1045.87 18.12 0
 2 -9 -5 337.26 8.42 0
 2 -7 1 121.44 6.78 0
 3 -11 -2 19.87 4.27 0
 3 -8 2 377.12 9.76 0
 3 -5 -10 14.74 4.64 0
 4 -11 1 71.95 5.17 0
 5 -14 -3 205.04 6.81 0
 6 -15 -4 12.35 4.11 0
 6 -15 -2 59.78 5.53 0
 6 -11 -10 55.93 5.18 0
 6 0 7 316.36 18.84 0
 7 -16 -2 32.87 4.95 0
 7 -15 -7 -3.04 4.86 0
 7 -13 3 131.12 6.3 0
 8 -17 -4 7.08 4.18 0
 8 -17 -3 27.25 4.52 0
 8 -16 -7 31.92 5.22 0
 8 -13 4 3.77 4.71 0
 9 -14 4 25.35 5.04 0
 10 -12 6 36.22 5.54 0
 11 -13 6 20.07 4.34 0
 13 -17 4 18.02 3.94 0
 15 -17 5 7.29 3.66 0
 0 3 0 0.16 3.59 0
 0 4 -6 2.51 6.2 0
 0 6 -5 100.35 7.34 0
 1 -7 -2 392.4 10.02 0
 1 -6 -6 453.32 10.92 0
 1 5 -8 65.96 9.54 0
 2 -3 3 798.56 23.03 0
 3 -11 -5 61.86 5.09 0
 4 -10 2 22.43 4.43 0
 5 -14 -4 16.54 4.24 0
 5 -14 -2 300.08 7.49 0
 5 -12 -8 5.95 4.6 0
 5 -11 -9 17.26 4.59 0
 6 -15 -5 28.73 4.74 0
 6 -14 -7 2.85 4.5 0
 7 -16 -5 21.95 4.51 0
 7 -11 -11 -1.19 3.97 0
 8 -17 -2 39.49 4.42 0
 9 -18 -3 21.2 4.19 0
 9 -16 2 59.54 5.09 0
 9 -11 6 4.86 4.63 0
 10 -18 0 11.16 4.8 0
 10 -16 3 8.68 4.41 0
 10 -15 4 -0.96 3.86 0
 11 -19 -1 19.76 4.14 0
 13 -18 3 32.1 4.54 0
 13 -16 5 0.47 3.62 0
 0 -4 -3 4.08 4.37 0
 1 -4 1 108.72 7.55 0
 2 -9 -1 139.12 6.63 0
 4 -4 5 50.06 7.85 0
 5 -14 -5 1.06 4.46 0
 5 -13 -7 31.11 4.73 0
 5 -9 4 144.91 6.94 0
 6 -15 -1 29.77 4.87 0
 6 3 7 160.69 9.4 0
 7 -16 -1 58.35 5.26 0
 7 -15 1 128.6 6.04 0
 7 -12 4 9.46 4.83 0
 8 -17 -5 2.19 3.85 0
 8 -16 1 63.92 4.99 0
 9 -18 -4 3.62 3.52 0
 9 -18 -2 23.17 4.15 0
 10 -17 2 57.48 4.99 0
 12 -19 1 7.24 4.69 0
 12 -14 6 32.99 4.8 0
 0 -4 -4 1473.71 21.8 0
 0 -2 -6 259.32 12.14 0
 1 -5 -7 160.76 7.7 0
 1 -3 -8 122.15 8.41 0
 3 -11 -1 296.45 7.58 0
 3 -10 -7 151.01 6.49 0
 3 -9 -8 22.93 5.09 0
 4 -13 -4 7.5 4.76 0
 4 -13 -3 130.39 6.48 0
 4 -12 0 162.26 5.87 0
 4 -8 -10 22.25 4.94 0
 4 -7 4 225.31 8.76 0
 5 -8 -11 56.89 5.47 0
 6 -14 1 75.62 5.69 0
 8 -17 -1 41.1 4.43 0
 9 -18 -5 4.41 4.42 0
 9 -13 5 19.14 4.74 0
 9 -9 7 145.07 7.29 0
 11 -17 3 16.78 4.33 0
 11 -16 4 7.95 3.9 0
 1 3 2 54.54 5.79 0
 2 -8 -7 16.16 4.07 0
 2 -1 -10 83.66 9.54 0
 4 -13 -2 212.48 6.82 0
 5 -14 -1 8.06 4.35 0
 5 -12 2 127.49 5.89 0
 5 -10 -10 16.2 4.42 0
 6 -10 -11 6.78 4.17 0
 6 -9 5 59.91 5.41 0
 6 1 7 48.97 8.98 0
 6 2 7 25.12 7.28 0
 7 -16 -6 121.02 5.96 0
 7 -14 -9 13.28 4.08 0
 8 -17 -6 27.71 4.91 0
 8 -15 -9 11.25 4.07 0
 8 -14 -10 15.45 4.03 0
 9 -18 -1 9.69 4.19 0
 10 -19 -3 5.45 3.76 0
 10 -19 -2 21.13 4.57 0
 10 -14 5 67.95 5.06 0
 11 -19 0 32.26 4.52 0
 13 -15 6 8.64 4.15 0
 14 -18 4 16.77 4.17 0
 0 -4 -2 0.95 4.27 0
 0 2 0 1667.86 33.17 0
 0 5 -1 89.88 6.14 0
 0 6 -2 10.22 3.64 0
 2 -10 -3 14.85 4.41 0
 2 -5 -9 14.91 5.51 0
 4 -13 -5 20.54 4.75 0
 4 -12 -7 1.17 5.02 0
 4 -11 -8 9.76 4.68 0
 4 -6 -11 13.72 5.75 0
 5 -13 1 29.1 4.64 0
 7 -16 0 4.44 4.27 0
 7 -15 -8 38.48 4.92 0
 7 -13 -10 17.04 3.93 0
 8 -16 -8 64.18 5.21 0
 8 -12 5 17 4.68 0
 9 -6 8 32.69 7.27 0
 11 -18 2 27.91 4.91 0
 11 -15 5 27.71 4.54 0
 12 -17 4 0.45 4.19 0
 14 -17 5 3.19 3.87 0
 0 -3 -1 1783.67 28 0
 0 6 -4 155.51 7.97 0
 1 -7 -1 568.77 11.55 0
 1 -6 0 1.63 4.12 0
 1 -1 2 181.47 25.09 0
 1 7 -7 55.53 6.57 0
 2 -10 -4 84.28 5.41 0
 2 -7 -8 36.61 5.01 0
 2 -6 2 59.5 5.76 0
 2 5 3 77.53 5.45 0
 3 -8 -9 1.48 4.76 0
 3 -6 -10 30 5.35 0
 4 -10 -9 40.22 5.21 0
 6 -15 0 4.64 4.62 0
 6 -14 -8 26.99 4.55 0
 6 -13 -9 23.66 4.47 0
 6 -11 4 7.43 3.9 0
 8 -17 0 -0.16 4.45 0
 8 -13 -11 21.25 4.45 0
 10 -19 -1 3.71 4.5 0
 12 -18 3 2.2 4.17 0
 1 2 2 4385.21 48.35 0
 1 6 1 30.93 4.07 0
 2 -10 -2 15.25 4.23 0
 3 -12 -4 39.33 4.76 0
 3 -12 -3 34.71 4.94 0
 3 -10 1 140.36 6.35 0
 3 -7 3 124.42 7.34 0
 4 -13 -1 -1.36 3.66 0
 6 -16 -3 3.07 4.21 0
 6 -12 -10 22.35 4.67 0
 7 -17 -4 11.22 4.39 0
 7 -17 -3 3.73 4.07 0
 7 -16 -7 142.24 6.11 0
 9 -18 0 -2.62 4.26 0
 10 -8 8 77.89 7.81 0
 12 -16 5 19.46 3.94 0
 14 -16 6 1.15 3.82 0
 1 -8 -4 34.57 4.95 0
 1 -8 -3 88.53 5.59 0
 1 -7 -6 43.36 5.36 0
 2 -10 -5 102.73 5.69 0
 2 -9 0 136.35 6.66 0
 3 -12 -2 132.85 6 0
 3 -11 0 244.6 7.11 0
 5 -15 -3 84.59 5.42 0
 5 -14 0 -4.85 4.8 0
 5 -13 -8 7.72 4.29 0
 5 -12 -9 3.36 4.45 0
 6 -16 -4 -0.14 3.83 0
 6 -16 -2 3.11 4.43 0
 6 -15 -7 50.42 4.94 0
 7 -17 -2 0.64 4.22 0
 7 -12 -11 54.18 4.96 0
 7 -11 5 196.86 7.47 0
 8 -18 -4 55.48 4.78 0
 8 -18 -3 16.63 4.23 0
 8 -17 -7 14.77 4.93 0
 8 -15 3 14.99 4.67 0
 9 -16 3 21.97 4.56 0
 12 -19 2 8.29 4.6 0
 0 5 -5 3.94 5.1 0
 1 -4 -8 1.07 4.96 0
 2 -8 1 923.5 13.96 0
 2 -2 -10 32.74 7.4 0
 3 -12 -5 100.42 5.88 0
 3 -9 2 8 4.74 0
 4 -12 1 19.37 4.49 0
 5 -15 -4 71.61 4.93 0
 5 -15 -2 48.59 5.1 0
 5 -9 -11 3.5 4.52 0
 6 -16 -5 8.1 4.84 0
 7 -17 -5 -0.78 3.83 0
 7 -14 3 56.82 5.13 0
 8 -18 -5 20.16 4.8 0
 8 -18 -2 -1.95 3.52 0
 8 -14 4 57.12 5.46 0
 9 -19 -3 8.43 4.07 0
 9 -17 2 3.62 4.25 0
 9 -15 4 14.45 4.38 0
 10 -19 0 -1.41 4.36 0
 10 -17 3 27.44 4.96 0
 10 -13 6 6.08 4.27 0
 11 -14 6 24.99 4.45 0
 12 -13 7 40.23 5.01 0
 13 -18 4 -0.3 3.85 0
 0 -5 -4 197.52 8.6 0
 0 -5 -3 392.96 11.09 0
 0 -3 -6 420.59 13.41 0
 1 -8 -2 423.93 9.46 0
 1 -6 -7 79.27 6.02 0
 2 -10 -1 150.94 6.3 0
 3 -11 -7 23.79 5.22 0
 3 -10 -8 21.6 5.11 0
 4 -11 2 74.13 5.18 0
 4 -9 -10 20.91 4.62 0
 5 -15 -5 47.56 4.86 0
 5 -14 -7 11.64 4.71 0
 5 4 6 354.28 11.39 0
 6 -16 -1 104.2 5.41 0
 6 -7 6 154.06 8.38 0
 7 -17 -1 30.93 4.67 0
 7 -16 1 51.42 4.93 0
 8 -8 7 1.71 4.93 0
 8 3 8 24.57 6.13 0
 9 -19 -4 22.89 4 0
 9 -19 -2 -0.72 3.82 0
 9 -12 6 14.48 4.95 0
 10 -16 4 20.07 4.22 0
 13 -17 5 15.59 3.85 0
 0 3 -6 437.11 21.27 0
 1 1 2 194.05 14.09 0
 2 -9 -7 63.48 5.23 0
 2 -6 -9 81.43 6.69 0
 2 6 -9 75.28 8.49 0
 3 -12 -1 34.06 4.63 0
 4 -14 -4 378.24 8.16 0
 4 -14 -3 276.59 7.12 0
 4 -13 0 49.49 4.99 0
 4 -7 -11 37.74 5.94 0
 5 -11 -10 8.73 4.05 0
 6 -15 1 12.08 4.46 0
 6 -13 3 146.19 6.17 0
 6 -11 -11 78.97 5.56 0
 7 -17 -6 0.69 4.63 0
 7 -15 -9 7.68 4.14 0
 7 -13 4 262.1 8.1 0
 8 -18 -1 22.2 4.12 0
 8 -17 1 49.5 4.66 0
 8 -16 -9 11.93 4.21 0
 8 -15 -10 7.75 3.93 0
 10 -18 2 7.57 4.88 0
 11 -18 3 19.36 4.78 0
 12 -15 6 5.61 4.18 0
 0 4 -1 151.58 8.13 0
 0 5 -2 988.43 17.96 0
 1 -5 1 42.26 5.43 0
 2 -8 -8 116.54 6.47 0
 2 4 3 181.31 7.93 0
 4 -14 -5 66.25 5.15 0
 4 -14 -2 2.52 4.96 0
 4 -12 -8 14.78 4.59 0
 5 -15 -1 45.26 5.44 0
 5 -10 4 48.84 5.25 0
 5 -4 6 417.03 18.01 0
 7 -16 -8 17.25 4.54 0
 7 -14 -10 25.12 4.09 0
 7 -6 7 25.47 7.05 0
 8 -18 -6 0.17 3.97 0
 8 -17 -8 6.82 4.69 0
 9 -19 -1 11.95 4.52 0
 9 -14 5 26.1 4.65 0
 10 -15 5 5.49 4.3 0
 11 -17 4 27.28 4.23 0
 0 -5 -2 1014.92 16.75 0
 2 -11 -4 9.29 4.34 0
 2 -11 -3 18.65 4.26 0
 3 -9 -9 37.48 5.57 0
 3 -7 -10 1.74 4.49 0
 4 -13 -7 4.03 4.56 0
 4 -11 -9 2.96 4.23 0
 4 -8 4 277.96 8.99 0
 5 -14 1 3.48 4.59 0
 5 -13 2 29.2 4.61 0
 6 -15 -8 10.6 4.48 0
 6 -14 -9 14.54 4.27 0
 6 -10 5 33.47 5.16 0
 8 -14 -11 4.22 4.17 0
 8 -11 6 131.86 6.94 0
 9 -10 7 56.75 5.61 0
 11 -19 2 -1.2 4.52 0
 13 -16 6 19.72 4.32 0
 14 -18 5 3.57 3.8 0
 0 -4 -1 146.02 8.19 0
 1 -8 -1 400.31 9.75 0
 1 -7 0 917.29 14.79 0
 1 5 1 38.76 4.52 0
 2 -3 -10 214.9 10.6 0
 6 -16 0 222.51 6.68 0
 6 -13 -10 75.96 4.89 0
 7 -17 0 71.92 4.79 0
 8 -18 0 39.32 4.77 0
 8 -13 5 6.85 4.68 0
 8 2 8 120.16 9.09 0
 11 -16 5 17.51 4.14 0
 12 -19 3 4.24 4.03 0
 12 -18 4 25.32 4.18 0
 0 -4 -6 1.42 5.01 0
 0 5 -4 196.55 9.98 0
 1 -9 -4 343.83 8.52 0
 1 -9 -3 133.63 6.41 0
 1 -8 -6 190.32 7.34 0
 1 -5 -8 69.7 6.07 0
 1 6 -7 51.79 7.44 0
 2 -11 -5 22.49 4.37 0
 2 -11 -2 243.13 6.89 0
 2 -7 2 521.51 11.67 0
 3 -13 -4 270.54 7.16 0
 3 -13 -3 62.41 4.74 0
 3 -11 1 261.27 7.53 0
 4 -14 -1 23.81 4.62 0
 4 -5 5 45.06 6.7 0
 5 -14 -8 13.45 4.34 0
 5 -13 -9 26.13 4.67 0
 5 3 6 6.73 6 0
 6 -17 -4 6.62 4.32 0
 6 -17 -3 4.03 4.44 0
 6 -16 -7 23.68 4.89 0
 6 -12 4 288 7.8 0
 7 -18 -4 2.37 4.34 0
 7 -18 -3 24.49 3.97 0
 7 -17 -7 19.46 4.97 0
 7 -13 -11 8.44 4.06 0
 9 -19 0 14.08 4.56 0
 1 -7 -7 64.51 5.61 0
 2 -10 0 274.17 7.88 0
 3 -13 -5 132.48 5.98 0
 3 -13 -2 8.79 4.59 0
 3 -12 0 -2.65 3.89 0
 4 -10 -10 4.72 4.16 0
 4 4 5 52.19 5.65 0
 5 -16 -4 43.46 4.97 0
 5 -16 -3 46.19 5.05 0
 5 -15 0 13.62 4.9 0
 5 -10 -11 15.94 4.2 0
 6 -17 -5 0.62 4.44 0
 6 -17 -2 49.11 5.08 0
 7 -18 -5 4.95 4.57 0
 7 -18 -2 20.01 3.97 0
 8 -19 -4 1.68 3.51 0
 8 -19 -3 23.99 4.06 0
 8 -19 -2 72.16 4.88 0
 8 -16 3 4.64 4.13 0
 12 -17 5 8.83 3.89 0
 0 -6 -4 167.4 7.5 0
 0 -6 -3 37.98 5.28 0
 1 -9 -2 262.87 8.12 0
 2 -10 -7 41.75 5.58 0
 2 -9 1 178.96 7.06 0
 2 -7 -9 34.29 5.73 0
 3 -12 -7 107.49 5.77 0
 3 -11 -8 101.77 5.74 0
 4 -13 1 8.19 4.13 0
 4 -8 -11 6.09 4.76 0
 5 -16 -5 22.62 4.52 0
 5 -16 -2 19.55 4.77 0
 5 -15 -7 21.52 4.6 0
 5 -12 -10 73.41 5.28 0
 6 -12 -11 0.98 4.09 0
 7 -15 3 35.98 4.9 0
 7 -12 5 38.9 5.12 0
 8 -17 2 49.2 5.14 0
 9 -18 2 14.68 4.64 0
 9 -17 3 7.29 4.3 0
 9 -7 8 209.93 11.14 0
 13 -19 4 10.22 4.02 0
 1 7 -6 38.92 6.18 0
 2 -11 -1 93.3 5.35 0
 2 -4 -10 55.65 6.77 0
 2 3 3 787.13 17.33 0
 3 -10 2 219.79 7.29 0
 4 -15 -4 66.8 5.23 0
 4 -15 -3 170.52 6.45 0
 4 -13 -8 -0.03 4.75 0
 4 -12 2 18.39 4.31 0
 6 -17 -1 39.36 4.75 0
 7 -18 -6 1.25 4.66 0
 7 -18 -1 16.92 4.69 0
 7 -17 1 34.7 4.79 0
 7 -16 -9 2.45 4.14 0
 8 -15 4 18.28 4.37 0
 9 -16 4 6.92 4.12 0
 10 -18 3 21.6 4.82 0
 10 -17 4 4.18 4.27 0
 10 -14 6 31.15 4.49 0
 10 -9 8 18.56 6.23 0
 11 -15 6 9.77 4.18 0
 11 -13 7 10.44 4.4 0
 12 -14 7 -2.49 4.36 0
 13 -18 5 12.63 4.28 0
 0 4 -5 284.39 13.31 0
 1 -6 1 3.83 4.41 0
 2 -9 -8 36.76 5.27 0
 3 -13 -1 56.51 5.2 0
 3 -10 -9 11.41 4.5 0
 3 -8 -10 51.54 5.76 0
 3 -5 -11 45.29 6.5 0
 4 -15 -2 163.76 6.54 0
 4 -14 0 11.3 4.94 0
 6 -16 1 96.94 5.52 0
 6 -15 -9 3.84 4.52 0
 6 -14 3 10.67 4.42 0
 7 -17 -8 50.29 5.19 0
 7 -15 -10 2.08 3.73 0
 8 -19 -1 11.62 3.85 0
 9 -13 6 5.06 4.52 0
 10 -19 2 18.07 4.74 0
 0 -6 -2 10.8 4.63 0
 1 -6 -8 2.27 4.57 0
 1 6 0 3.16 3.06 0
 2 -12 -4 24.24 4.48 0
 2 -12 -3 7.71 4.22 0
 4 -15 -5 40.31 4.66 0
 4 -14 -7 4.43 4.47 0
 5 -16 -1 89.82 5.02 0
 5 -11 4 144.15 6.62 0
 6 -16 -8 43.48 4.97 0
 6 -8 6 56.99 6.53 0
 7 -14 4 14.44 4.55 0
 8 -9 7 145.59 7.75 0
 9 -20 -1 6.86 4.7 0
 11 -19 3 4.87 4.05 0
 11 -18 4 4.64 3.72 0
 12 -16 6 1.43 4.23 0
 0 -5 -6 322.94 10.06 0
 0 -5 -1 90.07 6.06 0
 0 -2 0 1600.01 33.28 0
 0 3 -1 1795.83 29.5 0
 1 -9 -1 190.35 7.27 0
 5 -15 1 75.19 5.21 0
 5 2 6 212.7 10.9 0
 6 -14 -10 2.86 3.96 0
 7 -18 0 -4.76 4.34 0
 7 -14 -11 12.19 4.37 0
 9 -15 5 38.41 4.79 0
 10 -16 5 15.15 4.44 0
 0 4 -2 1.31 4.03 0
 1 -10 -4 43.33 4.87 0
 1 -10 -3 189.23 6.64 0
 1 -9 -6 7.24 4.2 0
 1 -8 -7 33.94 5.04 0
 1 -8 0 3.61 3.99 0
 2 -12 -5 47.21 4.92 0
 2 -12 -2 1.47 4.21 0
 2 -8 2 563.75 11.83 0
 3 -14 -4 34.62 5.19 0
 3 -14 -3 111.03 5.6 0
 4 -15 -1 43.59 5.32 0
 4 -11 -10 5.88 4.22 0
 4 -9 4 5.35 4.6 0
 4 3 5 302.43 11.3 0
 5 -15 -8 36.1 4.76 0
 5 -14 -9 15.72 4.11 0
 5 -11 -11 8.62 4.3 0
 6 -18 -4 33.29 4.76 0
 6 -18 -3 24.13 4.33 0
 6 -17 -7 83.38 5.55 0
 6 -17 0 0.74 4.45 0
 6 -11 5 10.68 4.78 0
 7 -19 -4 40.3 4.61 0
 7 -19 -3 29.31 4.33 0
 7 -18 -7 -2.25 4.72 0
 8 -19 0 0.89 4.58 0
 8 -14 5 19.96 4.53 0
 8 -12 6 10.39 4.65 0
 11 -17 5 0.59 4.06 0
 12 -19 4 3.42 4.13 0
 13 -17 6 -1.52 3.79 0
 0 -7 -4 121.9 6.67 0
 0 -7 -3 283.01 8.72 0
 1 4 1 158.15 7.61 0
 2 -8 -9 66.43 5.81 0
 3 -14 -5 35.02 4.91 0
 3 -14 -2 131.79 6.29 0
 3 -12 -8 7.71 4.95 0
 3 -12 1 31.32 4.59 0
 4 -9 -11 21.39 4.47 0
 5 -17 -4 7.25 4.31 0
 5 -17 -3 11.25 4.25 0
 5 -16 0 42.88 4.92 0
 5 -9 5 73.73 5.61 0
 6 -18 -2 -0.96 3.98 0
 6 -13 4 43.46 4.94 0
 7 -19 -5 6.45 4.49 0
 7 -19 -2 4.94 3.84 0
 9 -20 0 -2.42 4.45 0
 1 -10 -5 12.06 4.49 0
 1 -10 -2 255.01 7.41 0
 2 -11 -7 170.67 6.75 0
 2 -11 0 26.96 4.21 0
 3 -13 -7 33.98 4.98 0
 3 -13 0 88.05 4.95 0
 3 -9 -10 15.92 4.71 0
 5 -17 -2 4.16 4.29 0
 5 -16 -7 29.04 5.23 0
 5 -13 -10 4.61 3.97 0
 6 -18 -5 22.52 4.19 0
 6 -13 -11 47.39 4.49 0
 8 -20 -2 1.17 3.86 0
 8 -17 3 13.88 4.42 0
 12 -18 5 4.47 4.09 0
 0 -3 0 -0.13 4.03 0
 2 -12 -1 72.61 5.03 0
 2 -10 -8 57.71 5.69 0
 2 -10 1 149.73 6.09 0
 3 -11 2 19.7 4.48 0
 4 -16 -4 96.48 5.49 0
 4 -16 -3 41.61 4.8 0
 4 -14 -8 42.05 4.89 0
 4 -14 1 50.94 5.34 0
 4 -13 2 201.42 6.72 0
 5 -17 -5 39.26 4.47 0
 7 -16 3 0.87 4.18 0
 8 -18 2 1.37 3.78 0
 9 -19 2 3.14 4.27 0
 9 -18 3 24.43 4.73 0
 6 -18 -1 48.5 4.42 0
 7 -19 -1 19.4 3.98 0
 0 -7 -1 339.02 10.52 0
 1 -15 -7 54.6 6 0
 2 -16 -6 26.22 4.87 0
 2 -15 -4 40.96 5.14 0
 4 -13 0 47.18 4.6 0
 4 -3 3 427.3 12.19 0
 6 -20 -6 2.5 4.13 0
 6 -9 3 70.27 5.15 0
 7 -13 2 49.22 5.16 0
 7 -7 4 499.11 10.35 0
 8 -20 -3 22.47 4.72 0
 8 1 5 137.21 9.77 0
 9 -19 -1 11.59 4.31 0
 9 -18 0 6.79 4.25 0
 9 -15 2 -0.06 4.78 0
 9 -13 3 127.71 6.21 0
 11 -18 1 -1.32 3.91 0
 11 -9 5 13.71 4.94 0
 12 -17 2 36.2 4.16 0
 13 -11 5 58.07 5.37 0
 14 -8 6 24 4.93 0
 16 -2 7 3.86 5.95 0
 17 -10 6 23.84 4.7 0
 17 -4 7 35.46 5.59 0
 18 -5 7 21.89 5.43 0
 -3 -5 -9 49.24 12.96 0
 -2 -9 -6 178.45 9.93 0
 0 -12 -4 4.59 4.53 0
 3 4 2 300.76 15.88 0
 4 -18 -5 15.02 4.73 0
 5 -7 3 52.42 5.59 0
 6 -14 1 73.3 5.69 0
 6 -12 2 67.7 5.35 0
 6 -4 4 179.95 7.84 0
 7 -20 -4 8.42 4.36 0
 7 -15 1 135.04 5.85 0
 7 9 3 35.12 6.28 0
 8 -16 1 63.39 5.18 0
 8 -12 3 107.23 6.43 0
 8 -9 4 12.75 4.53 0
 9 -6 5 59.71 5.26 0
 10 -16 2 5.75 4.24 0
 10 -14 3 20.46 4.99 0
 10 -8 5 30.44 5.59 0
 11 1 6 2.32 6.47 0
 13 -16 3 10.31 4.34 0
 13 -14 4 8.04 4.87 0
 13 -7 6 11.84 4.99 0
 15 -9 6 25.47 4.89 0
 16 -13 5 5.64 4.49 0
 -3 1 -5 408.21 12.68 0
 -2 -7 -4 147.78 9.77 0
 0 -11 -3 89.15 6.26 0
 2 -10 0 294.18 8.41 0
 2 -7 1 120.58 6.85 0
 3 -17 -5 44.81 4.71 0
 3 -6 2 1125.69 16.05 0
 5 -19 -5 23.27 4.21 0
 6 -17 -1 40.52 4.98 0
 7 -11 3 32.27 4.77 0
 8 -3 5 69.05 6.26 0
 11 -15 3 4 4.55 0
 11 -3 6 36.26 5.24 0
 14 -12 5 17.21 4.79 0
 19 -11 6 -1.23 4.29 0
 -1 -12 -8 28.79 6.55 0
 -1 -11 -5 176.35 7.99 0
 -1 -10 -4 45.54 5.42 0
 0 -2 0 1688.52 36.32 0
 1 -15 -6 48.99 5.68 0
 1 -13 -3 42.66 5.25 0
 1 -10 -1 134.69 6.72 0
 2 -12 -1 70.96 5.3 0
 3 -12 0 -1.97 4.38 0
 4 -17 -3 15.86 4.57 0
 5 -18 -3 -3.28 4.33 0
 5 -16 -1 88.76 5.23 0
 5 -13 1 29.59 5.11 0
 6 -20 -5 6.55 4.36 0
 7 -21 -6 6.41 3.62 0
 7 -18 -1 17.34 4.67 0
 9 -17 1 11.35 4.31 0
 10 -19 0 0.7 4.62 0
 12 -6 6 32.1 5.52 0
 16 -10 6 -4.1 4.2 0
 17 -5 7 37.41 5.23 0
 18 -11 6 14.69 4.51 0
 18 -6 7 4.8 4.46 0
 -1 -12 -7 245.16 9.6 0
 0 -13 -5 24.93 4.75 0
 1 -14 -4 33.35 5.24 0
 2 -16 -5 46.43 4.93 0
 2 5 1 304.66 11.38 0
 4 -15 -1 49.53 5.31 0
 4 -9 2 95.52 5.07 0
 4 -4 3 12.67 4.75 0
 5 -11 2 11.34 4.23 0
 6 -19 -3 17.83 4.76 0
 6 -16 0 239.01 6.95 0
 6 -5 4 95.69 6.57 0
 8 7 4 23.91 7.85 0
 9 -11 4 87.21 5.71 0
 10 -12 4 102.25 6.04 0
 11 -17 2 10.4 3.83 0
 11 -13 4 40.32 5.15 0
 12 -16 3 15.89 4.49 0
 12 -11 5 40.43 5.62 0
 15 -13 5 15.45 4.99 0
 16 -4 7 26.6 5.64 0
 -3 -2 -5 66.69 10.43 0
 -3 0 -5 84.51 8.04 0
 -2 2 -3 15.64 4.63 0
 0 -14 -8 141.56 7.85 0
 0 5 -1 89.05 5.89 0
 3 -16 -3 53.25 5.4 0
 3 -10 1 145.84 6.25 0
 5 -15 0 21.26 5.05 0
 5 5 3 473.51 20.17 0
 7 -21 -5 17.24 4.67 0
 7 -17 0 77.78 4.92 0
 7 -8 4 18.73 4.58 0
 8 -19 -1 18.18 4.55 0
 8 -4 5 313.15 9.28 0
 10 -18 1 38.62 4.16 0
 11 -4 6 39.61 5.23 0
 12 -14 4 46.67 4.96 0
 13 -12 5 10.17 4.53 0
 13 -8 6 14.69 5.13 0
 14 -9 6 31.58 4.52 0
 15 -1 7 52.39 6.92 0
 17 -11 6 -3.99 4.34 0
 -1 -9 -3 166.36 8.08 0
 -1 4 -2 1043.49 17.34 0
 0 -14 -7 43.38 5.44 0
 1 -8 0 4.1 4.54 0
 1 -1 1 991.9 29 0
 3 -18 -7 25.48 4.6 0
 3 -14 -1 18.8 4.54 0
 4 -19 -7 23.14 4.1 0
 4 -18 -4 9.77 4.12 0
 4 -12 1 24.1 4.68 0
 5 -20 -7 10.83 4.09 0
 5 -19 -4 43.28 4.56 0
 5 -8 3 11.03 4.52 0
 6 -10 3 24.98 4.65 0
 7 -20 -3 21.51 4.95 0
 7 -14 2 45.99 5.55 0
 8 -20 -2 -5.58 4.72 0
 8 -18 0 50.49 5.13 0
 8 -15 2 25.66 5.17 0
 8 -10 4 7.44 4.32 0
 11 2 6 39.52 8.59 0
 12 -18 2 9.65 4.3 0
 15 -10 6 47.32 4.91 0
 15 -2 7 95.14 6.85 0
 15 0 7 77.14 7.68 0
 16 -5 7 32.08 5.33 0
 17 -6 7 78.67 5.5 0
 -3 -1 -5 406.06 16.11 0
 -3 2 -6 28.91 4.78 0
 -2 -10 -8 52.74 8.55 0
 -1 -7 -2 391.68 12.14 0
 0 -3 0 0.81 4.16 0
 1 -15 -5 18.25 5.17 0
 1 -2 1 220.39 11.47 0
 2 -17 -7 9.33 4.74 0
 2 -15 -3 168.56 7.08 0
 3 -17 -4 43.55 5.02 0
 4 -19 -6 19.33 4.43 0
 4 -14 0 13.23 5.03 0
 6 -20 -4 24.02 4.84 0
 6 7 3 225.34 11.58 0
 7 5 4 400.33 24.85 0
 8 -13 3 309.04 7.95 0
 9 -20 -1 11.28 4.79 0
 9 -16 2 39.85 4.51 0
 9 -14 3 32.36 4.56 0
 10 -15 3 7.72 4.56 0
 11 -5 6 4.45 5.14 0
 12 -7 6 6.91 4.64 0
 13 -17 3 0.35 4.47 0
 13 -15 4 11.35 4.86 0
 16 -14 5 25.35 5.06 0
 16 -11 6 34.58 4.79 0
 18 -7 7 0.26 4.09 0
 -1 -12 -6 198.54 8.43 0
 0 -8 -1 205.7 8.11 0
 1 5 0 444.29 12.36 0
 2 -8 1 940.81 14.01 0
 3 -18 -6 49.01 4.91 0
 3 -7 2 1.73 4.16 0
 4 -5 3 23.25 4.94 0
 5 -20 -6 23.83 4.43 0
 6 -15 1 9.67 4.76 0
 6 -13 2 139.66 6.61 0
 6 -6 4 366.41 9.45 0
 7 -16 1 51.49 5.3 0
 7 -12 3 79.08 5.81 0
 8 -17 1 45.36 4.86 0
 8 -5 5 -0.87 4.71 0
 8 2 5 15.08 7.42 0
 9 -19 0 21.17 4.2 0
 10 -17 2 56.83 4.8 0
 15 -4 7 7.79 5.17 0
 18 -12 6 7.43 4.06 0
 -2 -10 -7 38.53 7.13 0
 0 -14 -6 7.76 4.8 0
 1 -3 1 124.19 8.27 0
 2 -16 -4 105.63 6.27 0
 7 -21 -4 16.41 4.09 0
 10 -13 4 23.83 4.73 0
 11 -16 3 23.22 4.27 0
 13 -9 6 8.85 5.08 0
 14 -10 6 17.35 5.02 0
 15 -14 5 7.87 4.67 0
 16 -6 7 36.28 4.93 0
 17 -7 7 19.48 4.61 0
 19 -8 7 10.21 3.74 0
 1 -11 -1 34.46 4.77 0
 2 -17 -6 22.36 4.75 0
 2 -11 0 28.72 4.61 0
 4 -19 -5 11.31 4.29 0
 4 -10 2 13.75 4.16 0
 5 -18 -2 16.33 4.7 0
 5 -17 -1 34.4 4.79 0
 5 -14 1 6.12 4.26 0
 6 -21 -6 19.93 4.06 0
 6 -19 -2 39.3 5.17 0
 6 -18 -1 50.52 4.94 0
 7 -9 4 180.46 6.71 0
 9 -18 1 8.37 4.01 0
 9 -12 4 5.76 4.93 0
 11 -18 2 25.48 4.38 0
 11 -14 4 -1.61 4.74 0
 11 -6 6 187.81 7.42 0
 11 7 5 187.75 16.58 0
 14 -16 4 21.66 5.26 0
 15 -11 6 11.12 4.55 0
 15 -5 7 8.63 4.88 0
 17 -12 6 20.45 4.32 0
 18 -8 7 1.38 4.19 0
 -3 1 -6 24.98 5.49 0
 -2 -9 -5 313.49 11.24 0
 0 -13 -4 77.34 5.77 0
 0 -12 -3 4.11 4.48 0
 0 -4 0 348.56 12.48 0
 1 -16 -7 40.42 5.71 0
 2 -13 -1 71.08 5.15 0
 3 -18 -5 32.04 4.68 0
 3 -13 0 90.59 5.53 0
 4 -17 -2 54.91 5.22 0
 4 -16 -1 15.82 4.65 0
 5 -20 -5 4.06 3.69 0
 5 -12 2 133.88 5.75 0
 5 -9 3 31.68 4.8 0
 5 8 2 160.36 8.06 0
 6 -11 3 35.16 4.94 0
 9 8 4 9.78 7.53 0
 12 -17 3 11.51 4.22 0
 12 -15 4 4.43 4.52 0
 12 -8 6 6.07 4.73 0
 13 -13 5 31.97 5.33 0
 -2 1 -3 1880.58 29.43 0
 -1 -11 -4 98.39 6.79 0
 1 -14 -3 57.92 5.13 0
 1 -4 1 108.38 7.29 0
 3 -16 -2 68.31 5.35 0
 3 -11 1 256.18 7.02 0
 4 -18 -3 17.29 4.68 0
 4 -6 3 294.06 8.57 0
 5 -19 -3 21.8 4.65 0
 5 -16 0 35.21 5.01 0
 6 -21 -5 1.04 3.66 0
 6 -20 -3 9.06 4.64 0
 6 -17 0 -1.4 3.96 0
 6 -7 4 29.17 4.64 0
 7 -20 -2 49.1 5.32 0
 7 -18 0 2.18 4.58 0
 8 -11 4 105.11 6.26 0
 10 -19 1 12 3.73 0
 14 -14 5 28.73 4.8 0
 14 -2 7 14.14 4.89 0
 14 -1 7 111.91 7.65 0
 16 -12 6 4.19 3.9 0
 16 -7 7 122.29 6.21 0
 17 -8 7 8.32 4.44 0
 19 -9 7 6.9 4.15 0
 -2 -10 -6 14.26 6.21 0
 1 -16 -6 20.82 4.88 0
 1 -15 -4 4.75 4.62 0
 1 -9 0 73.71 5.88 0
 2 -17 -5 68.18 5.35 0
 2 7 0 4.84 3.64 0
 3 -17 -3 27.35 4.6 0
 3 -8 2 392.32 9.19 0
 4 -13 1 8.22 4.33 0
 7 -15 2 24.65 4.67 0
 8 -19 0 1.53 4.62 0
 8 -16 2 0.46 3.85 0
 8 -14 3 45.5 5.21 0
 9 -17 2 3.47 4.15 0
 9 -15 3 13.18 4.36 0
 10 -16 3 4.35 4.45 0
 10 -1 6 27.78 6 0
 11 -7 6 14.35 5.45 0
 13 -16 4 -0.14 4.56 0
 13 -10 6 11.45 5.2 0
 15 -6 7 52.67 5.19 0
 -1 -12 -5 1.83 4.66 0
 0 -14 -5 30.25 5.48 0
 2 -9 1 178.11 7.22 0
 3 -15 -1 48.53 5.47 0
 4 -15 0 91.02 5.88 0
 6 -14 2 11.53 5.17 0
 7 -21 -3 4.24 4.39 0
 7 -13 3 138.67 6.41 0
 8 -21 -2 -0.33 4.31 0
 10 -4 6 3.98 4.68 0
 10 9 4 41.75 7.46 0
 12 -9 6 61.58 5.69 0
 14 -11 6 29.11 4.79 0
 14 -4 7 7.55 4.92 0
 14 0 7 47.7 6.95 0
 18 -9 7 -1.87 3.83 0
 -3 1 -7 5.68 5.15 0
 -2 3 -4 216.23 8.38 0
 -1 -10 -3 152.72 7.32 0
 -1 3 -2 54.47 5.44 0
 0 -9 -1 12.12 4.68 0
 0 -5 0 -0.41 4.13 0
 4 -19 -4 -4.41 4.01 0
 5 -20 -4 -2.07 4.1 0
 6 -16 1 99.98 5.74 0
 7 -17 1 34.76 4.47 0
 7 -10 4 20.72 4.59 0
 8 -18 1 14.9 4.38 0
 9 -20 0 -2.22 4.73 0
 9 -13 4 199.84 6.7 0
 10 -18 2 16.26 3.81 0
 10 -14 4 64.33 5.44 0
 10 0 6 3.7 5.88 0
 11 -17 3 16.94 4.19 0
 11 -15 4 27.33 4.79 0
 14 -5 7 12.3 4.94 0
 15 -15 5 28 4.45 0
 15 -12 6 13.79 4.54 0
 15 -7 7 4.46 4.39 0
 16 -8 7 40.15 4.87 0
 -3 -4 -9 15.83 8.35 0
 -3 0 -6 435.76 13.44 0
 -1 -13 -8 74.84 7.44 0
 -1 -13 -7 5.44 5.01 0
 0 4 -1 147.65 7.52 0
 1 -5 1 41.85 5.05 0
 2 -16 -3 104.49 5.8 0
 2 -15 -2 394.74 9 0
 2 -12 0 340.44 8.1 0
 3 -19 -7 13.57 4.25 0
 3 -18 -4 -0.99 4.07 0
 4 -11 2 83.4 5.14 0
 4 -7 3 257.03 7.79 0
 5 -15 1 80.94 5.58 0
 5 -10 3 184.86 6.72 0
 6 -21 -4 2.8 4.16 0
 6 -8 4 282.74 7.76 0
 9 -19 1 17.75 4.3 0
 10 -5 6 164.37 7.03 0
 17 -9 7 11.71 4.11 0
 19 -10 7 4.6 3.67 0
 -3 -6 -6 238.16 23.28 0
 -3 -1 -9 328.78 11.27 0
 -1 -3 -1 116.73 10.35 0
 0 -15 -7 71.55 5.96 0
 1 -16 -5 35.11 5.08 0
 2 -3 2 177.23 8.82 0
 2 -2 2 817.67 19.04 0
 3 -19 -6 1.83 4.15 0
 4 -20 -6 4.84 3.84 0
 5 -21 -6 13.58 4.07 0
 5 -13 2 35.73 4.79 0
 6 -12 3 130.22 6.37 0
 7 8 3 83.69 7.94 0
 8 -12 4 235.98 7.32 0
 11 -8 6 134.88 6.42 0
 11 3 6 25.37 10.17 0
 12 -16 4 16.21 5.02 0
 14 -15 5 6.46 4.7 0
 14 -6 7 -1.81 4.22 0
 16 -13 6 34.15 4.8 0
 18 -10 7 7.1 4.21 0
 -3 -3 -9 67.96 8.95 0
 -3 -2 -9 5.43 6.21 0
 -3 0 -8 4.25 5.41 0
 -1 -2 -1 214.29 18.1 0
 1 -12 -1 174.23 6.76 0
 2 -18 -7 6.05 3.94 0
 2 -17 -4 0.86 4.37 0
 2 -14 -1 78.01 5.5 0
 2 -4 2 10.36 4.64 0
 3 -14 0 4.48 3.9 0
 3 -12 1 37.41 4.32 0
 3 -9 2 10.76 4.2 0
 4 -18 -2 3.96 4.45 0
 5 -19 -2 -4.99 4.5 0
 5 -3 4 322.64 10.29 0
 6 -20 -2 8.23 4.62 0
 7 -3 5 37.71 5.23 0
 10 -6 6 1.58 4.68 0
 12 -10 6 31.76 4.81 0
 13 -11 6 12.67 4.72 0
 14 -12 6 29.24 4.85 0
 14 1 7 88.58 8.61 0
 15 -8 7 60.64 5.3 0
 16 -9 7 41.13 4.88 0
 -3 0 -7 5.67 5.52 0
 -1 -13 -6 61.55 5.85 0
 -1 -4 -1 100.64 8.51 0
 0 -15 -6 130.57 6.95 0
 0 -13 -3 41.36 5.03 0
 1 -10 0 61.43 5.68 0
 1 -6 1 8.92 4.41 0
 2 -18 -6 12.85 4.22 0
 2 4 1 341.28 13.9 0
 4 -20 -5 4.64 4.2 0
 4 -14 1 59.18 5.52 0
 5 -17 0 125.4 5.86 0
 5 -4 4 32.55 5.27 0
 6 -18 0 53.44 4.63 0
 7 -21 -2 13.09 4.61 0
 7 -19 0 -4.83 4.27 0
 7 -16 2 28.67 4.98 0
 7 -4 5 40.64 5.51 0
 8 -17 2 41.4 4.8 0
 8 -15 3 19.43 4.22 0
 9 -16 3 18.68 4.21 0
 10 -17 3 24.36 4.75 0
 15 -13 6 5.78 4.12 0
 17 -10 7 12.77 4.41 0
 -3 -1 -6 18.29 6.45 0
 0 -14 -4 43.06 4.75 0
 0 -6 0 1213.18 18.54 0
 1 -15 -3 52.54 5.56 0
 2 -10 1 150.08 6 0
 2 -5 2 5.24 4.28 0
 3 -19 -5 12.06 4.27 0
 3 -17 -2 5.8 4.33 0
 4 -19 -3 14.36 4.55 0
 4 -8 3 90.07 5.49 0
 5 -21 -5 17.01 4.04 0
 5 -20 -3 11.96 4.95 0
 5 -5 4 493.66 11.33 0
 6 -21 -3 5.53 4.22 0
 6 -15 2 34.48 5.16 0
 6 -9 4 43.22 4.83 0
 7 -14 3 48.37 4.79 0
 7 -11 4 270.34 7.34 0
 7 -1 5 44.29 6.43 0
 8 -20 0 7.27 4.56 0
 9 -18 2 13.46 3.88 0
 10 -15 4 4.58 4.39 0
 11 -9 6 7.78 4.43 0
 13 -4 7 5.51 4.48 0
 13 -2 7 95.94 6.58 0
 14 -7 7 42.52 5.24 0
 -2 -10 -5 116.99 7.5 0
 -2 0 -3 2342.68 38.51 0
 -1 -12 -4 20.21 4.98 0
 1 -17 -7 6.26 4.84 0
 1 -14 -2 171.34 6.69 0
 1 4 0 85.75 6.71 0
 3 -18 -3 33.34 4.75 0
 4 -16 0 126.63 6.06 0
 4 -12 2 20.79 4.76 0
 5 -11 3 58.93 5.16 0
 6 -17 1 40.43 4.83 0
 7 -18 1 15.35 4.51 0
 8 9 3 29.29 6.32 0
 9 -14 4 25.56 4.42 0
 10 -19 2 22.43 4.15 0
 10 -7 6 167.5 6.7 0
 10 1 6 42.05 7.29 0
 11 -18 3 22.34 4.1 0
 11 -16 4 4.46 4.51 0
 13 -5 7 17.59 5.14 0
 13 -1 7 -1.34 5.02 0
 15 -9 7 28.49 4.84 0
 18 -11 7 11.71 3.84 0
 -3 -5 -8 84.3 14.03 0
 -3 -1 -8 121.41 8.64 0
 -2 -11 -7 145.34 9.06 0
 -2 -9 -4 7.47 5.08 0
 -1 -5 -1 41.5 6.17 0
 0 -10 -1 4.63 4.53 0
 1 -16 -4 22.37 4.63 0
 2 -18 -5 9.05 4.35 0
 6 -13 3 166.48 6.52 0
 8 -19 1 8.46 3.94 0
 8 -13 4 6.64 4.71 0
 12 -17 4 2.28 4.56 0
 12 -11 6 79.24 5.36 0
 13 -12 6 16.72 4.61 0
 14 -13 6 24.85 5.21 0
 14 -8 7 10.62 4.76 0
 16 -10 7 0.1 4.23 0
 -3 -1 -7 -1.47 5.95 0
 -2 -11 -8 7.9 6.74 0
 -2 2 -4 1014.71 18 0
 -1 -13 -5 81.44 6.6 0
 -1 -11 -3 153.77 7.15 0
 0 -15 -5 26.38 5.13 0
 1 -17 -6 0.67 4.2 0
 1 -7 1 462.18 10.96 0
 1 6 -1 5.92 3.34 0
 2 -16 -2 21.05 4.64 0
 2 -13 0 4.69 4.36 0
 2 -6 2 62.1 5.89 0
 3 -10 2 216.4 6.83 0
 4 -20 -4 25.96 4.19 0
 5 -21 -4 34.5 4.39 0
 5 -16 1 87.49 5.09 0
 5 -14 2 252.5 7.04 0
 5 -6 4 89.74 6.09 0
 9 -20 1 9.31 4.51 0
 13 -6 7 25.39 4.91 0
 17 -11 7 7.9 3.8 0
 -3 -2 -6 3.57 6.06 0
 -2 -11 -6 40.01 6.44 0
 -1 4 -3 711.3 13.39 0
 0 -7 0 1.1 4.64 0
 1 -13 -1 265.83 7.67 0
 2 -17 -3 33.41 4.88 0
 3 -19 -4 42.26 4.7 0
 3 -15 0 8.62 4.97 0
 3 -13 1 65.23 4.78 0
 3 6 1 175.71 8.41 0
 4 -9 3 76.94 5.04 0
 6 -10 4 100.65 5.8 0
 7 -12 4 6.54 4.95 0
 8 -16 3 1.13 4.41 0
 9 -17 3 3.97 4.11 0
 10 -8 6 -2.73 4.56 0
 11 -10 6 102 5.92 0
 13 0 7 230.21 10.5 0
 15 -14 6 40.3 4.98 0
 -3 -7 -7 42 15.89 0
 -3 -2 -8 0.92 6.05 0
 1 -17 -5 38.2 4.84 0
 1 -11 0 360.11 8.76 0
 2 -11 1 79.78 5.3 0
 4 -15 1 47.67 5.34 0
 5 -20 -2 48.13 5.07 0
 5 -7 4 414.93 9.37 0
 6 -19 0 5.54 4.29 0
 7 -17 2 5.12 4.35 0
 7 -15 3 41.36 5.01 0
 7 0 5 440.34 14.37 0
 8 -18 2 1.17 4.1 0
 8 -10 5 49.03 5.37 0
 9 -4 6 191.2 7.58 0
 10 -18 3 20.74 4.28 0
 10 -13 5 19.01 4.9 0
 13 -7 7 4.41 4.16 0
 14 -9 7 12.29 4.51 0
 15 -10 7 22.44 4.53 0
 16 -11 7 15.51 4.34 0
 -1 -6 -1 6.8 4.85 0
 2 -7 2 518.18 11.19 0
 2 6 0 949.43 16.2 0
 3 -20 -6 36.08 4.59 0
 4 -21 -6 23.17 4.03 0
 4 -19 -2 15.92 4.72 0
 4 -13 2 205.33 6.76 0
 5 -22 -6 9.76 4.03 0
 5 -18 0 3.48 4.55 0
 5 -12 3 142.43 6.32 0
 6 -21 -2 15.01 4.86 0
 6 -16 2 1.21 4.67 0
 7 -20 0 -7.15 4.76 0
 9 -19 2 3 4.16 0
 9 -15 4 16.1 4.19 0
 9 -12 5 8.51 4.56 0
 9 -5 6 23.65 4.82 0
 10 -16 4 21.89 4.24 0
 11 -17 4 25.94 4.87 0
 12 -12 6 2.17 4.37 0
 13 -13 6 11.74 4.96 0
 -3 -3 -8 69.63 9.46 0
 -1 -14 -7 87.67 6.85 0
 -1 2 -2 4349.17 42.57 0
 0 -16 -7 19.94 5.69 0
 0 -14 -3 1.14 4.08 0
 0 5 -2 987.02 15.53 0
 1 -8 1 347.71 9.46 0
 3 -18 -2 46.73 5.09 0
 3 -11 2 21.21 4.56 0
 3 -4 3 431.53 11.27 0
 3 -3 3 2091.18 25.17 0
 5 -21 -3 19.28 4.25 0
 5 7 2 378.15 12.4 0
 6 -14 3 17.67 4.95 0
 8 -14 4 47.66 5.31 0
 9 -6 6 149.65 6.81 0
 10 -9 6 243.5 7.49 0
 11 -11 6 11.27 5.14 0
 12 -4 7 8.76 4.8 0
 13 -8 7 7.22 4.48 0
 14 -14 6 0.26 4.4 0
 17 -12 7 2.41 3.85 0
 -3 -4 -8 55.15 10.05 0
 -3 -3 -6 14.93 7.98 0
 -3 -2 -7 34.87 7.57 0
 -1 -14 -6 60.68 5.72 0
 0 -16 -6 0.92 4.95 0
 0 -15 -4 64.07 5.63 0
 0 -11 -1 447.79 9.73 0
 0 -8 0 161.42 7.31 0
 1 -16 -3 14.94 4.67 0
 1 -15 -2 6.55 4.03 0
 2 -19 -6 31.41 4.68 0
 3 -20 -5 2.93 4.1 0
 3 -5 3 111.06 6.73 0
 4 -21 -5 4.47 3.71 0
 4 -20 -3 12.88 4.23 0
 4 -17 0 16.58 4.18 0
 4 -10 3 121.95 5.55 0
 5 -22 -5 4.18 3.6 0
 5 -15 2 45.93 5.26 0
 5 -8 4 6.51 4.19 0
 6 -18 1 49.06 5.11 0
 7 -19 1 11.91 4.03 0
 8 -20 1 8.15 4.83 0
 8 3 5 54.12 15.56 0
 12 -5 7 12.39 4.81 0
 14 -10 7 4.94 4.37 0
 15 -11 7 11.16 3.98 0
 -1 -13 -4 49.27 5.69 0
 0 -13 -2 115.63 5.86 0
 0 3 -1 1724.79 26.35 0
 2 -14 0 288.16 7.74 0
 2 -8 2 568.44 11.02 0
 3 -19 -3 8.29 4.49 0
 3 -14 1 35.42 5.21 0
 3 -6 3 119.27 6.66 0
 5 -17 1 33.99 5.02 0
 6 -11 4 4.53 3.9 0
 7 -13 4 256.14 7.47 0
 8 -11 5 34.47 4.83 0
 9 -7 6 38.05 5.29 0
 9 -1 6 8.2 4.95 0
 10 -14 5 79.49 5.24 0
 11 -15 5 25.9 5.09 0
 12 -6 7 12.89 4.93 0
 12 -2 7 7.08 4.66 0
 16 -12 7 8.21 3.94 0
 -2 -11 -5 22.95 5.42 0
 -2 -10 -4 108.78 7.21 0
 -2 -8 -3 67.16 6.8 0
 -1 -12 -3 21.14 4.77 0
 -1 -7 -1 466.12 11.89 0
 1 -17 -4 52.28 4.9 0
 1 -12 0 7.34 4.22 0
 2 -19 -5 4.67 4.1 0
 2 -17 -2 13.17 4.52 0
 2 -12 1 63.02 5.18 0
 3 -16 0 12.79 4.6 0
 3 -2 3 778.79 17.39 0
 6 6 3 343.31 14.32 0
 8 -17 3 12.62 4.52 0
 9 -18 3 23.73 4.27 0
 10 -10 6 6.88 4.67 0
 12 -13 6 18.14 4.68 0
 13 -14 6 19.29 4.72 0
 13 -9 7 9.85 4.24 0
 13 1 7 7.12 6.56 0
 -3 -7 -6 22.21 10.97 0
 -3 -4 -6 296.22 23.35 0
 0 -16 -5 51.08 5.5 0
 1 -9 1 197.88 7.48 0
 2 -18 -3 -0.23 4.19 0
 4 -21 -4 4.2 3.73 0
 4 -16 1 50.35 5 0
 5 -22 -4 -2.72 3.75 0
 5 -13 3 66.65 5.69 0
 5 -9 4 138.91 6.13 0
 7 -18 2 21.76 4.51 0
 7 -16 3 2.98 3.9 0
 7 -9 5 18.89 4.56 0
 8 -19 2 67.21 4.76 0
 9 -16 4 1.21 4.77 0
 9 -13 5 20.82 4.33 0
 9 -8 6 249.67 7.96 0
 10 -17 4 2.1 4.18 0
 11 -12 6 76.25 5.33 0
 12 -7 7 4.96 4.19 0
 12 -1 7 218.68 9.58 0
 14 -15 6 31.28 5.1 0
 -3 -3 -7 67.91 9.63 0
 -2 -12 -7 15.91 6.2 0
 -1 -14 -5 35.9 5.44 0
 0 -9 0 1.82 4.5 0
 1 -18 -6 49.88 5.29 0
 3 -20 -4 4.6 3.73 0
 3 -12 2 124.09 5.89 0
 3 -7 3 123.35 6.2 0
 3 3 2 163.95 15.63 0
 4 -14 2 -4 4.44 0
 4 -11 3 56.49 5.23 0
 5 -20 -1 20.93 5.04 0
 6 -21 -1 7.19 4.77 0
 6 -20 0 12.29 4.62 0
 6 -17 2 58.58 5.14 0
 8 -15 4 11.9 4.23 0
 10 2 6 16.33 8.24 0
 14 -11 7 45.85 4.86 0
 15 -12 7 25.89 4.56 0
 0 -12 -1 11.27 4.89 0
 2 -9 2 45.42 5.41 0
 4 -20 -2 3.85 4.37 0
 5 -21 -2 3.96 4.57 0
 5 -19 0 48.49 4.55 0
 6 -15 3 8.71 4.11 0
 6 -12 4 287.35 7.41 0
 7 -21 0 74.34 5.03 0
 8 -12 5 9.59 4.6 0
 10 -11 6 85.03 5.58 0
 11 9 4 78.38 7.79 0
 12 -8 7 28.75 4.58 0
 13 -10 7 5.64 4.25 0
 16 -13 7 20.08 4.48 0
 -2 -12 -6 13.62 5.48 0
 -1 -8 -1 333.46 9.83 0
 0 -15 -3 84.78 5.92 0
 1 -18 -5 46.86 5.04 0
 2 -19 -4 2.46 4.36 0
 3 -8 3 20.82 4.91 0
 4 -18 0 50.52 5.14 0
 5 -16 2 33.07 4.39 0
 6 -19 1 16.88 4.53 0
 6 8 2 44.19 5.63 0
 7 -20 1 26.27 4.66 0
 7 -14 4 19.37 4.26 0
 7 -10 5 22.58 4.8 0
 8 6 4 273.31 15.64 0
 9 -9 6 19.36 4.88 0
 10 -15 5 -6.02 4.61 0
 11 -16 5 12.85 5.09 0
 16 -6 8 44.31 5.28 0
 17 -8 8 3.21 4.09 0
 -3 -7 -8 0.09 3.36 0
 -3 -4 -7 284 18.27 0
 -2 -9 -3 92.71 6.86 0
 -2 -1 -3 2003.88 45.24 0
 0 -14 -2 0.16 4.39 0
 1 -17 -3 14.24 4.86 0
 1 -16 -2 39.95 5.06 0
 1 -10 1 120.88 6.35 0
 2 -15 0 133.08 6.4 0
 2 -13 1 89.5 5.49 0
 3 -21 -6 5.53 3.97 0
 3 -19 -2 1.84 4.48 0
 3 -15 1 21.13 5.15 0
 4 -21 -3 5.51 4.02 0
 5 -22 -3 12.07 4.16 0
 5 -18 1 19.42 4.46 0
 5 -10 4 48.03 4.59 0
 7 1 5 12.52 6.51 0
 9 -14 5 22.45 4.94 0
 9 0 6 21.8 6.1 0
 11 -13 6 22.19 4.63 0
 12 -17 5 7.66 4.32 0
 12 -9 7 13.78 4.28 0
 13 -15 6 10.66 4.76 0
 14 -12 7 3.71 3.88 0
 15 -13 7 1.82 4.64 0
 16 -7 8 12.29 4.21 0
 -3 -5 -7 6.72 12.27 0
 -1 3 -3 1236 18.87 0
 0 -16 -4 78.11 5.52 0
 1 -13 0 841.33 11.74 0
 3 -20 -3 12.07 4.44 0
 4 -22 -5 29.47 4.36 0
 4 -12 3 61.91 5.06 0
 5 -14 3 182.49 6.43 0
 6 -7 5 75.76 6.04 0
 6 -3 5 32.64 5.33 0
 7 -17 3 -0.07 4.24 0
 8 -18 3 14.36 3.83 0
 9 -19 3 2.55 3.69 0
 9 -17 4 24.86 4.59 0
 10 -18 4 30.25 4.82 0
 11 -6 7 21.18 5.37 0
 11 -5 7 21.86 5.59 0
 11 -4 7 56.07 5.84 0
 13 -11 7 20.6 4.37 0
 17 -9 8 33.82 4.72 0
 -2 -11 -4 11.76 4.62 0
 -1 -15 -7 63.31 6.21 0
 -1 -15 -6 43.02 5.29 0
 -1 -14 -4 37.38 5.24 0
 -1 -13 -3 19.55 4.74 0
 0 -17 -6 40.08 5.65 0
 0 -10 0 3.72 4.68 0
 1 5 -1 40.33 4.26 0
 2 -20 -6 3.02 3.97 0
 2 -18 -2 6.33 4.41 0
 2 -10 2 20.54 4.1 0
 3 -21 -5 26.94 4.2 0
 3 -17 0 36.88 4.46 0
 3 -13 2 5.53 4.52 0
 3 -9 3 42.68 4.7 0
 3 7 0 30.63 4.54 0
 4 -17 1 35.79 4.81 0
 4 -15 2 208.28 7.16 0
 6 -13 4 45.53 5.63 0
 7 -19 2 3.4 4.45 0
 7 -11 5 207.17 6.99 0
 8 -20 2 -4.55 4.26 0
 8 -16 4 1.55 3.89 0
 8 -13 5 5.14 4.41 0
 8 -6 6 65.89 5.51 0
 8 -5 6 143.59 7.13 0
 8 -4 6 26.04 4.88 0
 9 -10 6 225.11 7.29 0
 10 -12 6 31.5 5.22 0
 10 8 4 3.27 6.47 0
 11 -7 7 25 4.95 0
 12 0 7 26.16 6.93 0
 16 -8 8 58.61 5.08 0
 -2 -12 -5 89.5 6.97 0
 -1 -9 -1 191.67 7.81 0
 1 -18 -4 6.13 3.99 0
 4 -6 4 194.03 7.59 0
 4 -5 4 32.93 5.29 0
 4 -4 4 133.62 7.55 0
 5 -11 4 150.07 6.15 0
 6 -18 2 0.15 3.94 0
 6 -16 3 8.09 4.18 0
 6 -8 5 61.96 5.17 0
 7 -15 4 41.45 4.92 0
 7 7 3 29.22 7.29 0
 9 7 4 176.47 11.73 0
 12 -10 7 46.19 4.85 0
 15 -6 8 0.98 4.31 0
 15 -5 8 41.02 5.33 0
 0 -17 -5 35.4 5.17 0
 1 -11 1 14.34 4.41 0
 2 -20 -5 26.05 4.2 0
 2 -19 -3 11.37 4.34 0
 4 -22 -4 46.33 4.39 0
 4 -20 -1 2.86 4.76 0
 4 -7 4 230.56 7.58 0
 5 -21 -1 3.86 4.69 0
 5 -17 2 6.19 4.34 0
 8 -7 6 59.74 5.14 0
 9 -15 5 30.73 4.88 0
 10 -16 5 20.36 4.48 0
 11 -17 5 -8.4 4.15 0
 11 -14 6 26.25 5.17 0
 11 -8 7 0.94 4.36 0
 12 -15 6 20.7 4.9 0
 13 -12 7 30.84 4.49 0
 14 -13 7 38.11 4.81 0
 15 -14 7 23.31 4.62 0
 15 -7 8 33.99 4.77 0
 16 -9 8 -1.64 4.17 0
 17 -10 8 1.49 3.83 0
 -3 -8 -7 101.35 13.95 0
 -3 -6 -5 11.27 8.44 0
 -1 -15 -5 35 5.09 0
 -1 -12 -2 291.27 8.6 0
 0 4 -2 1.1 3.31 0
 1 -19 -6 5.75 4.4 0
 2 -14 1 42.13 4.93 0
 2 -11 2 168.56 6.53 0
 3 -21 -4 26.52 4.35 0
 3 -10 3 100.47 5.52 0
 4 -21 -2 29.79 4.64 0
 4 -13 3 153.87 6.46 0
 5 -22 -2 19.4 4.4 0
 6 -20 1 -1.39 4.49 0
 6 -9 5 61.31 5.18 0
 8 -8 6 1.52 4.03 0
 8 8 3 17.57 6.03 0
 11 -2 7 157.96 7.85 0
 12 -11 7 19.2 4.93 0
 15 -8 8 2.23 4.23 0
 -3 -8 -6 226.36 14.36 0
 -2 -10 -3 9.07 4.47 0
 0 -16 -3 1.44 4.72 0
 0 -11 0 2.58 4.19 0
 1 -14 0 156.99 6.36 0
 1 3 0 46.4 6.03 0
 2 -16 0 58.31 5.31 0
 3 -19 -1 31.75 4.74 0
 3 -16 1 22.23 4.31 0
 4 -8 4 269.66 7.88 0
 4 -3 4 50.09 5.66 0
 5 -19 1 20.77 4.59 0
 5 -15 3 112.26 5.79 0
 6 -14 4 206.06 6.71 0
 7 -18 3 14.99 4.38 0
 7 -12 5 41.2 4.61 0
 8 -19 3 36.14 4.42 0
 8 -14 5 19.94 4.72 0
 9 -18 4 2.41 4.29 0
 11 -9 7 46.1 5.2 0
 16 -10 8 21.84 4.47 0
 17 -11 8 18.73 4.47 0
 -2 -13 -7 81.25 7.17 0
 -2 -6 -2 60.65 7.05 0
 -2 -5 -2 3.19 5.24 0
 -1 -10 -1 108.66 6.27 0
 0 -15 -2 188.08 6.83 0
 1 -19 -5 4.03 4.19 0
 1 -18 -3 65.22 5.71 0
 1 -17 -2 47.61 5.15 0
 2 -20 -4 16.49 4.17 0
 3 -20 -2 37.8 4.97 0
 3 -14 2 143.41 6.02 0
 4 -16 2 22.58 4.74 0
 5 -12 4 31.55 4.79 0
 8 -17 4 14.35 4.05 0
 8 -9 6 252.02 7.96 0
 13 -13 7 8.18 3.99 0
 14 -14 7 5.94 4.24 0
 15 -9 8 45.45 4.97 0
 -2 -13 -6 177.56 8.12 0
 -2 1 -5 2.02 4.2 0
 -1 -14 -3 97.97 6.21 0
 0 -17 -4 19.14 4.55 0
 2 5 0 135 7.33 0
 4 -22 -3 9.05 4.24 0
 4 -18 1 31.68 5.03 0
 4 -9 4 5.81 4.31 0
 6 -19 2 49.58 4.71 0
 6 -17 3 10.76 3.75 0
 6 -10 5 31.78 4.8 0
 7 -20 2 44.4 4.55 0
 7 -16 4 6.97 4.51 0
 10 -17 5 11.04 4.53 0
 11 -10 7 142.48 6.26 0
 12 -16 6 4.9 4.82 0
 12 -12 7 24.7 5.1 0
 13 2 7 77.61 9.75 0
 14 -6 8 19.14 4.49 0
 14 -5 8 12.63 5.13 0
 -3 -7 -5 13.07 7.17 0
 -2 -12 -4 16.19 4.88 0
 -1 -15 -4 31.81 5.09 0
 -1 1 -2 188.54 11.14 0
 1 -12 1 167.41 6.15 0
 2 -19 -2 32.37 4.55 0
 2 -18 -1 16.7 4.51 0
 2 -12 2 2.61 4.27 0
 3 -21 -3 1.95 4.09 0
 3 -11 3 51.72 4.37 0
 3 5 1 79.53 6.76 0
 5 4 3 19.4 9 0
 7 -13 5 22.72 4.83 0
 9 -16 5 -12.17 4.71 0
 10 -6 7 32.62 5.34 0
 10 -5 7 122.57 6.83 0
 11 -1 7 147.96 8.43 0
 14 -7 8 14.44 4.71 0
 15 -10 8 2.7 4.15 0
 16 -11 8 5.5 3.94 0
 17 -12 8 -2.97 3.66 0
 -2 -13 -5 111.36 7.32 0
 1 -19 -4 28.97 4.65 0
 1 -6 2 540.7 11.72 0
 2 -15 1 27.05 5.02 0
 3 -22 -5 6.81 4.02 0
 4 -14 3 301.09 7.44 0
 4 -2 4 456.54 12.89 0
 5 -22 -1 3.89 4.66 0
 5 -18 2 20.58 4.37 0
 5 -16 3 22.05 4.65 0
 5 -13 4 431.57 8.74 0
 6 -15 4 13.54 4.61 0
 6 -1 5 28.39 5.67 0
 8 -15 5 18.88 4.65 0
 10 -7 7 55.82 5.51 0
 14 -8 8 19.49 4.27 0
 -2 -11 -3 27.97 5.05 0
 -1 -16 -7 27.07 5.64 0
 -1 -16 -6 28.41 5.39 0
 -1 -13 -2 26.64 4.56 0
 -1 -11 -1 9.11 4.94 0
 0 -18 -6 8.88 4.28 0
 0 -12 0 206.07 6.9 0
 0 -7 1 352.45 9.73 0
 0 -6 1 10.3 4.37 0
 1 -15 0 51.3 5.27 0
 1 -7 2 433.53 10.38 0
 1 -5 2 4.86 4.43 0
 2 -20 -3 -1.76 4.16 0
 2 -17 0 -0.34 4.57 0
 2 3 1 130.72 10.78 0
 3 -17 1 87 5.45 0
 3 -15 2 42.29 5.35 0
 4 -21 -1 2.37 4.5 0
 4 -10 4 29.34 4.22 0
 6 -21 1 12.29 4.87 0
 6 -11 5 9.19 5.14 0
 9 -19 4 19.29 4.69 0
 9 1 6 15.23 6.85 0
 10 -8 7 192.1 7 0
 10 -4 7 66.99 6.27 0
 11 -11 7 -2.5 4.6 0
 12 1 7 222.63 12.24 0
 13 -14 7 27.66 4.47 0
 14 -9 8 4.31 4.31 0
 14 -3 8 7.15 4.98 0
 16 -12 8 12.76 4.3 0
 -2 -4 -2 11.22 6.1 0
 -2 1 -6 103.18 6.63 0
 -1 -16 -5 22.21 5.7 0
 -1 3 -4 1349.69 18.57 0
 0 -18 -5 6.19 4.16 0
 0 -5 1 88.18 6.11 0
 1 -8 2 403.12 9.78 0
 2 -21 -5 11.77 3.93 0
 3 -22 -4 0.18 4.14 0
 3 -12 3 48.57 5.26 0
 4 -22 -2 1.39 4.3 0
 4 -17 2 71.99 5.34 0
 5 -20 1 26.43 5.07 0
 7 -19 3 32.17 4.04 0
 8 -18 4 54.53 4.48 0
 10 -9 7 55.67 5.71 0
 12 -13 7 34.26 5.32 0
 15 -11 8 17.87 4.22 0
 -3 -9 -6 0.96 6.99 0
 -3 -8 -5 53.77 7.31 0
 0 -17 -3 20.29 4.8 0
 0 -16 -2 2.62 4.54 0
 0 -8 1 205.77 7.83 0
 1 -18 -2 96.39 5.71 0
 1 -13 1 234.14 7.29 0
 1 -4 2 1058.72 17.89 0
 2 -13 2 51.14 4.87 0
 3 -21 -2 5.58 4.62 0
 3 -20 -1 18.29 4.92 0
 4 -11 4 10.69 4.4 0
 6 -18 3 11.68 4.49 0
 7 -17 4 2.51 4 0
 7 -14 5 150.86 6.37 0
 7 -6 6 152.01 7.02 0
 8 -1 6 182.83 8.98 0
 9 -17 5 12.78 4.88 0
 10 -18 5 4.36 4.86 0
 11 -12 7 17.3 4.6 0
 12 7 5 40.02 9.48 0
 14 -10 8 6.89 4.46 0
 -3 -9 -7 18.6 9.42 0
 1 -20 -6 38.36 4.88 0
 1 -19 -3 13.86 4.58 0
 1 -17 -1 96.76 5.82 0
 1 -9 2 253.53 8.18 0
 2 -21 -4 6.68 4.11 0
 2 -7 3 309.55 8.89 0
 2 -6 3 32.03 5.19 0
 2 6 -1 230.55 7.93 0
 4 -19 1 9.78 4.06 0
 4 -15 3 153.31 6.64 0
 5 -14 4 16.53 4.75 0
 5 -7 5 119.92 6.2 0
 5 -6 5 40.67 5 0
 5 6 2 356.44 12.68 0
 6 -20 2 18.48 4.67 0
 6 -12 5 149.82 6.5 0
 7 -7 6 11.58 4.14 0
 7 -5 6 78.28 5.94 0
 8 -16 5 5.55 4.5 0
 10 -10 7 16.22 4.59 0
 13 -15 7 5.84 4.55 0
 13 -8 8 12.57 4.5 0
 13 -7 8 30.18 4.87 0
 13 -6 8 14.94 4.59 0
 13 -5 8 4.44 5.06 0
 14 -2 8 45.34 6.95 0
 15 -12 8 3.28 4.17 0
 -2 -14 -6 26.54 5.39 0
 -2 -13 -4 26.82 5.39 0
 -1 -15 -3 33.29 4.71 0
 -1 2 -3 1951.53 25.82 0
 0 -18 -4 7.26 4.37 0
 0 -13 0 -1.68 4.27 0
 0 -9 1 3.97 4.79 0
 0 -4 1 143.23 7.9 0
 0 2 -1 548.49 17.4 0
 1 -20 -5 9.3 4.26 0
 2 -16 1 53.57 5 0
 2 -8 3 67.51 5.9 0
 2 -5 3 75.66 6.06 0
 5 -19 2 -4.05 4.27 0
 5 -17 3 6.21 4.43 0
 5 -8 5 5.22 4.18 0
 6 -16 4 7.08 4.62 0
 12 -14 7 -5.99 4.64 0
 14 -11 8 1.44 4.29 0
 -2 -14 -7 24.51 5.99 0
 -2 -12 -3 -1.28 4.57 0
 -1 -16 -4 16.75 5.58 0
 -1 -14 -2 117.33 6.32 0
 -1 -7 0 935.98 15.52 0
 -1 -6 0 4.21 4.59 0
 2 -20 -2 -0.3 4.45 0
 2 -19 -1 -2.13 4.47 0
 3 -22 -3 4.33 3.97 0
 3 -18 1 27.36 4.66 0
 3 -16 2 65.52 5.4 0
 3 -13 3 50.42 4.86 0
 5 -9 5 75.26 5.42 0
 7 -4 6 216.43 8.39 0
 8 -19 4 1.68 4.09 0
 10 -11 7 141.29 6.64 0
 11 -13 7 9.02 4.46 0
 13 -9 8 25.78 4.62 0
 -3 -9 -5 62.83 7.25 0
 -2 -14 -5 119.31 6.9 0
 -1 -8 0 5.4 4.57 0
 0 -10 1 1.54 4.48 0
 1 -20 -4 -5.33 4.11 0
 1 -16 0 -6.18 4.74 0
 1 -14 1 18.81 4.63 0
 1 -10 2 254.89 7.27 0
 2 -14 2 22.08 5.05 0
 2 -9 3 92.02 5.16 0
 2 -4 3 190.31 8.54 0
 4 -18 2 7.78 4.44 0
 4 -12 4 241.8 6.75 0
 6 -13 5 61.38 5.49 0
 7 -20 3 23.47 4.13 0
 7 -18 4 2.54 4.01 0
 7 -15 5 69.52 5.43 0
 10 -2 7 54.82 6.69 0
 11 0 7 10.47 6.23 0
 13 -10 8 -1.88 4.24 0
 15 -13 8 17.29 4.15 0
 -1 -17 -6 3.12 4.85 0
 1 4 -1 104.44 6.7 0
 2 -21 -3 -1.47 3.82 0
 3 -23 -5 5.47 3.5 0
 4 -22 -1 9.64 4.68 0
 4 -16 3 55.28 5.17 0
 5 -21 1 2.19 4.82 0
 5 -15 4 78.34 5.32 0
 5 -10 5 13.79 4.72 0
 6 -19 3 16.22 4.13 0
 6 7 2 719.39 15.94 0
 9 -18 5 4.11 4.95 0
 9 -7 7 11.74 4.82 0
 9 -6 7 80.11 6.16 0
 12 -15 7 24.18 4.99 0
 13 -3 8 0.09 5.29 0
 14 -12 8 49.77 4.91 0
 -3 -10 -6 246.81 11.96 0
 -1 -9 0 79.41 5.99 0
 -1 -5 0 427.77 12.56 0
 0 -19 -6 14.77 4.33 0
 0 -18 -3 0.77 4.46 0
 0 -17 -2 34.04 5.07 0
 0 4 -3 3.9 3.49 0
 1 -19 -2 6.37 4.84 0
 1 -11 2 105.19 5.87 0
 1 -3 2 52.5 6.13 0
 1 5 -2 4.06 3.3 0
 2 -10 3 7.86 3.9 0
 3 -21 -1 5.65 4.51 0
 3 -14 3 110.65 6.02 0
 3 6 0 61.44 5.2 0
 4 -20 1 0.55 4.56 0
 6 -17 4 -0.09 4.39 0
 7 -3 6 25.35 5.08 0
 7 8 2 196.99 9 0
 8 -17 5 -0.35 4.07 0
 9 -8 7 146.24 6.55 0
 9 -5 7 3.07 4.75 0
 10 -12 7 24.91 4.78 0
 11 -14 7 48.61 5.24 0
 13 -11 8 21.99 4.63 0
 -2 0 -7 147.18 8.59 0
 -1 -17 -5 29.82 5.31 0
 0 -19 -5 7.75 4.27 0
 0 -16 -1 74.74 5.32 0
 0 -14 0 666.58 10.67 0
 0 -11 1 461.8 9.52 0
 1 -18 -1 24.38 4.67 0
 2 -22 -5 22.38 4.06 0
 3 -23 -4 22.65 3.92 0
 3 -22 -2 14.28 4.3 0
 3 -8 4 8.27 4.31 0
 3 -7 4 176.14 7.22 0
 3 -6 4 67.28 5.83 0
 4 -13 4 13.94 4.55 0
 5 -18 3 10.52 4.47 0
 5 -11 5 83.93 5.61 0
 6 -21 2 23.15 4.21 0
 6 -14 5 52.14 5.22 0
 12 -8 8 43.02 5.11 0
 12 -7 8 3.27 4.46 0
 12 -6 8 -3.07 4.66 0
 14 -13 8 1.86 4.68 0
 -3 -10 -7 156.65 12.69 0
 -2 -14 -4 159.02 7.1 0
 -2 -13 -3 8.86 4.55 0
 -2 -11 -2 158.73 7.37 0
 -2 0 -5 99.57 7.78 0
 -1 -16 -3 15.73 4.68 0
 -1 -15 -2 1.27 4.69 0
 -1 -10 0 59.08 5.69 0
 0 -3 1 1852.44 28.09 0
 0 3 -2 210.18 8.96 0
 1 -20 -3 2.33 3.87 0
 2 -17 1 22.06 4.28 0
 2 -11 3 33.42 4.62 0
 3 -17 2 6.2 4.53 0
 3 -9 4 94.37 5.68 0
 5 -20 2 42.53 4.51 0
 6 0 5 104.43 8.76 0
 7 -16 5 18.6 4.15 0
 8 -14 6 16 4.79 0
 9 -10 7 61.52 5.23 0
 9 -4 7 88.18 6.31 0
 11 8 4 100.11 9.08 0
 12 -9 8 22.93 4.68 0
 12 -5 8 1.57 5.1 0
 -3 -10 -5 60.83 7.13 0
 -3 -7 -4 171.2 11.16 0
 -2 -2 -9 512.69 13.77 0
 -1 -17 -4 53.54 5.29 0
 0 -19 -4 4.86 4.37 0
 1 -21 -5 20.42 4.4 0
 1 -15 1 27.82 4.76 0
 1 -12 2 303.59 7.89 0
 2 -22 -4 34.53 4.43 0
 2 -21 -2 12.76 4.33 0
 2 -20 -1 8.49 4.67 0
 2 -15 2 353.4 7.89 0
 3 -19 1 31.44 4.86 0
 3 -5 4 371.56 10.02 0
 5 -16 4 47.86 4.98 0
 7 -19 4 56.98 4.66 0
 7 -12 6 18.86 5 0
 9 -16 6 24.11 5.14 0
 10 -13 7 7.65 4.62 0
 12 -10 8 39.03 4.97 0
 13 -12 8 8.73 4.39 0
 -3 -8 -4 5.4 5.32 0
 -2 -15 -6 23.36 4.8 0
 -2 0 -6 257.02 10.26 0
 0 -12 1 10.5 4.22 0
 2 -3 3 804.89 16.2 0
 3 -23 -3 9.94 4.04 0
 3 -15 3 65.09 5.67 0
 3 -10 4 5.51 3.83 0
 4 -19 2 21.48 4.16 0
 4 -17 3 5.76 4.79 0
 4 -14 4 338.18 8.27 0
 5 -12 5 70.99 5.32 0
 6 -20 3 7.76 4.04 0
 8 -18 5 19.9 4.87 0
 8 0 6 152.34 9.23 0
 9 -11 7 31.02 5.04 0
 11 -15 7 0.51 4.81 0
 13 -2 8 65.82 6.78 0
 14 -14 8 5.71 4.17 0
 -2 -15 -7 65.26 6.97 0
 -2 -15 -5 30.01 5.11 0
 -2 -1 -8 124.26 7.96 0
 -1 -11 0 367.61 8.95 0
 -1 -4 0 85.14 7.26 0
 0 -15 0 -4.66 5.16 0
 2 -12 3 1.76 3.85 0
 4 -22 0 11.72 5.19 0
 6 -18 4 27.92 4.05 0
 6 -15 5 35.39 5.05 0
 7 2 5 137.83 14 0
 8 -15 6 112.34 5.74 0
 10 -14 7 2.09 4.66 0
 10 -1 7 -0.06 5.65 0
 11 6 5 13.59 9.63 0
 12 -11 8 11.14 4.1 0
 13 -13 8 33.65 4.58 0
 -3 -11 -6 28.59 6.78 0
 -3 -9 -4 85.66 7.44 0
 -3 -6 -4 65.38 9.4 0
 -2 -12 -2 3.85 4.38 0
 0 -18 -2 14.23 4.95 0
 1 -21 -4 21.77 4.14 0
 1 -19 -1 34.81 4.76 0
 1 -13 2 28.56 4.77 0
 2 -22 -3 20.33 4.25 0
 2 -18 1 27.24 4.68 0
 3 -22 -1 20.64 4.44 0
 3 -21 0 27.8 4.96 0
 3 -11 4 101.97 5.42 0
 3 -4 4 51.75 5.69 0
 4 -21 1 5.55 4.83 0
 5 -19 3 14.4 3.94 0
 5 -13 5 45.02 4.98 0
 7 -17 5 9.88 3.95 0
 7 -13 6 1.2 4.68 0
 9 -12 7 10.98 4.7 0
 -3 -11 -5 53.98 6.96 0
 -2 -14 -3 49.31 5.31 0
 -1 -18 -6 39.45 5.78 0
 -1 2 -4 29.97 4.69 0
 0 -19 -3 37.35 4.85 0
 0 -17 -1 1.07 4.47 0
 0 -13 1 10.34 4.4 0
 1 -20 -2 31.29 4.54 0
 1 -16 1 15.96 4.74 0
 2 -16 2 25.24 4.49 0
 3 -18 2 68.2 4.81 0
 5 -21 2 1.16 4.77 0
 5 -17 4 17.07 4.39 0
 6 -6 6 70.09 5.58 0
 9 -17 6 1.51 4.86 0
 9 8 3 40.6 6.59 0
 11 -16 7 11.9 4.87 0
 11 -8 8 8.09 4.57 0
 11 -7 8 31.38 4.89 0
 12 -12 8 17.41 4.15 0
 -3 -10 -4 4.93 4.92 0
 -2 -15 -4 48.17 5.91 0
 -2 -8 -1 887.94 15.71 0
 -1 -18 -5 40.46 5.3 0
 -1 -17 -3 19.43 4.72 0
 -1 -16 -2 26.65 4.95 0
 -1 -12 0 1.43 4.18 0
 0 -20 -5 13.52 4.35 0
 2 -13 3 11.82 4.04 0
 3 -23 -2 5.11 4.33 0
 3 -20 1 13.06 4.94 0
 3 -16 3 72.2 5.4 0
 3 -12 4 54.4 5.19 0
 4 -18 3 33.48 4.74 0
 4 -15 4 53.49 4.89 0
 4 -8 5 278.39 7.95 0
 4 -7 5 17.8 4.64 0
 6 -16 5 17.11 4.64 0
 6 -5 6 127.51 6.91 0
 8 -9 7 146.11 6.86 0
 8 -8 7 -2.29 4.81 0
 8 -7 7 23.9 5.11 0
 9 -13 7 12.32 4.5 0
 10 3 6 239.82 24.34 0
 11 -9 8 60.63 5.23 0
 11 -6 8 10.89 5.41 0
 12 -3 8 9.72 5.19 0
 13 -14 8 8.4 4.43 0
 -3 -11 -7 24.65 7.51 0
 -2 -9 -1 168.77 7.54 0
 -2 -7 -1 119.18 7.27 0
 1 -21 -3 5.01 4.1 0
 2 -21 -1 38.47 5.14 0
 2 -20 0 66.85 5.5 0
 4 -20 2 -1.2 3.92 0
 4 -9 5 15.99 4 0
 4 -6 5 166.08 7.3 0
 5 -14 5 9.09 4.62 0
 6 -19 4 7.33 4.19 0
 6 -11 6 168.24 6.52 0
 6 5 3 197.13 12.7 0
 7 -14 6 106.62 5.47 0
 8 -16 6 2.23 4.29 0
 8 -10 7 184.52 7.27 0
 8 -6 7 -0.09 4.69 0
 10 -15 7 20.29 4.55 0
 11 -10 8 8.96 4.25 0
 12 -13 8 9.12 4.35 0
 -2 -13 -2 45.07 4.86 0
 -2 -3 -9 1.42 5.62 0
 -2 -3 -2 177.38 17.33 0
 -1 -18 -4 0.57 4.29 0
 -1 -15 -1 32.03 4.84 0
 0 -20 -4 22.93 4.6 0
 1 -14 2 131.44 5.89 0
 1 -2 2 4398.76 44.21 0
 2 -23 -4 3.08 3.52 0
 2 -22 -2 -2.57 4.27 0
 4 -10 5 23.96 4.2 0
 7 -18 5 6.61 4.04 0
 11 -11 8 4.2 4.12 0
 11 -5 8 46.4 5.76 0
 15 -9 9 4.04 4.09 0
 -3 -12 -6 202.44 9.87 0
 -3 -11 -4 116.49 7.37 0
 -2 -16 -6 18.67 5.06 0
 -2 -16 -5 55.14 5.77 0
 -2 -6 -1 240.11 10.1 0
 -1 -13 0 839.38 12.05 0
 0 -19 -2 19.92 4.9 0
 0 -14 1 93.93 5.78 0
 1 -22 -5 4.03 3.92 0
 1 -17 1 110.12 5.65 0
 2 -19 1 1.71 4.48 0
 2 -17 2 26.87 5.02 0
 2 -14 3 57.51 5.06 0
 2 4 0 119.18 7.64 0
 3 -19 2 3.31 4.51 0
 3 -13 4 215.91 6.78 0
 4 -16 4 84.7 5.47 0
 4 -11 5 34.11 4.8 0
 5 -20 3 26.5 4.1 0
 5 -18 4 -0.5 4.18 0
 6 -12 6 29.06 5.1 0
 8 -11 7 13.33 4.77 0
 8 -5 7 24.89 5.04 0
 8 7 3 111.87 8.71 0
 9 -14 7 6.08 4.68 0
 10 7 4 19.35 7.64 0
 12 2 7 18.63 8.48 0
 13 -1 8 82.95 8 0
 15 -10 9 5.34 3.9 0
 -3 -12 -5 93.26 7.38 0
 -2 -15 -3 210.04 7.76 0
 -2 -1 -7 381.33 12.61 0
 0 -18 -1 21.31 4.92 0
 0 -8 2 447.98 10.13 0
 1 -20 -1 6 4.41 0
 2 -23 -3 29.13 4.6 0
 2 5 -1 338.86 10.02 0
 3 -22 0 8.39 4.84 0
 3 -17 3 28.9 4.77 0
 3 -3 4 497.12 12.45 0
 4 -5 5 47.37 5.26 0
 5 -15 5 60.41 5.28 0
 6 -17 5 9.92 4.58 0
 6 -4 6 90.23 6.42 0
 7 -15 6 12.72 4.34 0
 7 6 3 256.66 12.62 0
 8 -17 6 41.73 5.15 0
 9 -2 7 71.05 7.11 0
 10 -16 7 1.98 4.92 0
 11 -12 8 19.9 4.29 0
 11 1 7 154.72 11.19 0
 12 -14 8 42.75 5.08 0
 15 -11 9 5.46 3.82 0
 -1 -18 -3 69.71 5.65 0
 -1 -17 -2 49.37 5.25 0
 0 -20 -3 -1.42 4.28 0
 0 -10 2 120.6 6.1 0
 0 -9 2 792.5 12.22 0
 0 -7 2 245 8.49 0
 1 -22 -4 5.63 3.83 0
 1 -21 -2 0.37 4.15 0
 1 -19 0 55.28 5.31 0
 1 -15 2 7.13 4.8 0
 1 -9 3 172.15 6.74 0
 1 -8 3 102.83 6.41 0
 2 -2 3 15.07 5.36 0
 3 -14 4 32.62 5.33 0
 4 -19 3 9.07 4.76 0
 4 -12 5 154.18 6.82 0
 6 -13 6 66.83 5.34 0
 8 -12 7 15.32 4.79 0
 15 -12 9 8.4 4.23 0
 -3 -9 -3 44.42 6.22 0
 -3 -8 -3 17.35 5.95 0
 -2 -16 -4 111.81 6.72 0
 -2 -14 -2 15.54 4.51 0
 -2 -2 -8 172.19 9.72 0
 -1 -16 -1 17.84 5.18 0
 1 -10 3 145.24 6.05 0
 1 -7 3 103.44 5.99 0
 2 -15 3 211.25 7.34 0
 4 -21 2 37.34 4.81 0
 6 -20 4 23.92 4.04 0
 7 -19 5 3.82 4.65 0
 9 -15 7 32.62 5.37 0
 10 -9 8 16.22 4.75 0
 10 -8 8 86.92 5.79 0
 11 -13 8 17.18 4.32 0
 12 -15 8 6.74 4.43 0
 12 -2 8 23.49 5.96 0
 14 -10 9 15.16 4.2 0
 14 -9 9 1.98 4.37 0
 14 -8 9 10.95 4.4 0
 14 -7 9 9.43 4.27 0
 -3 -12 -7 112 9.38 0
 -3 -12 -4 47.62 5.55 0
 -1 -19 -5 10.91 4.35 0
 -1 -9 1 185.62 7.52 0
 -1 1 -3 1613.94 26.65 0
 0 -21 -5 3.4 4.18 0
 0 -15 1 208.64 6.83 0
 0 -11 2 233.85 7.26 0
 1 -22 -3 10.13 4.3 0
 1 -11 3 152.65 6.28 0
 2 -22 -1 -2.58 4.68 0
 2 -21 0 6.14 4.72 0
 2 -18 2 7.02 4.54 0
 4 -17 4 8.06 4.47 0
 4 -13 5 25 4.95 0
 7 -16 6 125.67 6.15 0
 7 -1 6 45.09 6.32 0
 8 -13 7 11.18 4.74 0
 8 -4 7 47.81 5.36 0
 9 2 6 184.11 14.96 0
 10 -10 8 77.2 5.42 0
 10 -7 8 4.98 4.5 0
 14 -11 9 26.84 4.64 0
 -3 -10 -8 23.98 10.02 0
 -3 -10 -3 98.88 6.69 0
 -1 -19 -4 31.06 4.81 0
 -1 -10 1 133.28 6.63 0
 -1 -8 1 389.11 10.05 0
 -1 -3 0 48.04 6.86 0
 0 -6 2 11.77 4.28 0
 0 3 -3 303.05 9.76 0
 1 -18 1 16.26 4.46 0
 1 -6 3 2.77 4.08 0
 2 -23 -2 51.52 4.81 0
 2 -10 4 112.3 6 0
 2 -9 4 8.8 4.11 0
 2 -8 4 431.62 9.55 0
 3 -20 2 45.2 5.1 0
 3 -18 3 35.74 4.94 0
 3 -15 4 181.32 6.75 0
 5 -19 4 50.14 4.29 0
 5 -16 5 10.65 4.28 0
 6 -18 5 13.59 4.82 0
 6 -14 6 16.04 4.92 0
 8 -18 6 -1.96 4.68 0
 10 -11 8 10.07 4.14 0
 10 -6 8 59.18 6 0
 10 0 7 38.77 7.34 0
 11 -14 8 10.63 4.22 0
 14 -6 9 10.23 4.95 0
 -3 -13 -6 40.99 6.13 0
 -3 -13 -5 130.32 7.71 0
 -3 -7 -3 125.33 9.05 0
 -2 -16 -3 87.19 6.41 0
 -2 -5 -1 344.93 12.87 0
 -2 -1 -6 73.71 7.35 0
 -1 -7 1 559.98 12.09 0
 0 -21 -4 1.97 3.81 0
 0 -20 -2 5.81 4.54 0
 0 -19 -1 17.63 4.39 0
 0 -12 2 52.28 4.91 0
 0 -2 1 538.56 17.79 0
 1 -16 2 28.87 5.11 0
 1 -12 3 26.96 4.92 0
 2 -16 3 98.65 5.54 0
 2 -7 4 152.87 7.08 0
 3 4 1 195.16 10.99 0
 4 -20 3 13.08 4.45 0
 5 -10 6 157.59 6.46 0
 6 -3 6 231.45 9.15 0
 7 -9 7 3.21 4.5 0
 7 -8 7 16.43 4.9 0
 10 -12 8 39.66 4.66 0
 14 -12 9 9.14 3.92 0
 -3 -11 -3 49.64 5.77 0
 -3 -5 -4 354.79 23.8 0
 -2 -17 -6 24.77 5.84 0
 -2 -17 -5 60.48 6.02 0
 -2 -15 -2 336.06 8.98 0
 -2 -4 -9 14.12 6.99 0
 -2 -1 -5 4.71 5.38 0
 -1 -18 -2 95.74 5.7 0
 -1 -11 1 35.75 4.44 0
 0 -16 1 62.59 5.35 0
 1 -21 -1 7.45 4.97 0
 1 -20 0 -0.35 4.56 0
 1 4 -2 1049.61 17.02 0
 2 -11 4 8.83 4 0
 3 6 -1 189.57 7.35 0
 4 -14 5 59.87 5.03 0
 5 -11 6 5.73 5.02 0
 6 -15 6 140.47 6.14 0
 7 -17 6 -0.48 4.76 0
 7 -11 7 7.6 4.74 0
 7 -10 7 64.03 5.47 0
 7 -7 7 12.55 5.02 0
 11 -3 8 95.78 6.67 0
 13 -9 9 71.08 5.44 0
 13 -8 9 -0.88 4.71 0
 14 -13 9 5.11 4.3 0
 -3 -13 -4 213.91 8.72 0
 -2 -17 -4 0.64 4.46 0
 -1 -19 -3 13.67 4.68 0
 -1 -17 -1 104.52 5.95 0
 -1 -12 1 179.97 6.72 0
 0 -21 -3 16.34 4.39 0
 0 -13 2 120.59 5.93 0
 1 -22 -2 13.55 4.29 0
 1 -13 3 26.05 4.89 0
 1 -5 3 171.12 7.75 0
 2 -12 4 17.83 4.77 0
 2 -6 4 597.47 11.72 0
 4 -18 4 21.37 4.04 0
 5 -17 5 24.26 4.82 0
 9 6 4 44.28 8.75 0
 10 -13 8 6.66 4.19 0
 10 -5 8 42.42 5.47 0
 11 -15 8 8.15 4.7 0
 12 8 4 217.94 10.53 0
 13 -11 9 9.21 4.44 0
 13 -10 9 14.24 4.19 0
 13 -7 9 24.92 5.03 0
 -3 -12 -3 42.83 5.67 0
 -1 -6 1 33.62 5.11 0
 0 -5 2 1016.71 16.39 0
 1 -23 -4 23.81 4.33 0
 2 -22 0 5.81 4.72 0
 2 -19 2 40.34 5.06 0
 3 -16 4 26.7 4.1 0
 4 -15 5 28.14 4.89 0
 5 -20 4 9.46 4.05 0
 5 -12 6 104.33 5.39 0
 6 -19 5 6.82 4.28 0
 7 -6 7 24.54 5.08 0
 10 5 5 16.88 10.42 0
 -3 -14 -5 16.96 4.94 0
 -3 -13 -7 57.83 7.8 0
 -2 -14 -1 39.46 5.34 0
 -1 -20 -5 15.66 4.79 0
 -1 0 -2 40.43 8.12 0
 1 -17 2 48.18 5.41 0
 1 2 0 1.25 4.23 0
 2 -23 -1 -0.87 4.48 0
 2 -17 3 22.39 4.97 0
 2 -13 4 40.55 5.44 0
 3 -21 2 -8.72 4.53 0
 3 -19 3 21.01 4.13 0
 3 -10 5 60.21 5.47 0
 3 -9 5 64.01 5.39 0
 3 -8 5 58.79 5.33 0
 3 -2 4 221.26 9.95 0
 3 5 0 1143.39 19.08 0
 5 -13 6 13.05 4.54 0
 6 -16 6 6.53 4.77 0
 9 -10 8 19.16 5.27 0
 9 -9 8 164.53 7 0
 10 -14 8 14.28 4.75 0
 13 -12 9 6.23 4.11 0
 13 -6 9 16.56 5.42 0
 -3 -14 -6 23.57 5.59 0
 -2 -17 -3 27.62 4.98 0
 -2 -16 -2 31.29 5.27 0
 -1 -13 1 272.76 7.69 0
 0 -20 -1 21.7 4.64 0
 0 -17 1 4.98 4.52 0
 0 -14 2 0.65 4.79 0
 1 -23 -3 12.17 3.92 0
 1 -14 3 105.3 5.66 0
 3 -11 5 48.2 4.74 0
 4 -21 3 -9.17 4.58 0
 7 -18 6 11 4.41 0
 8 1 6 153.22 11.68 0
 9 -11 8 64.04 5.31 0
 9 -8 8 10.31 4.54 0
 12 -1 8 33.19 7.18 0
 13 -13 9 16.4 4.56 0
 -3 -14 -4 38.56 6.1 0
 -3 -13 -3 55.04 5.53 0
 -2 -10 0 278.78 8.51 0
 -2 -9 0 137.29 7.03 0
 -1 -20 -4 3.65 3.92 0
 -1 -19 -2 7.51 4.58 0
 0 -22 -4 51.84 4.97 0
 0 -21 -2 45.44 4.51 0
 0 -19 0 0.97 4.29 0
 0 3 -4 100.78 5.95 0
 1 -22 -1 -5.35 4.62 0
 1 3 -1 119 7.56 0
 2 -14 4 181.38 6.75 0
 2 -5 4 30.65 5.26 0
 3 -17 4 26.76 4.67 0
 3 -12 5 92.93 6.1 0
 3 -7 5 18.09 4.55 0
 4 -19 4 0.69 3.76 0
 4 -16 5 106.68 5.73 0
 5 -18 5 3.54 3.89 0
 5 -14 6 7.93 4.57 0
 5 -5 6 606.42 12.2 0
 7 -5 7 8.8 4.84 0
 7 7 2 21.64 5.16 0
 9 -12 8 17.17 4.68 0
 9 -7 8 213.04 7.68 0
 10 -15 8 -2.98 5.07 0
 12 -10 9 30.42 4.72 0
 12 -9 9 8.18 4.48 0
 -3 -10 -2 214.8 8.5 0
 -2 -18 -5 1.31 4.4 0
 -2 -11 0 29.28 4.82 0
 -2 -8 0 466.2 11.25 0
 -1 -18 -1 12.85 4.77 0
 -1 -14 1 36.21 4.83 0
 -1 1 -6 67.42 5.9 0
 -1 1 -4 1684.14 24.88 0
 0 2 -2 1418.75 24.3 0
 1 -21 0 30.16 4.49 0
 1 -15 3 32.76 5.18 0
 2 -20 2 -0.01 4.63 0
 6 -17 6 66.61 5.36 0
 6 1 5 46.15 8.4 0
 12 -11 9 -1.07 4.29 0
 12 -8 9 67.26 5.59 0
 -3 -11 -2 19.68 5.06 0
 -2 -18 -4 14.03 4.74 0
 -2 -15 -1 24.45 4.84 0
 -2 -12 0 344.52 8.71 0
 -2 -3 -8 3.76 6.56 0
 -2 -2 -7 46.98 7.18 0
 -2 -2 -3 16.75 11.81 0
 -1 -20 -3 10.92 3.89 0
 0 -22 -3 23.41 4.52 0
 0 -15 2 192.24 6.64 0
 1 -23 -2 7.3 3.91 0
 1 -18 2 90 5.29 0
 1 -4 3 716.13 14.37 0
 2 -18 3 10.73 4.06 0
 3 -20 3 9.75 4.63 0
 3 -13 5 119.16 6.02 0
 3 -6 5 12 4.68 0
 4 6 0 103.72 6.35 0
 6 6 2 276.25 11.41 0
 9 -13 8 54.77 5.28 0
 9 -6 8 37.86 5.73 0
 11 -2 8 8.96 5.75 0
 12 -12 9 14.79 4.57 0
 12 -7 9 16.93 5.02 0
 -3 -15 -5 71.92 5.96 0
 -2 -7 0 1.55 4.45 0
 -1 -5 1 41.7 5.09 0
 2 -15 4 47.72 5.14 0
 2 5 -2 2.77 2.82 0
 3 -18 4 1.1 4.28 0
 4 -17 5 4.19 4.52 0
 4 5 1 351.34 12.06 0
 5 -19 5 26.29 4.33 0
 5 -15 6 81.13 5.26 0
 6 -9 7 53.62 5.36 0
 8 5 4 2.93 8.16 0
 10 -16 8 20.99 5.01 0
 12 -13 9 6.53 4.46 0
 -3 -15 -6 4.18 5.35 0
 -3 -15 -4 168.06 7.77 0
 -3 -14 -3 101.86 6.34 0
 -3 -12 -2 126.2 6.78 0
 -2 -18 -3 4.53 4.56 0
 -2 -17 -2 32.02 5.07 0
 -1 -15 1 63.75 5.83 0
 0 -21 -1 9.11 4.8 0
 0 -4 2 2.95 3.96 0
 1 -16 3 14.4 4.67 0
 1 4 -3 668.19 12.94 0
 2 -22 1 9.22 4.44 0
 3 -14 5 21 4.5 0
 4 -20 4 18.81 3.98 0
 4 -10 6 5.43 4.48 0
 6 -8 7 4.62 4.4 0
 6 7 1 178.31 7.71 0
 9 -14 8 -7.47 4.92 0
 -2 -16 -1 47.78 5.28 0
 -1 -20 -2 32.33 4.99 0
 -1 -19 -1 41 4.9 0
 0 -20 0 70.62 5.28 0
 0 -16 2 1.35 4.13 0
 2 -16 4 109.84 5.93 0
 4 -11 6 79.46 5.42 0
 4 -9 6 170.01 6.63 0
 5 -16 6 65.91 5.35 0
 5 -4 6 443.4 11.3 0
 6 -18 6 9.05 4.3 0
 7 -4 7 48.82 5.49 0
 8 -2 7 18.57 5.84 0
 9 -5 8 126.56 7.53 0
 12 -14 9 11.05 4.37 0
 12 -6 9 10.26 4.82 0
 -3 -13 -2 8.05 4.62 0
 -2 -19 -5 -1.53 4.5 0
 -2 -5 -9 8.46 7.02 0
 -2 -4 -1 297.57 13.54 0
 -1 -21 -4 27.07 4.49 0
 0 -22 -2 -0.13 4.09 0
 0 -11 3 91.47 5.5 0
 0 -10 3 85.17 5.11 0
 0 -9 3 729.37 11.89 0
 1 -23 -1 3.56 4.29 0
 1 -22 0 0.02 4.74 0
 1 -19 2 15.61 4.11 0
 2 -21 2 19.73 5.01 0
 2 -19 3 16.64 4.09 0
 2 -4 4 460.82 11.56 0
 3 -21 3 8.79 4.68 0
 3 -15 5 72.6 4.94 0
 3 -5 5 280.96 9.25 0
 4 -12 6 13.06 4.28 0
 4 -8 6 27.37 4.88 0
 6 -7 7 19.43 4.64 0
 8 -11 8 14.69 4.84 0
 8 -10 8 64.83 5.49 0
 8 -9 8 10.94 4.57 0
 9 -15 8 57.48 5.52 0
 10 -3 8 19.41 5.08 0
 11 -11 9 4.84 4.57 0
 11 -10 9 18.01 4.62 0
 11 -9 9 32.93 4.8 0
 -3 -15 -3 70.13 5.98 0
 -2 -19 -4 7.09 4.16 0
 -1 -18 0 0.63 4.76 0
 -1 -16 1 2.47 4.46 0
 -1 -11 2 104.26 5.92 0
 -1 -10 2 245.71 7.66 0
 0 -23 -4 6.1 4.21 0
 0 -12 3 3.96 3.84 0
 0 -8 3 7.11 4.82 0
 1 -17 3 24.63 4.73 0
 1 -11 4 96.23 5.71 0
 1 -10 4 42.16 4.66 0
 1 -9 4 306.89 8.15 0
 3 -19 4 44.59 4.76 0
 4 -18 5 15.09 3.94 0
 4 -13 6 15.47 4.94 0
 7 0 6 705.31 18.24 0
 8 -12 8 61.78 5.44 0
 8 -8 8 169.59 7.25 0
 11 -12 9 8.07 3.89 0
 11 -8 9 0.13 4.35 0
 -3 -16 -5 7.76 4.91 0
 -3 -16 -4 12.86 5.07 0
 -2 -18 -2 11.6 4.97 0
 -2 -6 0 964.44 17.17 0
 -1 -21 -3 2.12 4.07 0
 -1 -12 2 317.44 8.07 0
 -1 -9 2 262.47 7.92 0
 0 -17 2 37 5.08 0
 0 -13 3 42.34 5.24 0
 1 -12 4 21.13 4.18 0
 1 -8 4 41.28 5.04 0
 1 -1 2 189.95 11.58 0
 2 -17 4 6.53 4.38 0
 3 -16 5 6.39 4.6 0
 4 -14 6 22.01 4.68 0
 5 -17 6 5.82 4.58 0
 6 -6 7 6.39 4.41 0
 7 -17 7 23.77 5.22 0
 7 4 4 232.6 19.51 0
 8 -13 8 14.84 4.9 0
 9 -16 8 2.84 4.72 0
 11 -13 9 6.79 4.07 0
 -3 -16 -6 8.56 5.62 0
 -3 -14 -2 149.39 6.64 0
 -2 -19 -3 11.95 4.54 0
 -2 -17 -1 18.65 4.68 0
 -1 -13 2 29.55 4.91 0
 -1 -8 2 418.07 10.19 0
 0 -23 -3 35.29 4.34 0
 1 -13 4 45.71 5.72 0
 6 -15 7 40.61 5.29 0
 8 -14 8 17.91 4.98 0
 8 -7 8 110.1 7.04 0
 9 7 3 19.41 6.14 0
 11 -14 9 33.36 5.14 0
 11 -7 9 27.48 4.96 0
 11 7 4 252.02 11.94 0
 -1 -20 -1 10.25 4.47 0
 0 -22 -1 9.65 4.47 0
 0 -21 0 0.15 4.92 0
 0 -14 3 7.05 5.03 0
 0 -7 3 272.52 8.8 0
 0 1 -1 1401.97 33.84 0
 1 -20 2 27.19 4.69 0
 2 -20 3 3.11 3.92 0
 2 -12 5 92.64 6.09 0
 2 -11 5 30.72 5.11 0
 2 -10 5 120.8 6.01 0
 2 -9 5 330.84 8.38 0
 4 -19 5 5.49 4.19 0
 4 -15 6 5.46 4.58 0
 -3 -16 -3 75.33 6.43 0
 -2 -2 -6 568.58 17.38 0
 -1 -21 -2 2.1 4.2 0
 -1 -19 0 57.29 5.25 0
 -1 -14 2 168.72 6.62 0
 0 -23 -2 16.86 4.53 0
 0 -18 2 26.68 4.8 0
 1 -23 0 6.88 4.53 0
 1 -18 3 74.5 5.08 0
 1 -14 4 37.31 4.93 0
 1 -7 4 584.41 11.53 0
 2 -13 5 109.92 6.34 0
 2 4 -1 295.86 10.18 0
 3 -20 4 4.1 4.22 0
 3 -17 5 28.92 4.76 0
 5 -18 6 39.97 4.89 0
 6 -16 7 22.03 5.09 0
 8 -15 8 10.52 4.65 0
 -3 -15 -2 44.4 5.27 0
 -2 -12 1 68.66 5.46 0
 -2 -11 1 100.76 5.87 0
 -2 -10 1 165.94 7.07 0
 -1 -22 -4 0.77 4.26 0
 -1 -7 2 429.25 10.46 0
 -1 -4 1 155.39 8.49 0
 0 -15 3 105.01 6.24 0
 1 -22 1 -0.88 4.91 0
 1 -15 4 27.14 5.29 0
 1 -3 3 1281.89 20.35 0
 2 -18 4 22.58 4.34 0
 2 -8 5 16.22 4.68 0
 3 -4 5 324.12 10.12 0
 5 -3 6 4.85 5.09 0
 8 -6 8 143.32 6.87 0
 10 -12 9 39.46 4.61 0
 10 -11 9 24.86 4.7 0
 10 -10 9 24.59 4.75 0
 10 -9 9 10.63 4.54 0
 11 -6 9 8.05 4.9 0
 12 6 5 150.86 12.54 0
 -3 -17 -5 28.94 5.39 0
 -3 -17 -4 31.53 5.43 0
 -3 -13 -1 67.19 5.3 0
 -2 -20 -5 21.12 4.7 0
 -2 -20 -4 21.28 4.61 0
 -2 -19 -2 38.59 4.79 0
 -2 -18 -1 31.82 4.92 0
 -2 -13 1 65.26 5.34 0
 -2 -9 1 139.07 7.02 0
 -1 -22 -3 16.34 4.51 0
 -1 -15 2 -6.11 4.91 0
 0 2 -3 2348.56 28.02 0
 2 -14 5 119.8 6.34 0
 4 -20 5 7.22 4.4 0
 4 -16 6 19.09 4.22 0
 5 -13 7 3.8 4.88 0
 5 2 4 29.11 13.64 0
 6 -5 7 32.41 4.59 0
 7 -12 8 8.03 5.2 0
 7 -11 8 35.95 4.96 0
 7 -10 8 13.5 5.19 0
 8 -16 8 74.14 5.66 0
 10 -13 9 11.22 4.36 0
 10 1 7 8.1 7.92 0
 11 -1 8 237.46 11.25 0
 12 -4 9 31.14 6.41 0
 -2 -20 -3 -1.71 4.37 0
 0 -16 3 1.73 4.48 0
 0 -6 3 38.4 5.62 0
 1 -19 3 15.71 4.59 0
 2 -21 3 10.36 4.3 0
 3 -18 5 27.19 4.71 0
 5 -19 6 2.67 4.84 0
 5 -8 7 13.4 5.03 0
 5 0 5 5.79 5.65 0
 6 -17 7 102.32 6.11 0
 7 -13 8 20.9 4.75 0
 9 0 7 50.94 7.71 0
 10 -14 9 12.13 4.39 0
 10 -8 9 15.85 5.03 0
 10 -2 8 56.21 7.02 0
 12 0 8 139.42 10.44 0
 -3 -17 -3 21.43 5.02 0
 -3 -16 -2 72.91 5.86 0
 -3 -14 -1 31 4.77 0
 -3 -8 -1 52.51 6.08 0
 -2 -17 0 1.91 4.37 0
 -2 -14 1 84.03 5.5 0
 -2 -8 1 880.46 14.2 0
 -1 -21 -1 11.61 4.35 0
 -1 -20 0 2.79 4.49 0
 0 -24 -3 5.26 3.81 0
 0 -23 -1 23.5 4.54 0
 0 -22 0 6.63 4.89 0
 0 -19 2 19.12 4.91 0
 0 -3 2 215.84 9.83 0
 1 -16 4 17.5 4.56 0
 1 -6 4 98.27 6.5 0
 2 -19 4 -7.32 4.55 0
 2 -15 5 26.56 4.49 0
 2 -7 5 142.19 6.74 0
 2 -3 4 224.8 9.22 0
 3 -12 6 206.83 7.23 0
 3 -11 6 27.41 4.76 0
 3 -10 6 232 7.4 0
 4 -17 6 58.71 5.24 0
 5 -14 7 10.62 4.42 0
 6 -1 6 426.55 13.48 0
 7 -14 8 22.51 4.97 0
 -2 -5 0 134.23 8.31 0
 -2 -4 -8 4.28 6.83 0
 -1 -22 -2 28.97 4.22 0
 -1 -16 2 41.5 5.31 0
 -1 0 -6 2421.48 27.35 0
 0 -21 1 7.6 4.81 0
 1 3 -2 54.41 5.34 0
 3 -13 6 52.01 4.9 0
 3 -9 6 5.5 4.47 0
 3 1 3 1232.15 40.48 0
 3 5 -1 63.66 5.29 0
 5 -15 7 21.4 4.67 0
 7 -8 8 113.21 6.37 0
 8 -5 8 26.96 5.89 0
 10 -15 9 9.02 4.58 0
 10 -7 9 2.47 4.37 0
 13 -12 10 6.67 4.16 0
 13 -11 10 11.24 4.31 0
 -3 -18 -4 -5.23 4.73 0
 -3 -15 -1 20.52 5.03 0
 -2 -20 -2 7.67 4.34 0
 -2 -19 -1 5.35 4.48 0
 -2 -15 1 24.46 5.19 0
 -1 -6 2 542.36 12.16 0
 0 -17 3 38.35 5.08 0
 0 2 -4 8.46 3.96 0
 1 -17 4 48.88 5.2 0
 2 -16 5 49.35 4.79 0
 3 -19 5 5.85 4.27 0
 3 -14 6 21.62 5.04 0
 5 -7 7 3.3 4.31 0
 6 -18 7 7.83 4.24 0
 7 -15 8 25.48 5.11 0
 8 -1 7 37.72 6.45 0
 9 -3 8 23.07 5.72 0
 13 -13 10 5.12 3.64 0
 13 -10 10 61.34 4.96 0
 13 -9 10 2.86 4.27 0
 -3 -18 -5 18.79 5.33 0
 -3 -17 -2 3.95 4.9 0
 -2 -21 -4 1.47 4.27 0
 -2 -6 -9 76.38 10.44 0
 -2 -3 -7 45.96 7.59 0
 1 -20 3 9.4 4.24 0
 2 -20 4 19.6 4.59 0
 2 -6 5 129.47 7.17 0
 3 -15 6 2.45 4.6 0
 3 -8 6 223 7.39 0
 4 -18 6 9.6 4.03 0
 5 -16 7 38.56 5.24 0
 6 -4 7 52.83 6.03 0
 7 -7 8 120.75 6.73 0
 8 6 3 235.87 11.93 0
 9 -13 9 88.45 5.26 0
 9 -12 9 23.67 4.55 0
 9 -11 9 37.96 4.9 0
 9 -10 9 9.33 4.23 0
 9 4 5 13.62 13.35 0
 -4 -12 -4 245.08 9.87 0
 -4 -11 -4 7.64 5.13 0
 -3 -18 -3 34.5 5.14 0
 -2 -18 0 59.03 5.28 0
 -2 -7 1 65.2 6.09 0
 -2 -2 -5 72.68 8.88 0
 -1 -23 -3 18.28 4.54 0
 -1 -17 2 49.14 4.71 0
 0 -20 2 -1.81 4.61 0
 2 -17 5 64.39 5.06 0
 2 1 2 4293.59 111.88 0
 7 -16 8 18.83 5.16 0
 8 7 2 141.91 8.24 0
 9 -14 9 4.99 4.3 0
 9 -9 9 43.59 5.31 0
 10 -6 9 17.71 5.67 0
 11 2 7 144.13 15.74 0
 -4 -13 -4 8.85 5.64 0
 -4 -12 -5 145.77 8.66 0
 -4 -11 -5 32.06 6.63 0
 -3 -16 -1 13.55 4.95 0
 -3 -11 0 253.22 8.02 0
 -3 -7 -1 239.38 9.85 0
 -2 -21 -3 10.45 4.1 0
 -1 -22 -1 -1.66 4.41 0
 -1 -21 0 33.51 5.29 0
 -1 -12 3 34.87 4.98 0
 -1 -11 3 149.85 6.3 0
 -1 -2 0 1.96 4.1 0
 -1 0 -3 6296.15 59.77 0
 0 -23 0 0.66 4.6 0
 0 -22 1 8.7 4.7 0
 0 -18 3 -2.57 4.66 0
 0 -13 4 78.16 5.96 0
 0 -12 4 0.8 4.04 0
 0 -11 4 330.04 7.79 0
 0 -10 4 272.24 7.77 0
 0 -5 3 401.07 10.69 0
 1 -18 4 2.34 4.39 0
 1 -5 4 342.9 9.74 0
 2 3 0 278.45 12.31 0
 3 -20 5 -9.12 4.27 0
 3 -16 6 9.18 4.64 0
 5 -17 7 28.77 5.13 0
 5 -6 7 16.1 4.92 0
 12 -12 10 2.69 4.25 0
 12 -11 10 33.12 4.83 0
 12 -3 9 15.23 5.89 0
 -4 -13 -5 29.31 5.83 0
 -4 -10 -4 27.04 5.58 0
 -3 -10 0 15.96 4.72 0
 -2 -20 -1 11.61 4.15 0
 -1 -23 -2 0.83 4.31 0
 -1 -20 1 7.99 4.84 0
 -1 -18 2 92.95 5.75 0
 -1 -13 3 52.04 4.64 0
 -1 -10 3 188.53 6.81 0
 0 -14 4 33.03 5.42 0
 1 -21 3 -3.12 4.71 0
 1 -12 5 1 4.97 0
 1 -11 5 187.18 6.72 0
 3 -7 6 22.37 4.81 0
 4 -19 6 17.37 4.13 0
 4 -13 7 10.66 4.77 0
 4 -12 7 -0.83 5.02 0
 6 -13 8 12.87 4.76 0
 6 -12 8 7.89 4.78 0
 6 -11 8 7.58 5 0
 6 -10 8 73.44 5.98 0
 7 -2 7 132.45 7.87 0
 9 -15 9 1.65 4.59 0
 9 -8 9 2.77 4.93 0
 11 -4 9 4.72 5.45 0
 12 -13 10 11.61 3.95 0
 12 -10 10 3.46 4.29 0
 -4 -14 -4 350.51 10.54 0
 -4 -13 -3 142.74 7.35 0
 -4 -12 -3 52.3 5.61 0
 -4 -11 -3 47.94 5.9 0
 -4 -10 -5 21.1 6.6 0
 -3 -19 -4 36.63 5.17 0
 -3 -18 -2 67.86 5.35 0
 -2 -21 -2 15.08 4.13 0
 -2 -19 0 2.67 4.35 0
 -1 -14 3 53.19 5.21 0
 0 -9 4 -0.27 4.17 0
 1 -13 5 82.49 5.63 0
 1 -10 5 2.83 4.57 0
 2 -18 5 8.56 3.95 0
 3 -17 6 2.82 4.57 0
 4 -14 7 4.31 4.61 0
 6 -14 8 9.45 4.71 0
 7 -6 8 16.53 4.55 0
 12 -9 10 26.54 4.69 0
 -4 -14 -5 68.09 6.42 0
 -4 -10 -3 122.63 7.71 0
 -3 -19 -5 10.87 4.78 0
 -3 -19 -3 12.41 4.57 0
 -3 -17 -1 83.63 5.69 0
 -3 -9 0 521.83 11.46 0
 -2 -13 2 47.69 5.07 0
 -2 -12 2 -1.73 4.28 0
 -2 -11 2 251.22 7.6 0
 -1 -15 3 52.83 5.61 0
 -1 -9 3 125.36 5.83 0
 -1 -1 -7 362.06 11.96 0
 0 -19 3 37.59 5.24 0
 0 -15 4 72.63 5.29 0
 1 -19 4 42.18 4.81 0
 1 -14 5 40.43 4.91 0
 2 4 -2 11.83 3.73 0
 5 -18 7 30.03 4.54 0
 6 -9 8 33.36 5.16 0
 10 6 4 111.48 9.9 0
 -4 -15 -4 61.49 6.21 0
 -4 -14 -3 273.37 8.86 0
 -4 -12 -6 10.89 7.08 0
 -4 -9 -4 5.51 5.22 0
 -2 -22 -4 41.5 4.87 0
 -2 -14 2 19.97 4.75 0
 -2 -10 2 22.09 4.6 0
 -1 -23 -1 5.48 4.72 0
 -1 -22 0 -0.24 4.26 0
 0 -16 4 92.99 5.46 0
 0 -8 4 453.13 9.74 0
 1 -15 5 45.27 5.37 0
 1 -9 5 30.66 4.49 0
 1 3 -3 1248.7 18.46 0
 2 -5 5 171.05 7.57 0
 4 -15 7 35.41 4.6 0
 5 6 0 9.68 3.83 0
 8 -13 9 -1.32 4.03 0
 8 -12 9 75.34 5.41 0
 8 -11 9 10.17 4.29 0
 9 -7 9 57.16 5.28 0
 12 -8 10 19.66 4.63 0
 12 7 4 9.36 6.04 0
 -4 -15 -5 20.14 5.53 0
 -4 -13 -6 18.77 6.55 0
 -4 -11 -6 73.94 9.51 0
 -2 -22 -3 26.38 4.43 0
 -2 -21 -1 26.68 4.91 0
 -1 -24 -3 8.37 3.66 0
 -1 -21 1 14.67 4.85 0
 -1 -19 2 4.22 4.28 0
 -1 -16 3 23.47 5 0
 -1 -8 3 100.09 6.27 0
 -1 -5 2 8.09 4.05 0
 -1 -2 -8 118.75 8.37 0
 2 -19 5 7.96 3.79 0
 2 -13 6 201.65 7.03 0
 2 -12 6 15.19 5.23 0
 2 -11 6 44.39 5.71 0
 3 -18 6 37.93 4.65 0
 4 -16 7 22.4 4.99 0
 6 -8 8 96.76 6.23 0
 8 -14 9 10.45 4.84 0
 8 -10 9 15.25 4.7 0
 11 -13 10 3.82 4.3 0
 11 -12 10 37.81 4.65 0
 11 -11 10 0.85 4.3 0
 -4 -15 -3 142.64 7.55 0
 -4 -13 -2 215.78 7.97 0
 -4 -12 -2 19.31 5.02 0
 -4 -11 -2 80.06 6.36 0
 -4 -9 -5 13.27 7.4 0
 -3 -18 -1 22.95 4.98 0
 -3 -16 0 15.18 4.9 0
 -3 -8 0 3.08 5.18 0
 -2 -20 0 73.47 5.47 0
 -2 -15 2 397.12 8.56 0
 -2 -9 2 36.01 5.38 0
 -2 -6 1 228.56 8.54 0
 0 -20 3 4.95 4.7 0
 1 -20 4 7.43 4.43 0
 1 -16 5 33.17 4.48 0
 1 -8 5 134.57 6.52 0
 2 -14 6 20.71 4.58 0
 2 -10 6 16.48 4.9 0
 3 4 0 79.73 6.41 0
 4 5 0 14.24 4.28 0
 5 -5 7 9.18 4.79 0
 8 -15 9 5.64 4.63 0
 8 -9 9 1.46 4.57 0
 10 7 3 11.64 5.87 0
 11 -14 10 16.18 4.61 0
 11 -10 10 23.91 4.63 0
 -4 -16 -4 84.22 6.42 0
 -4 -14 -6 19.81 6.21 0
 -4 -14 -2 11.07 4.93 0
 -4 -9 -3 74.66 6.81 0
 -3 -20 -4 2.86 4.23 0
 -3 -20 -3 5.02 4.51 0
 -2 -22 -2 -1.86 4 0
 -2 -16 2 21.77 4.81 0
 -1 -17 3 9.67 4.68 0
 0 -17 4 13.85 4.22 0
 0 -1 1 123.5 10.63 0
 2 -20 5 16.85 4.49 0
 2 -15 6 26.24 5.09 0
 3 -19 6 -7.15 4.23 0
 4 -17 7 54.08 5.38 0
 7 -5 8 158.48 7.4 0
 7 6 2 708.21 16.28 0
 9 -6 9 50.72 6.46 0
 9 -2 8 40.56 6.26 0
 10 -1 8 24.88 6.94 0
 11 -9 10 12.72 5.11 0
 12 -7 10 66.24 6.47 0
 -4 -16 -5 98.2 6.96 0
 -4 -16 -3 57.52 5.83 0
 -4 -10 -2 19.94 4.9 0
 -3 -17 0 37.83 5.2 0
 -3 -6 -1 184.01 9.43 0
 -2 -19 1 8.32 4.51 0
 -1 -3 1 75.37 6.8 0
 0 -7 4 115.32 6.75 0
 1 -17 5 34.42 4.33 0
 1 -2 3 1867.3 26.81 0
 2 -16 6 18.2 4.89 0
 2 -9 6 190.77 6.54 0
 2 2 1 2192.11 51.72 0
 4 -7 7 46.21 5.67 0
 5 -12 8 1.82 4.56 0
 6 -7 8 16.49 4.78 0
 7 5 3 50.11 7.57 0
 8 -8 9 141.57 6.78 0
 -4 -15 -6 2.44 5.72 0
 -4 -15 -2 201.84 7.46 0
 -4 -10 -6 8.1 8.2 0
 -3 -19 -1 25.07 5.18 0
 -3 -14 1 23.33 4.63 0
 -3 -13 1 53.74 5.31 0
 -3 -12 1 29.75 4.89 0
 -3 -11 1 318.35 8.51 0
 -3 -5 -2 25.75 6.89 0
 -1 -23 0 2.35 4.38 0
 -1 -22 1 1.61 4.6 0
 -1 -7 3 105.48 6.55 0
 0 -18 4 4.36 4.74 0
 1 -21 4 32 5.1 0
 1 -4 4 1.22 4.65 0
 2 -2 4 1104.3 19.62 0
 4 -18 7 -3.57 4.96 0
 5 -11 8 61.98 5.65 0
 11 -3 9 26.97 6.5 0
 -4 -17 -4 4.37 5.42 0
 -3 -20 -2 43.94 4.94 0
 -2 -23 -3 29.33 4.64 0
 -2 -22 -1 10.16 4.02 0
 -2 -21 0 0.07 4.8 0
 -2 -17 2 18.45 4.31 0
 -2 -8 2 592.77 11.26 0
 -1 -18 3 82.33 5.2 0
 0 -21 3 12.66 4.37 0
 0 -4 3 5.44 4.03 0
 1 -18 5 55.59 4.65 0
 1 -7 5 9.43 4.65 0
 2 -17 6 28.84 4.83 0
 2 -8 6 -0.98 4.34 0
 3 -14 7 19.56 4.75 0
 3 -13 7 55.92 5.59 0
 3 -12 7 120.39 6.3 0
 3 -11 7 20.79 4.95 0
 5 -10 8 43.56 5.34 0
 7 -13 9 14.69 4.71 0
 7 -12 9 23.09 4.8 0
 10 -14 10 6.53 4.62 0
 10 -13 10 57.2 4.9 0
 10 -12 10 4.27 4.02 0
 10 -11 10 27.29 4.72 0
 10 -4 9 39.78 5.9 0
 11 -8 10 44.72 5.03 0
 11 0 8 4.45 7.16 0
 -4 -17 -3 12.61 4.75 0
 -4 -16 -2 30.95 5.52 0
 -4 -13 -1 8.31 4.9 0
 -4 -12 -1 22.41 5.08 0
 -3 -18 0 6.86 4.69 0
 -3 -10 1 149.66 6.86 0
 -2 -20 1 12.35 4.75 0
 -2 -4 0 112.75 8.22 0
 0 -19 4 5.27 4.49 0
 3 -15 7 8.44 4.58 0
 3 -10 7 159.52 7.1 0
 4 -3 6 300 9.92 0
 7 -15 9 2.22 4.74 0
 7 -14 9 9.16 4.91 0
 7 -11 9 23.44 4.76 0
 10 -10 10 -3.74 4.28 0
 -4 -17 -5 8.81 5.46 0
 -4 -14 -1 44.41 5.27 0
 -4 -9 -2 84.07 6.56 0
 -4 -8 -4 272.13 12.73 0
 -3 -21 -4 22.91 4.62 0
 -3 -21 -3 11.43 4.57 0
 -3 -7 0 29.93 5.81 0
 -2 -23 -2 53.63 4.91 0
 -2 -18 2 5.41 4.98 0
 -2 -3 -1 211.12 13.75 0
 -1 -19 3 0.06 4.62 0
 -1 -14 4 30.71 5.36 0
 -1 -13 4 26.33 5.39 0
 -1 -12 4 20.75 4.98 0
 0 -13 5 19.46 5.23 0
 0 -12 5 -0.03 5.02 0
 1 -19 5 19.39 4.31 0
 2 -18 6 10.48 4.34 0
 2 -4 5 297.04 9.75 0
 3 -16 7 11.61 4.78 0
 5 -9 8 141.28 6.73 0
 6 -6 8 164.88 7.4 0
 7 -10 9 8.39 4.46 0
 8 -7 9 25.3 5.36 0
 -4 -17 -2 67.78 5.95 0
 -4 -15 -1 44.82 5.11 0
 -4 -8 -3 90.89 7.85 0
 -3 -20 -1 21.1 4.62 0
 -2 -13 3 39.86 5.06 0
 -2 -5 -8 12.64 7.56 0
 -1 -15 4 2.24 4.83 0
 -1 -11 4 85.54 5.21 0
 0 -14 5 29.69 4.9 0
 0 -11 5 33.73 4.98 0
 4 -6 7 42.15 5.78 0
 5 -4 7 219.04 8.68 0
 7 -16 9 -0.21 4.99 0
 9 -5 9 44.14 5.44 0
 10 -9 10 0.81 4.31 0
 11 -7 10 34.64 5.5 0
 -4 -18 -4 23.96 4.7 0
 -4 -18 -3 27.59 4.89 0
 -3 -21 -2 2.68 3.91 0
 -3 -19 0 46.24 5.34 0
 -3 -9 1 239.66 8.34 0
 -2 -23 -1 -2.54 4.6 0
 -2 -22 0 5.26 4.3 0
 -2 -14 3 89.7 6.12 0
 -2 -12 3 6.42 4.04 0
 -1 -16 4 22.26 4.95 0
 -1 -10 4 46.67 5.18 0
 -1 -4 -9 71.48 7.36 0
 0 -20 4 21 4.95 0
 0 -15 5 23.44 4.59 0
 0 -6 4 169.85 7.09 0
 0 1 -2 41.26 6.35 0
 1 2 -1 225.35 11.21 0
 2 -19 6 27.31 4.66 0
 2 -7 6 218.29 7.49 0
 3 -17 7 11.49 4.53 0
 5 -8 8 22.08 5.59 0
 7 -9 9 62.28 5.44 0
 7 -4 8 13.08 5.21 0
 -4 -16 -1 40.65 5.33 0
 -2 -21 1 41.8 5.34 0
 -2 -15 3 178 6.33 0
 -2 -11 3 16.42 4.26 0
 -2 -7 2 549.25 11.29 0
 -2 -5 1 279.85 10 0
 -2 -3 -6 30.08 7.24 0
 -1 -22 2 24.18 5.03 0
 -1 -20 3 -4.3 4.74 0
 -1 -6 3 7.21 4.96 0
 -1 -1 -6 75.55 6.98 0
 0 -16 5 46.97 4.73 0
 0 -10 5 98.26 5.9 0
 0 -2 2 1462.83 25.75 0
 1 -20 5 10.29 4.49 0
 1 -14 6 68.67 5.76 0
 1 -13 6 66.4 5.13 0
 1 -12 6 193.78 7.41 0
 1 -6 5 47.88 5.59 0
 6 0 6 31.87 6.6 0
 6 5 2 287.77 12.32 0
 7 1 6 35.57 8.02 0
 9 -14 10 27.83 5.11 0
 9 -13 10 8.51 4.05 0
 9 -12 10 44.39 5.19 0
 -4 -18 -5 13.6 5.69 0
 -4 -18 -2 3.99 4.67 0
 -3 -18 1 17.26 4.85 0
 -2 -16 3 96.31 6.01 0
 -2 -10 3 12.42 4.74 0
 -1 -17 4 51.85 5.31 0
 -1 -4 2 1080.57 18.31 0
 0 -17 5 36.72 4.7 0
 1 -15 6 44.67 4.73 0
 1 -11 6 4.7 5.3 0
 3 -18 7 27.82 5.24 0
 7 -1 7 67.87 7.48 0
 8 -6 9 82.16 6.61 0
 8 0 7 36.52 7.43 0
 9 -11 10 5.2 4.56 0
 10 -8 10 39.31 5.13 0
 -4 -17 -1 28.83 5.15 0
 -3 -22 -3 6.45 4.31 0
 -3 -21 -1 16.07 4.31 0
 -3 -20 0 4.15 4.42 0
 -3 -13 2 7.53 4.55 0
 -2 -24 -2 -0.21 3.79 0
 -1 -9 4 342.14 8.48 0
 0 -21 4 9.07 4.84 0
 0 -9 5 96.7 5.76 0
 1 -16 6 35.47 4.58 0
 1 -10 6 46.32 5.13 0
 4 -11 8 13.45 5.03 0
 4 4 1 640.12 17.55 0
 6 -15 9 -6.49 4.65 0
 6 -14 9 18.42 4.76 0
 6 -13 9 10.08 4.88 0
 6 -12 9 12.48 4.71 0
 7 -8 9 23.37 4.86 0
 11 5 5 81.76 11.5 0
 -4 -19 -4 0.42 4.08 0
 -4 -19 -3 14.65 4.69 0
 -4 -15 0 112.95 6.19 0
 -4 -12 -7 3.55 7.18 0
 -4 -8 -5 277.66 15.97 0
 -3 -22 -2 25.31 4.69 0
 -3 -15 2 43.79 5.33 0
 -3 -14 2 130.91 6.07 0
 -3 -12 2 140.3 6.41 0
 -3 -8 1 45.64 5.81 0
 -2 -23 0 11.32 4.25 0
 -2 -17 3 34.83 4.57 0
 -2 -4 -7 2.88 7.17 0
 -1 -21 3 7.33 4.91 0
 -1 -18 4 1.68 4.44 0
 0 -18 5 7.04 4.27 0
 1 -17 6 5.16 4.31 0
 3 3 1 281.51 14.46 0
 4 -16 8 36.25 5.71 0
 4 5 -1 310.33 9.38 0
 5 -7 8 138.58 7.12 0
 6 -16 9 1.94 4.87 0
 6 -11 9 18.92 4.63 0
 6 -5 8 13.74 5.18 0
 9 -10 10 5.65 4.28 0
 -4 -19 -2 20.72 4.88 0
 -4 -18 -1 48.28 5.48 0
 -4 -9 -6 168.14 14.8 0
 -3 -19 1 27.59 4.97 0
 -3 -16 2 78.94 5.55 0
 -3 -11 2 16.95 4.78 0
 -2 -22 1 3.02 4.79 0
 -2 -9 3 139.02 6.33 0
 0 1 -4 61.65 5.93 0
 2 -15 7 69.98 5.58 0
 2 -14 7 24.83 4.49 0
 2 -13 7 94.74 5.35 0
 2 -12 7 13.28 4.85 0
 2 -6 6 6.54 4.92 0
 4 -17 8 16.3 4.9 0
 4 -10 8 155.86 6.76 0
 4 -5 7 208.28 8.03 0
 5 -1 6 10.83 5.41 0
 6 4 3 295.48 16.38 0
 9 6 3 68.25 7.84 0
 -4 -16 0 116.54 6.31 0
 -3 -21 0 31.46 5.29 0
 -2 -18 3 -1.57 4.11 0
 -1 -19 4 34.13 4.85 0
 -1 -8 4 32.06 4.92 0
 -1 -3 -8 121 8.59 0
 -1 -2 -7 377.22 12.8 0
 0 -19 5 -0.68 4.2 0
 0 1 -3 6425.84 50.58 0
 1 -18 6 49 4.95 0
 1 -9 6 16.13 4.91 0
 2 -16 7 6.15 4.64 0
 2 -11 7 142.22 6.51 0
 2 3 -1 209.57 9.53 0
 6 -10 9 17.93 5.07 0
 7 -7 9 127.14 6.73 0
 9 -9 10 21.88 5.03 0
 9 1 7 23.31 9.13 0
 10 -7 10 1.49 4.32 0
 10 -3 9 6.96 5.67 0
 -4 -20 -3 15.42 4.61 0
 -4 -17 0 2.28 4.69 0
 -3 -22 -1 3.83 4.24 0
 -3 -17 2 1.05 5.01 0
 -3 -10 2 233.71 7.5 0
 -3 -6 0 60.15 6.48 0
 -2 -21 2 7.64 5.05 0
 0 -8 5 11.18 4.08 0
 0 -5 4 201.43 8.11 0
 1 -3 4 1388.22 20.05 0
 2 -17 7 20.53 4.58 0
 3 4 -1 157.56 7.42 0
 4 -9 8 10.4 4.72 0
 8 -14 10 20.59 4.65 0
 8 -13 10 39.64 4.81 0
 8 -12 10 20.01 4.41 0
 9 5 4 144.26 11.73 0
 11 -2 9 6.78 6.28 0
 -4 -20 -4 18.04 4.64 0
 -4 -19 -1 14.1 4.37 0
 -4 -10 0 55.56 5.39 0
 -3 -23 -3 3.75 4.16 0
 -3 -20 1 13.65 5.06 0
 -3 -7 -7 46.19 15.09 0
 -2 -19 3 8.79 4.97 0
 -2 -6 2 61.36 5.4 0
 1 -19 6 10.42 4.17 0
 1 -5 5 252.06 8.63 0
 2 -10 7 42.5 5.73 0
 6 -9 9 32.34 5.23 0
 8 -11 10 52.75 5.37 0
 8 -5 9 48.51 5.82 0
 8 -2 8 110.76 8.07 0
 11 6 4 5.3 6.72 0
 -4 -20 -2 -0.96 4.04 0
 -4 -18 0 45.52 5.17 0
 -4 -11 -7 58.49 10.61 0
 -3 -23 -2 1.65 3.93 0
 -3 -5 -1 66.57 7.15 0
 -2 -8 3 66.58 5.89 0
 -1 -20 4 8.78 4.21 0
 -1 -14 5 13.44 5.16 0
 -1 -13 5 86.45 5.93 0
 0 -20 5 11.63 3.89 0
 0 -3 3 308.35 10.64 0
 1 -8 6 158.54 6.53 0
 2 -18 7 10.64 4.85 0
 2 -3 5 66.34 6.4 0
 5 -14 9 15.93 5.11 0
 5 -6 8 12.4 5.21 0
 5 -3 7 18.27 4.76 0
 8 2 6 0.34 11.88 0
 9 -8 10 8.51 4.6 0
 9 -1 8 68.78 7.31 0
 -4 -13 1 0.81 4.29 0
 -3 -22 0 3.54 4.41 0
 -2 -22 2 -0.59 4.65 0
 -2 -20 3 4.74 4.72 0
 -2 -15 4 44.91 5.39 0
 -2 -14 4 159.78 6.28 0
 -2 -13 4 26.09 5.46 0
 -1 -16 5 28.24 4.89 0
 -1 -15 5 13.72 4.34 0
 -1 -12 5 1.26 5.22 0
 -1 -5 3 158.83 7.79 0
 0 -14 6 7.2 4.77 0
 2 -9 7 53.87 5.28 0
 3 -15 8 33.49 5.17 0
 4 -8 8 165.54 7.41 0
 5 -15 9 5.34 5.1 0
 5 -13 9 30.78 5.32 0
 5 -12 9 -0.29 4.52 0
 8 -10 10 33.9 4.64 0
 11 -12 11 20.58 4.22 0
 11 -5 10 9.26 5.64 0
 -5 -15 -3 108.24 6.84 0
 -5 -14 -3 185.86 8.18 0
 -5 -13 -3 56.98 6.2 0
 -4 -21 -3 -2.34 4.42 0
 -4 -20 -1 6.3 4.06 0
 -4 -12 1 46.2 5.18 0
 -4 -7 -3 246.72 12.12 0
 -3 -23 -1 0.88 4.12 0
 -3 -21 1 6.88 4.58 0
 -3 -9 2 19.07 4.87 0
 -3 -7 1 154.27 7.1 0
 -2 -16 4 112.09 5.63 0
 -2 -12 4 19.61 4.29 0
 -1 -21 4 19.7 5.14 0
 -1 -17 5 33.67 4.91 0
 -1 -11 5 162.83 6.5 0
 -1 -7 4 515.49 10.66 0
 -1 -1 -5 16.91 5.85 0
 0 -16 6 3.76 4.54 0
 0 -15 6 137.69 5.9 0
 0 -13 6 99.86 5.62 0
 0 -12 6 31.98 5.37 0
 0 -7 5 472.29 9.96 0
 1 2 -4 31.35 4.67 0
 1 2 -2 4493.94 41.39 0
 3 -16 8 7.37 5.21 0
 5 -16 9 0.37 4.77 0
 6 -8 9 82.38 6.23 0
 7 -6 9 15.82 5.22 0
 10 -6 10 10.36 5.15 0
 11 -11 11 13.26 4.25 0
 -5 -16 -3 23.03 5.55 0
 -5 -15 -4 69.35 6.14 0
 -5 -15 -2 40.59 5.75 0
 -5 -14 -4 15.24 5.33 0
 -5 -14 -2 250.58 8.62 0
 -5 -13 -4 418.33 11.99 0
 -4 -21 -2 41.75 5 0
 -4 -19 0 -3.47 4.54 0
 -4 -9 0 2.11 4.74 0
 -3 -15 3 55.7 5.5 0
 -3 -14 3 101.64 6.21 0
 -2 -17 4 2.21 4.61 0
 -2 -11 4 2.65 4.62 0
 0 0 -6 65.23 5.72 0
 3 -17 8 6.27 5.1 0
 5 -11 9 17.14 4.88 0
 6 -4 8 175.37 7.81 0
 7 -15 10 1.46 4.55 0
 7 -14 10 27.57 4.79 0
 7 -13 10 19.77 4.89 0
 7 6 1 151.68 7.59 0
 8 -9 10 1.86 4.48 0
 8 6 2 44.61 6.18 0
 -5 -16 -4 42.08 5.61 0
 -5 -16 -2 38.21 5.68 0
 -5 -13 -2 28.23 5.06 0
 -5 -12 -3 142.14 7.32 0
 -4 -17 1 37.69 5.25 0
 -4 -11 1 51.78 5.35 0
 -4 -7 -4 217.18 13.6 0
 -3 -24 -2 8.42 4.22 0
 -3 -20 2 44.11 5.42 0
 -3 -16 3 53.69 5.25 0
 -3 -13 3 59.63 4.93 0
 -2 -18 4 25.72 4.77 0
 -1 -18 5 61.39 5.38 0
 0 -17 6 41.7 4.67 0
 0 -11 6 4.29 5.09 0
 1 -15 7 66.02 5.44 0
 1 -14 7 109.51 5.76 0
 3 4 -2 292.64 9.03 0
 4 -4 7 58.68 6.52 0
 5 -10 9 9.88 5.42 0
 7 -12 10 65.26 5.1 0
 9 -7 10 0.61 4.55 0
 10 -13 11 21.91 4.35 0
 10 0 8 150.7 11.08 0
 -5 -17 -3 3.7 4.68 0
 -5 -12 -4 27.43 6.37 0
 -5 -12 -2 127.44 6.96 0
 -4 -21 -1 8.06 4.5 0
 -4 -20 0 1.41 4.83 0
 -4 -18 1 44.56 4.94 0
 -3 -23 0 7.79 4.35 0
 -3 -22 1 0.66 4.5 0
 -3 -17 3 25.77 4.9 0
 -3 -12 3 28.72 4.36 0
 -1 -10 5 13.78 4.17 0
 -1 -5 -9 15.37 6.16 0
 0 -18 6 9.08 4.59 0
 1 -16 7 16.45 4.73 0
 1 -13 7 2.44 4.32 0
 1 -7 6 38.91 5.2 0
 1 2 -3 1834.41 23.8 0
 2 3 -2 180.75 7.88 0
 7 -11 10 38.1 5 0
 10 -12 11 10.54 4.49 0
 -5 -17 -4 23.89 5.48 0
 -5 -17 -2 6.4 4.74 0
 -5 -15 -5 60.59 6.77 0
 -5 -15 -1 76.4 6.05 0
 -5 -14 -5 10.33 5.58 0
 -5 -14 -1 0.09 4.75 0
 -4 -22 -3 8.8 4.38 0
 -3 -11 3 58.95 5.31 0
 -2 -19 4 5.62 4.33 0
 -2 -10 4 87.76 5.07 0
 -2 -7 3 261.63 8.58 0
 -1 -19 5 7.48 4.01 0
 0 -10 6 7.98 4.73 0
 1 -17 7 12.7 4.72 0
 1 -12 7 248.78 7.06 0
 2 3 -3 791.8 14.37 0
 4 -7 8 6.61 4.7 0
 5 1 5 238.86 14.87 0
 5 5 0 1260.68 18.94 0
 6 -7 9 11.56 5.21 0
 -5 -18 -3 2.66 4.47 0
 -5 -16 -1 83.44 5.87 0
 -5 -13 -5 39.74 6.7 0
 -5 -13 -1 34.48 4.88 0
 -5 -11 -3 56.05 6.15 0
 -4 -22 -2 3.97 4.3 0
 -4 -19 1 13.25 4.64 0
 -4 -10 1 164.59 6.9 0
 -3 -21 2 -3.46 4.6 0
 -3 -18 3 37.92 5.15 0
 -3 -8 2 296.15 8.47 0
 -2 -4 1 335.07 11.39 0
 0 -19 6 18.14 3.99 0
 1 -18 7 15.82 5.03 0
 1 -11 7 164.83 6.8 0
 4 -15 9 35.97 5.15 0
 4 0 5 281.49 12.99 0
 5 -9 9 36.17 5.04 0
 5 -5 8 167.26 7.52 0
 7 -10 10 5.95 4.7 0
 8 -8 10 5.6 4.67 0
 9 -3 9 37.88 6.06 0
 10 -11 11 9.58 4.32 0
 -5 -18 -4 -4.32 5.16 0
 -5 -18 -2 27.76 4.95 0
 -5 -17 -1 30.2 5.52 0
 -5 -16 -5 9.56 5.81 0
 -5 -12 -1 48.22 5.48 0
 -5 -11 -2 7.06 5.16 0
 -4 -21 0 0.23 4.54 0
 -4 -15 2 170.54 6.75 0
 -4 -14 2 13.57 5.21 0
 -2 -20 4 6.16 4.88 0
 -1 -20 5 4.76 4.93 0
 -1 -9 5 14.99 3.88 0
 3 -9 8 39.32 5.37 0
 4 -13 9 16.7 4.97 0
 12 4 6 9.67 10.33 0
 -5 -17 -5 22.78 6.3 0
 -5 -11 -4 153.75 8.89 0
 -4 -22 -1 5.14 4.19 0
 -4 -16 2 19.4 4.61 0
 -4 -13 2 219.95 7.16 0
 -4 -8 0 805.81 14.23 0
 -3 -19 3 7.07 4.26 0
 -3 -10 3 91.19 5.51 0
 -2 -9 4 7.03 4.24 0
 -2 -5 2 28.29 5.22 0
 -1 -6 4 89.41 6.38 0
 0 -9 6 22.32 4.8 0
 0 -6 5 104.66 6.36 0
 0 -4 4 1513.73 19.59 0
 1 -10 7 5.18 5.01 0
 1 -4 5 263.04 9.04 0
 2 -16 8 39.96 5.37 0
 2 -15 8 0.24 4.11 0
 2 -14 8 33.4 5.29 0
 2 -13 8 61.91 5.44 0
 4 -12 9 31.75 5.32 0
 6 -15 10 11.46 4.54 0
 6 -14 10 6.35 4.29 0
 6 -13 10 66.9 5.73 0
 7 -5 9 42.36 5.93 0
 9 -13 11 4.39 3.94 0
 9 -6 10 60.28 6.42 0
 10 -10 11 -4.65 4.28 0
 10 -2 9 64.09 7.95 0
 -5 -19 -3 6.42 4.56 0
 -5 -19 -2 2.96 4.49 0
 -5 -18 -1 11.65 4.42 0
 -5 -15 0 24.72 5.39 0
 -5 -14 0 -2.76 4.63 0
 -5 -12 -5 71.54 8.09 0
 -4 -20 1 7.07 4.66 0
 -4 -12 2 17.53 4.65 0
 -4 -7 -1 1028.06 18.39 0
 -3 -22 2 12.24 4.96 0
 -2 -6 -8 252.15 14.11 0
 -1 -3 2 54.94 5.8 0
 1 -1 3 1660.61 28.09 0
 2 -17 8 9.89 5.08 0
 3 -5 7 7.58 4.94 0
 4 -11 9 2.36 4.57 0
 4 3 2 298.39 17.18 0
 6 -12 10 29.25 5.2 0
 7 -9 10 10.14 4.74 0
 9 -12 11 1.73 4.48 0
 -5 -19 -4 43.87 5.57 0
 -5 -16 0 50.24 5.32 0
 -5 -11 -1 69.92 6.01 0
 -4 -23 -2 19.25 4.38 0
 -4 -9 1 173.98 7.54 0
 -3 -6 1 178.11 7.75 0
 -2 -21 4 7.87 4.91 0
 -2 -16 5 46.71 5.33 0
 -2 -15 5 8.27 4.29 0
 -2 -14 5 106.14 5.77 0
 -2 -13 5 134.84 6.54 0
 -1 -16 6 13.88 4.6 0
 -1 -15 6 41.33 5.5 0
 -1 -14 6 79.71 5.47 0
 1 -6 6 442.24 9.87 0
 4 -6 8 196.87 7.61 0
 5 -8 9 36.47 5.34 0
 8 -7 10 110.79 6.7 0
 -5 -19 -1 17.57 4.87 0
 -5 -17 0 141.95 6.45 0
 -5 -10 -3 174.6 8.79 0
 -5 -10 -2 329.12 10.26 0
 -4 -23 -1 16.5 4.49 0
 -4 -22 0 26.76 4.66 0
 -4 -21 1 7.64 4.55 0
 -4 -11 2 45.29 5.12 0
 -3 -16 4 19.1 4.69 0
 -3 -15 4 159.38 6.58 0
 -3 -14 4 32.94 5.39 0
 -3 -5 0 1100.71 19.7 0
 -2 -17 5 64.89 4.96 0
 -2 -3 -5 59.4 9.32 0
 -2 -3 0 270.28 12.73 0
 -1 -17 6 1.02 4.33 0
 -1 -13 6 69.73 5.13 0
 -1 -8 5 134.73 6.16 0
 -1 -2 1 197.62 11.03 0
 1 -9 7 18.68 4.78 0
 3 -8 8 22.36 5.34 0
 6 -11 10 44.38 4.71 0
 6 -6 9 38.9 5.93 0
 9 -11 11 7.97 4.05 0
 10 -9 11 1.21 4.4 0
 12 6 4 276.95 11.64 0
 -5 -20 -3 20.62 4.83 0
 -5 -20 -2 45.44 5.11 0
 -5 -18 0 2.99 4.37 0
 -4 -19 2 13.6 5.04 0
 -3 -17 4 48.02 5.25 0
 -3 -13 4 257.63 7.87 0
 -3 -9 3 22.62 4.47 0
 -3 -7 2 3.5 4.78 0
 -2 -18 5 10.1 4.78 0
 -2 -12 5 45.87 5.22 0
 -2 -8 4 451.16 9.44 0
 -1 -18 6 49.81 4.83 0
 -1 -12 6 177.41 7.05 0
 -1 -4 -8 1.68 5.69 0
 -1 -4 3 711.8 14.1 0
 -1 -2 -6 104.5 8.33 0
 0 -16 7 31.75 4.96 0
 0 -15 7 85.44 5.72 0
 0 -14 7 41.44 5.23 0
 0 -8 6 152.82 6.54 0
 4 -10 9 42.58 5.46 0
 4 4 0 5.42 4.11 0
 6 -1 7 83.65 7.23 0
 7 -2 8 30.81 6.47 0
 8 5 3 5.22 5.86 0
 10 6 3 20.34 6.27 0
 -5 -20 -1 23.91 4.86 0
 -4 -10 -7 71.79 15.98 0
 -3 -18 4 2.25 4.47 0
 -3 -12 4 45.05 4.9 0
 -2 -19 5 -4.74 4.38 0
 -2 -6 3 21.83 4.67 0
 0 -17 7 19.42 4.91 0
 0 -13 7 244.52 7.34 0
 6 -10 10 4.95 4.56 0
 7 -8 10 120.53 6.41 0
 8 -13 11 16.79 4.62 0
 9 -10 11 9.18 4.49 0
 -5 -19 0 40.56 5.03 0
 -5 -10 -4 45.54 6.35 0
 -4 -24 -2 -0.02 4.01 0
 -4 -23 0 0.69 3.98 0
 -4 -22 1 8.13 4.32 0
 -4 -20 2 -3.87 4.83 0
 -4 -15 3 176.91 6.57 0
 -2 -11 5 7.28 4.16 0
 -1 -19 6 6.91 3.76 0
 -1 -11 6 2.2 5.13 0
 0 -18 7 20.95 4.71 0
 0 -12 7 23.06 4.96 0
 1 -2 4 31.05 5.86 0
 3 -13 9 16.47 4.55 0
 5 -15 10 6.26 5.03 0
 5 -14 10 40.62 4.9 0
 8 -12 11 -2.48 4.27 0
 12 5 5 69.03 9.45 0
 -5 -21 -3 18.86 4.47 0
 -5 -21 -2 4.94 4.29 0
 -5 -17 1 31.23 4.88 0
 -5 -16 1 92.56 5.94 0
 -5 -14 -6 10.19 6.55 0
 -5 -11 -5 86.4 8.48 0
 -4 -17 3 14.58 4.65 0
 -4 -16 3 39.62 4.56 0
 -4 -14 3 273.72 7.97 0
 -4 -10 2 20.85 4.13 0
 -3 -19 4 32.25 4.58 0
 -2 -20 5 19.88 4.87 0
 -1 -3 -7 5.2 5.93 0
 1 -15 8 60.15 5.34 0
 3 -12 9 8.08 5.1 0
 3 -7 8 179.85 7.48 0
 4 -9 9 15.68 4.9 0
 4 -3 7 285.74 9.6 0
 5 -13 10 -0.3 4.52 0
 5 -7 9 40.06 5.37 0
 5 -4 8 9.89 4.69 0
 7 0 7 15.33 6.68 0
 8 -1 8 60.24 7.63 0
 10 -8 11 16.01 4.84 0
 -5 -21 -1 9.4 4.38 0
 -5 -20 0 0.57 4.02 0
 -5 -18 1 13.46 4.61 0
 -4 -21 2 41.25 4.85 0
 -4 -18 3 17.56 4.7 0
 -4 -13 3 138.15 6.57 0
 -3 -20 4 -1.64 4.66 0
 -3 -11 4 90.48 5.23 0
 -3 -4 -2 285.69 16.02 0
 0 -11 7 13.33 4.7 0
 0 -5 5 6.4 4.81 0
 1 -17 8 19.64 5 0
 1 -16 8 9.1 4.5 0
 1 -14 8 2.2 4.88 0
 1 -8 7 39.39 4.95 0
 5 -12 10 65.82 5.08 0
 7 5 2 383.36 12.92 0
 8 -11 11 22.33 4.84 0
 8 -6 10 22.07 5.72 0
 9 -9 11 2.78 4.28 0
 -4 -12 3 65.19 5.36 0
 -4 -8 1 147.06 6.69 0
 -4 -7 0 84.68 6.34 0
 -3 -8 3 26.09 5.19 0
 -2 -10 5 101.18 5.37 0
 -1 -10 6 32.16 4.37 0
 -1 -7 5 43.61 4.7 0
 -1 -5 4 304.68 9.27 0
 1 -13 8 75.03 5.16 0
 3 -11 9 33.54 4.98 0
 6 -9 10 71.09 5.4 0
 6 2 5 123.84 17.66 0
 8 -3 9 3.66 5 0
 9 6 2 80.85 7.25 0
 10 -4 10 3.42 5.41 0
 -5 -22 -2 16.13 4.36 0
 -5 -19 1 15.56 4.57 0
 -5 -13 -6 3.59 6.28 0
 -5 -12 1 46.61 4.93 0
 -5 -9 -2 5.93 4.93 0
 -1 -6 -9 6.57 6.04 0
 0 -7 6 685.44 11.63 0
 1 -12 8 28.9 4.96 0
 1 -5 6 15.48 4.51 0
 3 -4 7 270.14 8.9 0
 4 -5 8 4.39 4.86 0
 5 -11 10 15.93 4.25 0
 6 -5 9 104.77 7.27 0
 7 -14 11 20.4 4.59 0
 7 -7 10 -2 4.39 0
 -5 -22 -1 1.08 4.2 0
 -5 -21 0 20.74 4.42 0
 -5 -9 -3 34.36 6.16 0
 -4 -22 2 5.41 4.86 0
 -4 -9 2 78.77 5.74 0
 -3 -21 4 23.77 4.56 0
 -3 -10 4 9.14 3.83 0
 -2 -16 6 23.47 4.68 0
 -2 -7 4 151.74 6.61 0
 0 -10 7 36.44 5.55 0
 0 -2 3 2334.46 28.82 0
 3 3 0 11.41 4.59 0
 4 -8 9 76.67 5.75 0
 7 -13 11 14.95 4.12 0
 8 -10 11 20.77 4.65 0
 -5 -20 1 26.74 5.06 0
 -5 -15 2 44.57 5.14 0
 -4 -11 3 76.8 5.67 0
 -3 -17 5 31.26 4.88 0
 -3 -16 5 -0.09 4.74 0
 -3 -15 5 88.51 5.77 0
 -2 -17 6 20.06 4.58 0
 -2 -15 6 33.96 4.55 0
 -2 -14 6 38.76 5.25 0
 -2 -9 5 337.52 8.32 0
 -2 -5 -7 44.48 8.65 0
 -1 -9 6 9.27 4.47 0
 3 -10 9 12.35 4.67 0
 4 -15 10 57.21 5.49 0
 4 4 -1 602.34 13.01 0
 5 0 6 307.56 13.02 0
 7 -12 11 47.85 4.68 0
 9 -2 9 12.36 6 0
 10 5 4 48.33 8.5 0
 -6 -17 -2 56.12 5.32 0
 -6 -16 -3 6.38 4.88 0
 -6 -16 -2 4.52 4.75 0
 -6 -15 -3 4.72 5.1 0
 -6 -15 -2 35.98 5.23 0
 -5 -14 2 277.45 7.96 0
 -5 -11 1 41.31 5.25 0
 -3 -18 5 28.5 4.65 0
 -3 -14 5 33.93 4.73 0
 -3 -6 -6 239.15 22.36 0
 -3 -6 2 985.23 15.18 0
 -2 -18 6 13.7 3.84 0
 -2 -13 6 152.22 6.37 0
 -2 -4 -6 86.75 9.75 0
 -1 -17 7 4.07 4.21 0
 -1 -16 7 36.72 4.62 0
 -1 -15 7 50.79 4.77 0
 -1 -14 7 112.97 5.84 0
 0 -1 -6 2323.2 26.13 0
 1 -3 5 416.56 11.01 0
 2 -8 8 114.02 6.14 0
 3 -2 6 8.7 4.19 0
 4 -14 10 8.9 5.03 0
 5 -10 10 16.62 4.39 0
 5 -6 9 103.38 6.39 0
 6 -8 10 17.1 5.07 0
 9 -8 11 10.1 4.41 0
 -6 -18 -2 1.38 4.34 0
 -6 -17 -3 10.2 5.01 0
 -6 -17 -1 39.09 5.38 0
 -6 -16 -1 100.71 6.04 0
 -6 -15 -1 13.39 4.6 0
 -6 -14 -3 10.68 5.52 0
 -6 -14 -2 15.57 4.8 0
 -5 -23 -2 2.7 3.62 0
 -5 -22 0 7.69 4.1 0
 -5 -21 1 14.05 4.09 0
 -5 -13 2 27.39 4.73 0
 -4 -17 4 10.87 4.53 0
 -4 -16 4 98.57 5.91 0
 -4 -15 4 57.13 5.23 0
 -4 -6 -3 276.45 13.93 0
 -3 -19 5 2.32 4.39 0
 -3 -13 5 124.9 5.97 0
 -3 -5 1 75.4 6.16 0
 -2 -19 6 30.09 4.16 0
 -2 -4 2 10.13 4.68 0
 -1 -18 7 32.38 4.14 0
 -1 -13 7 6.15 4.6 0
 0 -3 4 108.02 6.92 0
 0 0 -4 249.05 10.51 0
 3 -6 8 24.27 4.78 0
 4 -13 10 73.99 5.72 0
 7 -11 11 1.42 4.37 0
 8 -9 11 14.26 4.55 0
 9 0 8 9.74 6.88 0
 -6 -18 -3 16.66 4.61 0
 -6 -18 -1 47.09 5.29 0
 -6 -14 -1 63.76 5.58 0
 -5 -23 -1 8.01 3.84 0
 -5 -19 2 -5.64 3.97 0
 -5 -12 -6 95.16 9.4 0
 -4 -18 4 20.03 4.62 0
 -4 -14 4 367.45 8.46 0
 -4 -7 -5 17.99 10.79 0
 -4 -6 -1 7.88 4.91 0
 -3 -12 5 106.12 6.16 0
 -3 -9 4 93.89 5.57 0
 -3 -4 -1 150.51 10.12 0
 -2 -12 6 14.09 5.28 0
 -2 -5 3 75.56 6.19 0
 -1 -1 -3 1621.13 34.77 0
 0 -16 8 24.66 4.87 0
 0 -15 8 34.01 4.98 0
 0 -9 7 46.81 5.02 0
 2 -12 9 4.91 4.59 0
 4 -12 10 15.73 4.49 0
 4 4 -2 1.55 2.97 0
 6 -14 11 16.38 4.35 0
 -6 -19 -3 16.47 5.02 0
 -6 -19 -2 41.97 4.74 0
 -6 -19 -1 20.41 4.69 0
 -6 -17 -4 5.49 5.18 0
 -6 -17 0 -0.12 4.85 0
 -6 -16 -4 8.39 4.69 0
 -6 -16 0 234.2 7.37 0
 -6 -15 -4 15.36 4.9 0
 -6 -13 -2 121.36 6.77 0
 -5 -23 0 0.67 4.35 0
 -5 -20 2 45.05 5.16 0
 -5 -12 2 145.44 6.42 0
 -4 -19 4 2.69 4.55 0
 -4 -13 4 12.4 4.97 0
 -4 -10 3 128.15 5.84 0
 -3 -20 5 -3.72 4.17 0
 -3 -7 3 89.71 6.27 0
 -1 -12 7 241.96 7.14 0
 -1 -6 5 31.76 5.15 0
 0 -17 8 -1.2 4.16 0
 0 -14 8 133.46 6.13 0
 0 -1 2 39.87 6.53 0
 2 2 -4 1035.89 15.73 0
 3 -9 9 44.31 5.38 0
 4 -7 9 36.55 5.45 0
 5 -9 10 21.25 4.95 0
 6 -13 11 51.27 4.77 0
 6 5 0 7.28 3.8 0
 7 -6 10 125.2 7.41 0
 8 4 4 279.8 15.82 0
 -6 -18 0 45.64 5.48 0
 -6 -15 0 10.42 4.7 0
 -6 -13 -3 157.05 7.74 0
 -6 -13 -1 5.34 3.81 0
 -5 -22 1 7.1 4.33 0
 -5 -10 -5 13.66 6.79 0
 -5 -10 1 192.82 7.14 0
 -5 -9 -4 132.58 9.02 0
 -5 -9 0 185.12 7.46 0
 -4 -8 2 35.81 5.32 0
 -4 -7 1 988.11 15.27 0
 -2 -11 6 49.6 5.45 0
 -2 -8 5 23.51 4.48 0
 -1 -8 6 180.2 6.85 0
 0 -13 8 3.25 4.71 0
 0 -6 6 32.56 4.9 0
 0 -2 -7 135 8.14 0
 1 1 -4 1711.32 22 0
 4 -11 10 9.49 4.84 0
 5 4 1 306.33 11.55 0
 7 -10 11 32.47 5.01 0
 8 1 7 35.91 9.19 0
 9 -4 10 21.12 6.08 0
 -6 -20 -2 10.02 4.15 0
 -6 -20 -1 1.27 4.32 0
 -6 -18 -4 24.98 5.31 0
 -6 -14 -4 189.18 8.13 0
 -6 -14 0 79.14 5.67 0
 -5 -21 2 1.19 4.36 0
 -5 -17 3 -0.73 4.31 0
 -5 -16 3 43.25 4.96 0
 -5 -15 3 87.1 5.56 0
 -4 -20 4 29.1 4.44 0
 -4 -12 4 229.9 7.09 0
 -3 -11 5 65.44 5.31 0
 2 -11 9 20.16 4.9 0
 2 -7 8 44.35 5.28 0
 2 2 0 406.78 16.34 0
 3 -15 10 10.62 4.81 0
 3 3 -3 2009.75 21.36 0
 6 -12 11 1.59 3.9 0
 6 -7 10 133.11 6.56 0
 9 -7 11 1.63 4.24 0
 -6 -20 -3 7.41 4.47 0
 -6 -19 -4 2.2 5.43 0
 -6 -19 0 6.38 4.16 0
 -6 -13 0 4.87 4.55 0
 -6 -12 -2 64.71 5.75 0
 -6 -12 -1 41.22 5.35 0
 -5 -14 3 200.13 6.85 0
 -5 -11 2 5.74 4.41 0
 -2 -6 4 601.13 11.13 0
 -1 -11 7 153.04 6.05 0
 0 -12 8 141.81 6.27 0
 0 -8 7 33.51 4.88 0
 0 -4 5 279.72 8.98 0
 1 -16 9 0.58 4.95 0
 3 -14 10 86.56 5.63 0
 4 -4 8 13.58 4.79 0
 6 -2 8 254.37 10.03 0
 8 -8 11 1.23 4.27 0
 10 -1 9 36.9 7.41 0
 -6 -21 -2 16.51 4.46 0
 -6 -21 -1 13.59 4.49 0
 -6 -20 0 13.89 4.06 0
 -6 -17 1 43.94 5.15 0
 -6 -16 1 98.38 5.96 0
 -6 -15 1 29.39 4.9 0
 -6 -12 -3 122.24 7.05 0
 -5 -22 2 6.22 4.54 0
 -5 -8 -2 139.12 8.09 0
 -4 -9 3 39.48 4.83 0
 -3 -8 4 9.27 4.39 0
 -2 -3 1 132.93 8.34 0
 -1 -3 3 1249.14 18.98 0
 3 -13 10 6.95 4.81 0
 3 2 2 190.25 21.33 0
 3 3 -1 261.26 9.76 0
 4 -10 10 0.02 4.56 0
 6 -11 11 80.32 5.66 0
 6 1 6 409.07 17.54 0
 13 5 5 39.68 6.95 0
 -6 -21 -3 0.63 4.03 0
 -6 -18 1 49.06 5.08 0
 -6 -13 -4 45.54 6.36 0
 -5 -13 3 68.18 5.88 0
 -4 -11 4 4.87 4.6 0
 -4 -6 0 90.88 6.45 0
 -3 -18 6 47.85 4.53 0
 -3 -17 6 6.56 4.28 0
 -3 -16 6 20.13 4.02 0
 -3 -15 6 14.82 4.32 0
 -3 -10 5 47.97 4.97 0
 -2 -17 7 12.11 4.24 0
 -2 -16 7 3.13 4.33 0
 -2 -10 6 9.99 3.9 0
 -1 -4 4 3.36 4.66 0
 2 -10 9 68.03 5.36 0
 3 3 -2 160.74 7.25 0
 5 -14 11 34.84 4.6 0
 5 -8 10 80.05 5.58 0
 5 -5 9 16.16 5.31 0
 7 -9 11 7.14 4.61 0
 7 -3 9 34.67 5.41 0
 10 4 5 20.59 8.5 0
 -6 -21 0 2.63 4.31 0
 -6 -19 1 13.38 4.61 0
 -6 -16 -5 20.39 5.67 0
 -6 -12 0 14.93 4.95 0
 -4 -18 5 18.99 4.43 0
 -4 -17 5 5.39 4.66 0
 -4 -16 5 106.62 5.87 0
 -4 -15 5 38.13 4.89 0
 -3 -19 6 0.87 3.83 0
 -3 -14 6 7.84 4.57 0
 -2 -18 7 12.53 3.71 0
 -2 -15 7 101.88 5.28 0
 -1 -10 7 -2.95 4.24 0
 0 -11 8 -0.78 4.24 0
 3 -12 10 52.72 5.14 0
 3 -5 8 76.25 5.96 0
 3 -3 7 65.2 6.26 0
 5 -13 11 22.44 4.56 0
 -6 -22 -2 3.29 4.08 0
 -6 -22 -1 14.45 4.32 0
 -6 -20 1 5.7 4.23 0
 -6 -15 -5 32.55 6.21 0
 -6 -11 -2 104.55 6.92 0
 -5 -21 3 19.55 4.9 0
 -5 -12 3 127.87 5.92 0
 -5 -9 1 139.61 6.52 0
 -4 -19 5 5.33 4.62 0
 -4 -14 5 63.98 5.17 0
 -3 -4 0 82.11 7.14 0
 -2 -14 7 8.67 4.35 0
 -1 -17 8 17.98 4.68 0
 -1 -16 8 7.97 4.54 0
 -1 -7 6 49.56 5.12 0
 -1 -5 -8 62.16 7.55 0
 -1 -2 -5 18.28 6.01 0
 2 2 -3 15.59 3.91 0
 4 -6 9 36.43 4.95 0
 5 -1 7 153.9 8.41 0
 6 -10 11 2.77 4.36 0
 9 5 3 32.91 7.02 0
 -6 -11 -1 36.72 5.14 0
 -5 -10 2 306.58 7.81 0
 -4 -20 5 2.8 4.71 0
 -3 -13 6 38.33 4.69 0
 -2 -13 7 102.71 5.73 0
 -2 -7 5 124.91 6.15 0
 -1 -15 8 76.61 5.08 0
 4 -9 10 9.6 4.79 0
 5 -12 11 57.27 4.82 0
 8 -12 12 3.77 4.12 0
 8 -2 9 62.58 6.83 0
 -6 -22 0 12.77 3.94 0
 -6 -21 1 11.09 4.31 0
 -6 -18 2 5.06 4.46 0
 -5 -18 4 6.3 4.31 0
 -5 -17 4 10.47 4.55 0
 -5 -16 4 49.07 5.16 0
 -5 -15 4 79.13 5.36 0
 -5 -11 -6 14.05 7.98 0
 -5 -8 0 7.41 4.48 0
 -4 -13 5 21.03 5.2 0
 -4 -10 4 50.23 4.59 0
 -4 -7 2 416.22 9.88 0
 -3 -6 3 140.7 7 0
 -2 -9 6 165.67 6.37 0
 -1 -14 8 12.96 4.28 0
 -1 -5 5 226.15 7.95 0
 0 -10 8 148.59 6.52 0
 0 -7 7 13.64 4.48 0
 0 -5 6 310.75 8.82 0
 0 0 -3 9419.43 65.31 0
 1 1 -3 1584.69 23.08 0
 2 -15 10 38.39 5.22 0
 2 -9 9 16.09 4.74 0
 2 -6 8 244.77 7.85 0
 2 -4 7 2.51 4.61 0
 3 -11 10 -1.89 4.53 0
 6 -6 10 3.44 4.82 0
 7 -8 11 14.66 5.01 0
 7 -5 10 13 5.02 0
 8 -7 11 5.88 4.41 0
 -6 -23 -1 4.21 3.8 0
 -6 -19 2 47.2 5.21 0
 -6 -14 -5 61.42 6.61 0
 -6 -14 2 9.12 4.74 0
 -6 -12 -4 269.89 10.34 0
 -6 -11 -3 34.88 5.38 0
 -5 -19 4 39.92 5.25 0
 -4 -8 3 79.43 5.67 0
 -3 -12 6 200.45 6.55 0
 -3 -9 5 93.8 5.75 0
 -3 -5 2 21.47 4.43 0
 -2 -12 7 0.08 4.78 0
 -2 -7 -8 38.17 8.93 0
 -1 -13 8 76.26 5.38 0
 -1 -9 7 11.59 4.63 0
 -1 -2 2 4146.19 39.81 0
 -1 -1 -2 185.84 17.62 0
 2 -14 10 29.64 4.93 0
 3 -7 9 29.02 5 0
 5 -7 10 18.11 4.55 0
 8 -4 10 20.57 5.23 0
 8 5 2 137.52 8 0
 -6 -23 0 -1.53 4.05 0
 -6 -22 1 11.18 4.2 0
 -6 -20 2 8.42 4.86 0
 -5 -14 4 19.91 4.38 0
 -5 -11 3 38.75 4.43 0
 -4 -12 5 159.76 6.48 0
 -3 -7 4 260.63 7.97 0
 0 -16 9 35.26 4.65 0
 0 -15 9 -3.86 4.56 0
 2 2 -2 769.22 16.06 0
 2 2 -1 1998.78 28.96 0
 4 -14 11 1.51 4.11 0
 5 -11 11 2.11 4.27 0
 6 -9 11 24.67 4.68 0
 7 4 3 241.64 12.45 0
 8 -11 12 1.02 4.15 0
 11 5 4 144.67 9.41 0
 -6 -21 2 21.09 4.6 0
 -6 -13 2 149.15 6.09 0
 -5 -13 4 372.1 8.31 0
 -4 -6 1 5.34 4.38 0
 -1 -12 8 47.24 4.84 0
 0 -14 9 29.47 5.32 0
 2 -13 10 71.06 5.66 0
 3 -10 10 40.31 4.75 0
 4 -13 11 45.18 5.1 0
 5 4 0 14.23 3.74 0
 -7 -18 -1 15.73 4.62 0
 -7 -17 -2 0.44 4.28 0
 -7 -17 -1 34.61 4.9 0
 -7 -16 -1 46.47 5.42 0
 -5 -9 2 4.2 4.19 0
 -3 -11 6 32 4.77 0
 -2 -11 7 163 6.32 0
 -2 -5 4 32.68 5.14 0
 -2 -4 3 172.82 7.34 0
 2 -8 9 77.65 5.99 0
 4 -8 10 19.55 4.75 0
 7 -12 12 -0.36 4.14 0
 -7 -19 -2 -0.91 4.15 0
 -7 -19 -1 5.85 4.38 0
 -7 -18 -2 17.44 4.28 0
 -7 -17 0 68.24 5.66 0
 -7 -16 -2 31.53 5.29 0
 -6 -22 2 2.38 4.33 0
 -6 -16 3 4.17 4.44 0
 -6 -13 -5 58.63 6.84 0
 -6 -11 1 54.82 5.09 0
 -6 -10 -2 3.23 4.78 0
 -6 -10 -1 37.03 5.2 0
 -5 -8 1 90.19 6 0
 -4 -18 6 5.25 4.05 0
 -4 -17 6 58.87 4.99 0
 -4 -16 6 8.39 4.09 0
 -4 -11 5 35.58 5.11 0
 -4 -9 4 9.58 3.8 0
 -4 -6 -4 176.17 15.47 0
 -3 -18 7 37.15 4.55 0
 -3 -17 7 11.45 3.72 0
 -3 -16 7 1.67 4.12 0
 -2 -8 6 1.17 4.16 0
 -1 -4 -7 15.75 6.24 0
 1 -10 9 35.38 5.18 0
 1 -2 5 3.19 4.77 0
 2 -12 10 17.5 4.75 0
 5 -10 11 9.18 4.53 0
 6 0 7 297.76 12.37 0
 8 -10 12 21.55 4.36 0
 9 -3 10 11.36 5.42 0
 -7 -20 -1 23.31 4.53 0
 -7 -19 0 -0.93 4.33 0
 -7 -18 0 -2.57 4.07 0
 -7 -17 -3 8.58 5.02 0
 -7 -16 0 2.24 4.43 0
 -7 -15 -2 28.5 5.43 0
 -7 -15 -1 116.02 6.5 0
 -6 -20 3 18.45 4.65 0
 -6 -15 3 3.42 4.47 0
 -6 -12 2 73.71 5.12 0
 -5 -12 4 27.25 5.28 0
 -5 -10 3 184.5 6.53 0
 -4 -19 6 14.98 4.09 0
 -4 -15 6 4.52 4.31 0
 -3 -15 7 -0.16 3.87 0
 -2 -17 8 7.72 4.58 0
 -2 -16 8 52.49 4.91 0
 -1 -11 8 233.76 7.03 0
 -1 -8 7 34.19 4.59 0
 -1 -6 6 435.6 9.36 0
 -1 -3 -6 22.28 5.76 0
 1 -1 4 1683.47 24.86 0
 4 -12 11 16.66 4.22 0
 4 -5 9 51.61 5.52 0
 5 -4 9 47.55 5.9 0
 5 4 -1 320.33 9.08 0
 -7 -20 -2 34.71 4.29 0
 -7 -20 0 0.14 4.26 0
 -7 -19 -3 24.39 4.49 0
 -7 -18 -3 17.32 4.54 0
 -7 -16 -3 1.37 4.56 0
 -7 -15 0 480.73 9.5 0
 -7 -14 -1 14.74 5.01 0
 -6 -14 3 15.5 4.6 0
 -5 -19 5 7.16 4.6 0
 -5 -18 5 9.21 4.4 0
 -5 -17 5 46.93 4.96 0
 -5 -16 5 23.34 4.44 0
 -4 -14 6 7.99 4.35 0
 -3 -14 7 -2.87 4.51 0
 -3 -10 6 248.18 7.1 0
 -3 -8 5 67.28 4.79 0
 -3 -4 1 177.66 8.2 0
 -2 -15 8 7.38 4.38 0
 1 -15 10 34.2 5.01 0
 1 1 -2 176.14 9.22 0
 2 -11 10 5.96 4.86 0
 3 -9 10 7.77 4.23 0
 3 -4 8 54.21 5.3 0
 4 -3 8 46.46 5.21 0
 6 -13 12 11.13 4.28 0
 6 -8 11 27.4 4.58 0
 7 -11 12 19.98 4.44 0
 7 -7 11 71.98 5.53 0
 8 -6 11 23.78 5.31 0
 9 -1 9 109.92 8.69 0
 -7 -21 -1 7.81 4.13 0
 -7 -18 1 14.1 4.39 0
 -7 -17 1 27.46 4.74 0
 -7 -16 1 51.43 5.43 0
 -7 -15 -3 36.39 5.32 0
 -7 -14 -2 41.2 5.17 0
 -6 -21 3 -0.6 4.74 0
 -6 -11 -4 6.89 5.01 0
 -5 -20 5 0.76 4.59 0
 -5 -15 5 45.18 5.01 0
 -2 -14 8 47.01 4.77 0
 -2 -10 7 45.86 4.9 0
 0 -3 5 80.36 6.39 0
 0 -2 4 6.74 4.9 0
 1 -14 10 13.31 4.65 0
 3 -14 11 31.41 4.59 0
 3 -6 9 5.84 4.21 0
 4 -11 11 -1.3 4.41 0
 4 3 1 152.43 9.58 0
 8 0 8 84.11 9.31 0
 -7 -21 -2 6.25 3.76 0
 -7 -21 0 65.54 4.66 0
 -7 -20 -3 16.12 4.28 0
 -7 -19 1 22.91 4.52 0
 -7 -15 1 157.8 6.7 0
 -7 -14 0 159.95 6.46 0
 -6 -13 3 143.08 6.29 0
 -6 -10 -3 17.16 4.72 0
 -5 -14 5 9.77 4.29 0
 -5 -11 4 168.65 6.22 0
 -5 -9 -5 65.97 9.48 0
 -5 -8 -4 1.66 5.21 0
 -4 -13 6 14.24 4.6 0
 -4 -10 5 17.24 4.48 0
 -4 -7 3 268.25 8.07 0
 -3 -13 7 38.17 4.39 0
 -2 -3 2 214.96 8.92 0
 -1 -16 9 14.75 4.68 0
 1 -9 9 94.62 5.74 0
 2 -5 8 9.29 4.14 0
 5 -9 11 2.47 4.17 0
 5 -6 10 94.91 6.1 0
 6 -5 10 98.92 6.57 0
 -7 -22 -1 19.34 4.28 0
 -7 -20 1 23.35 4.35 0
 -7 -13 -1 22.55 4.79 0
 -6 -18 4 38.23 4.65 0
 -6 -17 4 13.84 4.23 0
 -6 -11 2 81.31 5.27 0
 -6 -10 1 56.91 5.12 0
 -5 -7 -2 361.43 11.89 0
 -4 -5 -1 290.79 11.41 0
 -2 -13 8 61.72 5.12 0
 -1 -15 9 21.66 4.84 0
 -1 -10 8 21.71 4.16 0
 0 0 -2 22.84 5.81 0
 1 1 -1 946.99 24.17 0
 3 -13 11 17.66 4.29 0
 4 -7 10 41.69 5.05 0
 6 -12 12 31.69 4.35 0
 -7 -22 -2 11.26 3.48 0
 -7 -22 0 5.1 3.57 0
 -7 -21 1 5.27 3.88 0
 -7 -18 -4 1.25 5 0
 -7 -18 2 24.31 4.38 0
 -7 -17 -4 -0.41 4.94 0
 -7 -17 2 0.54 4.19 0
 -7 -14 -3 47.19 5.34 0
 -7 -14 1 5.34 4.44 0
 -7 -13 -2 46.13 5.33 0
 -7 -13 0 6.81 4.36 0
 -6 -16 4 3.95 4.43 0
 -5 -13 5 41.02 5.14 0
 -5 -9 3 19.55 4.47 0
 -5 -8 2 152.33 6.56 0
 -5 -7 0 125.76 6.9 0
 -4 -8 4 260.87 7.36 0
 -4 -6 2 393.04 9.83 0
 -3 -12 7 95.53 5.41 0
 -3 -6 4 70.43 5.6 0
 -3 -5 3 89.79 6.21 0
 -1 -14 9 0.28 4.58 0
 2 -10 10 19.99 4.66 0
 2 -7 9 39.56 5.02 0
 7 -10 12 9.09 3.98 0
 7 -2 9 36.08 5.75 0
 -7 -23 -1 6.89 3.84 0
 -7 -19 2 -7.07 4.62 0
 -7 -16 -4 3.45 4.19 0
 -6 -15 4 11.31 4.55 0
 -6 -12 -5 138.38 8.81 0
 -6 -12 3 96.73 5.41 0
 -4 -12 6 7.83 4.35 0
 -3 -9 6 4.75 4.44 0
 -2 -12 8 21.84 4.56 0
 -2 -9 7 68.45 5.56 0
 -2 -7 6 222.39 7.08 0
 -1 -7 7 71.92 5.08 0
 -1 -4 5 253.91 8.16 0
 -1 -3 4 1313.54 17.81 0
 0 -4 6 2.51 4.02 0
 0 -3 -7 0.56 5.16 0
 0 -2 -6 238.33 9.35 0
 1 -12 10 32.27 4.74 0
 1 -6 8 5.86 3.96 0
 3 -12 11 30.22 4.46 0
 3 -8 10 51.14 5.21 0
 4 -10 11 -6.25 3.84 0
 6 -11 12 32.19 4.38 0
 8 5 1 103.85 5.83 0
 10 5 3 166.36 8.65 0
 12 5 4 26.18 5.91 0
 -7 -23 0 8.23 3.77 0
 -7 -22 1 19.83 4.38 0
 -7 -20 2 44.05 5.19 0
 -6 -14 4 162.74 6.09 0
 -6 -9 -1 111.3 6.61 0
 -4 -18 7 5.38 3.66 0
 -4 -17 7 38.76 4.48 0
 -4 -5 0 13.59 4.43 0
 -1 -13 9 19.84 4.67 0
 1 -1 -6 64.11 5.31 0
 2 -3 7 38.21 5.47 0
 5 -13 12 48.91 4.47 0
 -7 -21 2 -3.71 3.98 0
 -7 -15 -4 41.71 5.01 0
 -7 -12 -1 32.08 4.62 0
 -6 -9 -2 70.8 6.27 0
 -5 -19 6 3.66 4.5 0
 -5 -18 6 43.29 4.51 0
 -5 -17 6 2.7 4.06 0
 -5 -12 5 68.37 5.46 0
 -5 -10 4 47.92 4.36 0
 -4 -16 7 29.79 4.44 0
 -4 -9 5 19.91 4.35 0
 -3 -17 8 13.78 4.15 0
 -3 -16 8 3.4 4.07 0
 -3 -11 7 16.02 4.43 0
 -3 -7 5 33.57 4.13 0
 -1 -9 8 62.59 5.22 0
 1 -8 9 13.42 4.54 0
 2 -14 11 10.4 4.29 0
 4 0 6 0.27 5.16 0
 5 -8 11 69.94 5.3 0
 6 -7 11 90.77 5.87 0
 7 -6 11 79.23 6.19 0
 8 -3 10 47.85 6.09 0
 9 5 2 5.89 4.32 0
 -7 -22 2 4.14 4.21 0
 -7 -13 -3 122.43 7.3 0
 -7 -12 0 16.2 4.11 0
 -6 -10 2 1 3.97 0
 -5 -16 6 65.06 4.61 0
 -5 -7 1 71.45 5.64 0
 -4 -15 7 14.45 4.25 0
 -4 -11 6 41.37 5.17 0
 -3 -15 8 24.38 4.25 0
 -2 -11 8 5.29 4.25 0
 -1 -5 6 10.27 4.3 0
 -1 -1 0 4464.98 73.39 0
 1 -11 10 24.29 4.39 0
 2 -9 10 109.34 6.18 0
 3 -11 11 7.92 3.91 0
 4 3 -2 259.13 8.05 0
 5 -12 12 4.68 3.95 0
 7 -9 12 16.44 4.15 0
 -7 -19 3 23.45 4.84 0
 -7 -12 -2 103.07 6 0
 -6 -18 5 11.06 4.48 0
 -6 -13 4 35.46 4.64 0
 -6 -11 3 37.81 4.72 0
 -5 -15 6 61.29 4.49 0
 -4 -14 7 6.05 4.12 0
 0 -1 3 5704.07 46.43 0
 2 -13 11 27.09 4.36 0
 2 1 -4 26.15 4.07 0
 4 -9 11 19.04 4.48 0
 6 -10 12 16.8 4.17 0
 -7 -20 3 16.26 4.1 0
 -7 -14 -4 16.21 4.67 0
 -6 -19 5 -4.79 3.7 0
 -6 -17 5 12.44 3.71 0
 -6 -16 5 8.52 4.22 0
 -6 -9 1 135.23 6.09 0
 -5 -14 6 9.64 4.25 0
 -5 -7 -3 43.06 6.8 0
 -3 -14 8 2.67 4.33 0
 -3 -4 2 259.55 8.47 0
 -2 -16 9 22.2 4.2 0
 -2 -5 5 143.77 6.53 0
 -2 -4 4 417.01 10.02 0
 0 -13 10 15.84 4.38 0
 3 -5 9 42.32 4.79 0
 4 -6 10 -1.44 4.17 0
 4 -4 9 3.16 4.15 0
 4 -1 7 0.68 4.91 0
 4 3 0 71.04 6.04 0
 5 -5 10 3.69 5.07 0
 -7 -21 3 0.67 4.56 0
 -7 -15 3 62.11 5.11 0
 -6 -15 5 30.49 4.45 0
 -5 -11 5 69.83 5 0
 -5 -8 3 5.6 3.78 0
 -4 -13 7 0.03 4.09 0
 -4 -5 1 307.61 9.31 0
 -3 -10 7 135.41 6 0
 -3 -8 6 239.07 6.89 0
 -2 -15 9 22.29 4.22 0
 -2 -8 7 23.05 3.77 0
 -1 -2 3 1782.16 22.9 0
 0 -9 9 41.51 4.96 0
 2 -6 9 73.41 5.1 0
 3 -7 10 6.24 4.35 0
 4 -13 12 3.33 4.23 0
 4 3 -1 175.19 7.37 0
 5 -11 12 43.06 4.72 0
 -8 -19 -1 3.3 3.85 0
 -8 -19 0 2.48 4.12 0
 -8 -18 -1 15.86 4.02 0
 -8 -18 0 37.85 4.25 0
 -8 -17 -1 41.13 4.81 0
 -8 -17 0 5.15 4.27 0
 -6 -12 4 276.73 6.97 0
 -5 -9 4 133.9 5.67 0
 -4 -10 6 6.67 4.65 0
 -4 -7 4 201.05 6.38 0
 -4 -6 3 243.5 7.77 0
 -3 -13 8 6.24 4.24 0
 -2 -14 9 23.63 4.62 0
 -2 -10 8 53.82 4.84 0
 1 -10 10 103.22 5.69 0
 2 -12 11 22.95 4.29 0
 2 -4 8 4.89 4.35 0
 3 -10 11 18.19 4.25 0
 3 2 -3 663.31 12.46 0
 -8 -20 -1 7.87 3.73 0
 -8 -20 0 8.39 3.79 0
 -8 -19 -2 54.13 4.93 0
 -8 -18 -2 1.81 3.8 0
 -8 -18 1 20.46 4.6 0
 -8 -16 -1 51.55 5.01 0
 -8 -16 0 98.82 5.72 0
 -7 -14 3 22.71 4.66 0
 -7 -11 -1 92.58 5.95 0
 -7 -11 0 264.5 7.93 0
 -6 -14 5 37.18 4.47 0
 -5 -13 6 4.56 3.96 0
 -5 -7 2 347.95 8.69 0
 -4 -8 5 282.38 7.28 0
 -2 -6 6 -0.61 3.77 0
 -1 -6 7 68.87 5.03 0
 0 -12 10 0.81 4.48 0
 0 0 -1 2503.65 54.54 0
 1 -7 9 135.65 6.26 0
 3 -3 8 63.18 5.43 0
 6 4 0 86.55 5.77 0
 -8 -21 -1 10.88 4.11 0
 -8 -21 0 -1.57 3.43 0
 -8 -20 -2 -1.47 3.77 0
 -8 -20 1 19.95 3.85 0
 -8 -19 1 4.89 3.8 0
 -8 -17 -2 42 4.86 0
 -8 -17 1 40.28 4.64 0
 -7 -17 4 9.52 4.36 0
 -7 -12 2 76.24 4.93 0
 -6 -10 3 16.93 3.95 0
 -6 -9 2 98.93 5.34 0
 -4 -12 7 7.52 4.12 0
 -2 -13 9 10.28 4.1 0
 1 -14 11 5.38 4.38 0
 1 -5 8 58.5 4.76 0
 1 0 -4 58.04 5.04 0
 2 -8 10 13.64 4.24 0
 4 -12 12 41.77 4.25 0
 5 -7 11 4.43 3.93 0
 6 -9 12 6.16 3.92 0
 7 -8 12 1.86 3.71 0
 -8 -21 1 12.38 3.83 0
 -8 -16 1 55.15 5.07 0
 -8 -15 0 47.4 4.7 0
 -7 -16 4 2.99 4.18 0
 -7 -13 3 139.31 5.88 0
 -6 -11 4 10.72 4.06 0
 -5 -18 7 28.54 3.61 0
 -5 -17 7 24.19 4.07 0
 -5 -12 6 100.34 5.5 0
 -5 -10 5 30.22 4.57 0
 -4 -17 8 13.32 3.73 0
 -3 -12 8 8.65 3.89 0
 -3 -6 5 31.16 4.4 0
 -3 -5 4 301.48 8.21 0
 -2 -3 3 705.22 13.18 0
 2 -11 11 6.71 3.71 0
 4 -8 11 0.69 3.77 0
 -6 -13 5 62.08 4.51 0
 -5 -16 7 23.42 3.78 0
 -4 -16 8 33.03 3.77 0
 -6 3 11 0.03 5.44 0
 -4 7 13 2.26 3.76 0
 7 6 5 86.62 4.78 0
 7 10 9 -0.53 4.32 0
 7 12 10 70.04 5.53 0
 8 10 8 80.59 5.18 0
 9 8 4 14.98 4.41 0
 11 15 7 11.79 4.37 0
 12 13 2 123.81 6.15 0
 13 17 0 19.5 4.33 0
 13 17 3 10.09 4.37 0
 -13 -2 5 107.63 7.89 0
 -3 -1 -1 72.47 5.83 0
 -2 8 13 16.72 4.21 0
 -1 1 7 362.61 9.84 0
 1 1 5 16.88 4.41 0
 4 3 5 328.61 8.37 0
 4 7 -6 233.54 15.98 0
 6 4 2 406.29 9.74 0
 7 5 1 45.5 5.5 0
 7 5 2 415.94 9.37 0
 8 7 5 172.77 6.1 0
 10 9 3 -4.59 4.08 0
 10 10 5 35.23 4.76 0
 10 11 6 103.43 5.08 0
 10 14 8 12.7 3.65 0
 11 11 0 154.77 6.69 0
 11 12 5 51.34 4.95 0
 11 13 6 24.96 4.47 0
 12 13 1 21.63 4.8 0
 12 13 3 13.22 5 0
 12 14 -1 10.16 4.47 0
 12 15 -2 30.85 5.35 0
 13 16 1 6.2 4.35 0
 13 16 2 38.13 4.45 0
 13 18 -1 -0.64 3.96 0
 -9 -2 5 320.56 18.16 0
 -5 1 9 1.1 5.25 0
 -5 2 10 48.84 5.38 0
 -4 5 12 26.94 4.69 0
 -3 4 11 82.7 6 0
 -2 -1 3 1758.65 38.1 0
 -2 6 12 43.7 4.75 0
 -1 5 11 4.48 4.18 0
 2 1 3 1852.53 22.12 0
 2 9 12 12.94 4.2 0
 5 6 8 14.67 4.87 0
 6 4 1 4.46 4.26 0
 6 7 8 19.47 4.42 0
 6 10 10 6.57 3.91 0
 8 8 -3 14.42 5.03 0
 8 9 -4 9.37 6.55 0
 9 8 -1 52.76 5.6 0
 9 9 6 23.93 4.85 0
 9 10 7 60.62 4.97 0
 10 12 7 45.41 4.37 0
 12 13 0 3.57 4.44 0
 13 16 3 13.41 4.49 0
 13 17 4 20.56 4.87 0
 -6 -2 0 950.81 16 0
 -2 1 -4 30.1 4.13 0
 1 8 12 5.22 3.96 0
 2 2 6 552.18 10.47 0
 2 7 11 13.35 4.83 0
 3 8 11 41.46 4.91 0
 3 10 12 -0.34 4.4 0
 4 5 8 13.73 4.16 0
 4 9 11 28.02 4.78 0
 5 3 2 27.03 4.61 0
 5 5 7 8.04 4.11 0
 5 7 9 37.81 4.75 0
 6 4 3 287.03 8.2 0
 6 6 7 2.79 3.71 0
 7 5 3 50.41 5.2 0
 7 6 -2 712.67 16.19 0
 8 6 1 240.84 7.89 0
 8 6 2 45.19 4.84 0
 8 11 9 2.33 4.21 0
 9 13 9 77.31 4.82 0
 10 9 0 62.37 5.27 0
 11 11 4 24.36 4.8 0
 11 14 7 45.77 4.87 0
 13 16 0 -0.93 4.15 0
 13 17 -1 12.36 4.5 0
 -12 -2 5 86.66 7.91 0
 -2 -1 1 220.58 21.71 0
 -2 2 9 517.38 10.64 0
 0 3 9 162.63 6.77 0
 0 7 12 0.52 4.16 0
 0 9 13 -3.93 4.08 0
 1 10 13 3.56 3.95 0
 4 4 7 50.88 4.82 0
 4 11 12 2.78 4.49 0
 6 8 9 77.96 5.22 0
 7 7 7 23.46 4.18 0
 7 8 8 110.29 5.65 0
 7 11 10 39.27 4.91 0
 8 6 3 244.02 6.88 0
 9 8 5 6.8 4.64 0
 9 11 8 67.34 4.91 0
 10 9 4 47.76 5.31 0
 10 13 8 5.97 3.9 0
 11 12 -2 28.71 5.07 0
 12 15 6 15.07 4.67 0
 13 15 2 2.07 4.29 0
 13 16 4 11.35 4.28 0
 -11 -2 5 26.21 7.6 0
 -10 -2 5 120.01 10.85 0
 -3 0 -3 293.43 8.94 0
 -3 7 13 40.82 4.64 0
 -2 3 10 224.77 7.75 0
 0 4 10 0.07 4.62 0
 1 6 11 30.49 4.91 0
 5 3 1 65.55 5.62 0
 5 3 3 111.26 6.15 0
 6 5 6 112.65 5.51 0
 7 5 0 136.61 7.17 0
 9 7 2 92.94 5.72 0
 9 12 -5 4.77 6.38 0
 10 10 -2 59.96 5.83 0
 10 11 -3 8.88 5.16 0
 11 11 -1 72.42 5.87 0
 13 15 1 14.67 4.04 0
 13 15 3 14.98 4.36 0
 -3 0 7 5.18 4.89 0
 -1 8 13 2.09 4.01 0
 0 0 4 254.97 9.76 0
 0 2 8 980.51 13.67 0
 0 4 -6 2.24 4.37 0
 3 2 -1 133.1 11.57 0
 3 2 5 57.83 5.37 0
 5 4 6 381.02 8.16 0
 6 4 0 94.5 6.69 0
 7 5 4 386.69 8.36 0
 7 6 6 154.03 5.56 0
 7 9 9 68.16 5.16 0
 8 8 7 -3.83 4.16 0
 8 9 8 3.46 4.39 0
 10 10 6 6.67 4.32 0
 10 11 7 159.85 5.83 0
 11 10 1 11.39 4.6 0
 11 11 5 9.43 4.35 0
 11 12 6 73.19 4.79 0
 11 13 -3 38.3 5.1 0
 12 12 1 -0.13 4.58 0
 12 12 2 57.34 5.21 0
 12 12 3 1.28 4.89 0
 14 19 2 20.47 4.35 0
 14 20 1 6.4 3.78 0
 -3 5 12 75.1 5.51 0
 -2 1 8 142.49 6.5 0
 -1 6 12 8.21 4.1 0
 1 6 -7 50.78 6.52 0
 2 4 9 22.66 4.85 0
 3 6 10 31.96 4.72 0
 6 4 4 204.95 6.69 0
 6 9 10 52.74 4.91 0
 8 6 4 283.79 7.18 0
 8 7 -2 197.93 8.69 0
 8 7 6 81.08 5.74 0
 8 12 10 20.33 4.55 0
 9 7 3 18.43 3.86 0
 9 12 9 14.01 4.27 0
 11 13 7 15.5 4.03 0
 12 13 -1 18.53 5.09 0
 12 13 5 8.27 4.51 0
 12 14 -2 1.67 4.82 0
 12 14 6 35.53 4.74 0
 13 15 0 48.46 4.95 0
 13 15 4 18.09 4.66 0
 13 16 -1 5.12 4.11 0
 13 16 5 10.71 4.51 0
 14 19 1 1.61 3.62 0
 -7 -1 7 51.3 9.59 0
 -5 -1 -2 5.97 2.72 0
 -2 4 11 9 4.44 0
 0 5 11 126.97 5.95 0
 2 1 4 33.23 4.77 0
 3 3 7 65.52 4.96 0
 3 9 12 21.39 4.55 0
 8 10 9 17.5 4.37 0
 9 9 7 163.89 6.17 0
 10 9 -1 298.15 8.8 0
 10 9 5 52.49 5.41 0
 10 12 8 34.11 4.34 0
 13 14 2 30.24 4.87 0
 14 18 2 1.13 3.62 0
 14 18 3 8.93 4.59 0
 -7 -2 0 1.96 3.09 0
 -5 0 8 1.07 4.93 0
 -2 7 13 22.27 4.26 0
 0 3 -5 80.2 6.54 0
 2 5 10 48.68 4.97 0
 2 8 12 47.32 4.55 0
 2 10 13 6.02 3.92 0
 4 3 6 285.54 7.52 0
 4 10 12 43.09 4.8 0
 5 3 4 369.34 8.93 0
 7 10 10 -1.68 4.28 0
 9 7 4 172.66 6.24 0
 9 8 6 258.97 7.13 0
 9 10 8 22.78 4.34 0
 10 8 2 9.37 4.13 0
 10 12 -4 109.15 8.11 0
 11 10 0 9.86 4.84 0
 11 10 4 144.47 5.91 0
 12 12 0 149.01 6.58 0
 13 14 3 9.53 4.49 0
 14 18 1 11.24 3.9 0
 -7 -2 4 143.15 13.92 0
 -6 -2 1 242.51 9.9 0
 -4 1 9 72.17 6.08 0
 1 7 12 41.9 4.32 0
 1 9 13 5.33 3.81 0
 3 7 11 1.26 4.13 0
 4 2 2 11.29 3.68 0
 4 8 11 2.53 4.35 0
 5 9 11 -0.67 4.63 0
 9 9 -3 59.37 6.66 0
 10 8 3 14.13 4.36 0
 11 11 6 5.06 4.35 0
 13 15 5 14.45 4.93 0
 14 17 2 12.55 3.91 0
 -6 -2 3 31.63 8.12 0
 -3 -1 5 407.99 14.42 0
 0 8 13 8.58 3.68 0
 3 5 -5 278.63 14.82 0
 4 2 3 184.61 7 0
 5 3 0 1106.27 18.89 0
 5 6 9 102.88 5.33 0
 6 4 5 158.83 6.15 0
 6 6 8 157.51 6.34 0
 6 7 9 16.43 4.45 0
 7 5 5 128.09 5.38 0
 7 7 8 126.7 5.75 0
 8 6 5 66.31 5.14 0
 9 11 9 27.41 4.56 0
 11 12 7 12.63 3.96 0
 12 12 5 83.92 5.25 0
 12 13 6 17.44 4.5 0
 13 14 4 5.49 3.96 0
 13 15 -1 21.96 4.46 0
 14 17 1 12.42 3.72 0
 14 17 3 19.88 4.57 0
 14 18 0 5.14 4.02 0
 -2 5 12 17.49 4.34 0
 -1 2 9 37.5 4.88 0
 -1 3 10 72.67 5.28 0
 0 1 7 1375.6 16.59 0
 1 1 6 67.88 5.54 0
 1 3 9 341 8.28 0
 1 4 10 383.94 8.54 0
 2 1 0 0.88 3.64 0
 2 6 11 4.46 4.33 0
 3 4 -4 53.64 10.85 0
 5 5 8 169.47 5.9 0
 7 6 7 22.08 4.77 0
 7 8 9 30.21 4.51 0
 8 11 10 45.76 4.52 0
 9 8 -2 235.38 8.75 0
 10 8 4 5.12 4.39 0
 10 9 6 237.11 6.66 0
 10 10 7 17.95 3.98 0
 11 10 5 37.19 4.94 0
 12 11 2 33.4 4.72 0
 12 14 7 6.27 4.34 0
 13 14 0 -0.58 3.86 0
 14 17 4 9.51 4.47 0
 -2 0 -2 1477.61 22.48 0
 -1 4 11 213.54 6.86 0
 0 6 12 154.12 5.75 0
 2 7 -7 134.67 9.06 0
 4 2 1 293.3 9.64 0
 6 5 7 13.36 3.71 0
 6 8 10 14.7 4.34 0
 7 11 11 -3.58 4.56 0
 8 7 7 17.78 4.67 0
 8 8 8 177.94 5.73 0
 8 10 -5 42.77 9.67 0
 9 7 5 21.21 3.89 0
 10 11 8 7.84 3.71 0
 11 13 8 26.71 3.8 0
 12 11 1 126.29 5.8 0
 13 13 2 6.46 4.49 0
 13 13 3 29.45 4.63 0
 13 16 -2 43.18 5.97 0
 14 16 2 2.44 3.88 0
 14 16 3 6.05 3.95 0
 14 17 0 -0.51 3.93 0
 -4 -1 -1 156.17 7.45 0
 -4 0 -3 6.04 2.75 0
 -3 1 -4 1363.62 16.81 0
 -3 6 13 5.29 3.83 0
 -1 1 -3 1647.05 23.81 0
 -1 7 13 23.03 3.91 0
 -1 9 14 -0.18 3.77 0
 3 2 6 27.85 4.45 0
 4 2 4 431.68 9.76 0
 4 4 8 15.91 4.13 0
 4 6 10 -3.73 4.5 0
 4 9 12 2.36 4.12 0
 5 3 5 277.41 7.66 0
 5 4 7 212.59 6.43 0
 8 9 9 3.68 4.27 0
 9 10 -4 46.11 7.22 0
 10 8 0 212.82 7.49 0
 11 9 3 109.78 6.02 0
 11 11 -2 24 5.19 0
 12 12 -1 2.09 4.45 0
 12 13 -2 113.83 6.34 0
 13 13 1 4.34 3.97 0
 14 16 1 4.67 3.71 0
 -12 -2 4 17.63 5.33 0
 -4 -1 6 280.08 12.16 0
 -4 4 12 53.69 5.18 0
 0 0 5 5115.11 35.19 0
 1 2 8 132.41 6.16 0
 1 5 11 1.02 4.12 0
 2 1 5 3.26 4.07 0
 2 9 13 -0.44 3.89 0
 3 8 12 3.24 4.2 0
 5 10 -7 151.36 14.6 0
 5 10 12 6.37 4.65 0
 7 9 10 0.08 3.83 0
 8 6 -1 251.39 8.97 0
 9 8 7 147.2 6.16 0
 9 9 8 177.84 6.04 0
 10 8 5 43.26 4.98 0
 10 12 9 21.92 3.9 0
 11 9 1 66.65 5.31 0
 11 10 -1 17.49 4.75 0
 11 11 7 -3.82 4.13 0
 11 12 -3 18.08 4.88 0
 12 12 6 0.37 4.19 0
 13 13 4 43.54 4.86 0
 14 16 4 29.57 4.8 0
 -9 0 9 41.92 8.41 0
 -7 1 10 62.48 7.17 0
 -3 3 11 43.86 5.41 0
 -1 1 8 312.14 8.66 0
 1 8 13 -0.18 3.57 0
 2 7 12 4.48 3.72 0
 3 5 10 13.51 4.44 0
 5 8 11 72.63 5.19 0
 7 5 6 61.36 5.13 0
 8 6 6 61.91 5.01 0
 8 10 10 39.26 4.84 0
 9 10 9 11.14 4.24 0
 11 9 4 87.69 5 0
 11 10 6 85.4 5.38 0
 11 12 8 18.01 4.06 0
 12 11 0 5.36 4.61 0
 12 11 5 50.51 4.78 0
 12 13 7 35.97 4.3 0
 13 14 -1 33.95 5.04 0
 14 15 2 29.24 4.51 0
 14 15 3 4.65 4 0
 -4 0 8 12.58 5.04 0
 -1 5 12 134.18 5.94 0
 1 2 -3 1891.85 33.98 0
 1 5 -6 11.3 5.96 0
 4 3 7 271.73 7.16 0
 4 7 11 37.6 4.74 0
 6 4 6 87.05 4.96 0
 7 4 3 254.48 7.51 0
 8 5 2 140.2 6.37 0
 8 5 3 8.84 3.61 0
 9 6 3 70.11 4.97 0
 9 7 6 19.51 4.89 0
 13 13 0 70.05 5.18 0
 13 14 6 27.69 4.21 0
 14 15 4 3.15 4.26 0
 14 16 0 31.49 4.67 0
 -6 -1 7 51.2 8.52 0
 -2 6 13 76.29 5.03 0
 0 3 10 292.93 7.87 0
 0 7 13 31.86 4.38 0
 0 9 14 8.35 3.89 0
 1 6 12 15.28 4.28 0
 3 6 11 7.04 4.13 0
 3 8 -7 107.05 9.24 0
 6 4 -1 2.4 4.94 0
 7 4 2 508.35 9.89 0
 9 6 2 76.62 5.26 0
 9 7 -1 380.52 9.79 0
 10 9 -2 4.83 4.33 0
 10 9 7 63.92 4.59 0
 10 10 8 78.05 4.56 0
 11 9 5 6.13 4.26 0
 12 14 -3 46.35 5.67 0
 13 12 2 114.23 5.65 0
 13 12 3 35.29 4.51 0
 13 15 -2 1.79 4.72 0
 14 15 1 5.09 4.1 0
 -11 -2 4 10.32 5.45 0
 -8 0 9 98.96 9.14 0
 -3 -1 0 47.07 6.06 0
 -3 4 12 30.13 4.44 0
 0 2 9 53.64 5.11 0
 0 4 11 3.1 4.31 0
 4 2 5 283.91 7.93 0
 6 6 9 45.53 4.7 0
 7 4 4 225.47 6.75 0
 7 7 9 128.59 5.54 0
 8 5 1 113.76 6.42 0
 8 5 4 6.56 3.3 0
 9 6 4 38.77 4.62 0
 9 11 10 8.24 4.62 0
 10 7 3 16.34 4.1 0
 10 8 6 5.97 4.64 0
 10 10 -3 2.39 4.98 0
 10 11 9 17.99 4.16 0
 11 9 0 87.74 5.4 0
 12 10 2 17.4 4.54 0
 15 18 2 18.63 4.23 0
 15 19 1 10.83 3.57 0
 -11 -1 7 151.47 15.93 0
 -9 -2 1 159.79 6.73 0
 -8 -2 4 412.54 16.74 0
 -6 1 10 6.39 5.19 0
 -6 2 11 2.28 4.74 0
 -2 2 10 29.28 5.37 0
 -1 0 -1 1393.58 30.38 0
 1 0 3 6174.62 43.88 0
 2 3 9 5.72 4.21 0
 3 9 13 16.39 4.05 0
 4 9 -7 116.8 11.12 0
 5 3 6 9.96 3.78 0
 5 9 12 10.51 4.4 0
 6 3 3 121.64 6.17 0
 6 5 8 20.92 4.65 0
 7 6 8 20 3.97 0
 8 7 8 112.27 5.63 0
 8 8 9 150.2 5.66 0
 9 6 1 122.09 5.94 0
 10 7 2 94.57 5.33 0
 12 10 4 115.72 5.8 0
 12 11 6 75.75 5.08 0
 12 12 7 30.58 4.03 0
 13 12 1 20.73 4.29 0
 13 13 6 15.45 4.61 0
 14 14 2 -0.58 4.3 0
 14 14 3 6.04 3.99 0
 14 15 5 5.36 4.77 0
 -10 -2 4 107.01 8.27 0
 -2 3 11 75.93 5.57 0
 -1 8 14 8.08 3.66 0
 2 5 11 44.33 4.8 0
 2 8 13 11.78 3.96 0
 3 1 3 1210.19 16.68 0
 4 8 12 20.45 4.73 0
 5 5 9 10.46 4.07 0
 6 3 2 1061.46 14.7 0
 6 10 12 22.66 4.69 0
 7 4 1 1034.23 14.6 0
 7 8 10 115.69 5.5 0
 9 8 8 13.12 4.33 0
 10 7 4 23.69 4.27 0
 11 10 7 147.18 5.35 0
 11 11 8 11.09 4.14 0
 12 10 1 115.53 5.91 0
 12 13 8 15.17 4.24 0
 14 14 4 17.18 4.6 0
 14 15 0 3.23 4.19 0
 15 17 3 17.6 4.62 0
 15 18 1 -3.34 3.48 0
 -11 -2 3 30.27 5.61 0
 -9 -2 4 5.14 6.16 0
 -5 -1 -1 40.31 4.42 0
 -1 2 -4 28.58 4.52 0
 -1 6 13 33.21 4.47 0
 0 5 12 86 5.32 0
 1 0 2 40.75 5.54 0
 3 1 2 50.27 5.08 0
 3 7 12 31.07 4.28 0
 5 4 8 9.25 4.04 0
 6 3 4 64.14 5.39 0
 7 5 7 4.34 4.31 0
 8 5 5 2.29 3.55 0
 8 6 7 13.6 4.03 0
 8 9 10 2.36 4.27 0
 9 6 5 54.76 4.95 0
 9 7 7 5.76 4.5 0
 9 9 9 41.93 4.34 0
 10 8 -1 103.61 6.1 0
 11 8 3 136.31 5.68 0
 11 9 6 9.62 4.29 0
 11 13 -4 43.96 6.76 0
 12 10 5 33.32 4.48 0
 12 11 -1 126.35 6.83 0
 14 14 1 11.64 4.35 0
 14 16 -1 4.93 4.03 0
 15 17 2 6.82 3.69 0
 -10 -2 2 20.97 4.42 0
 -7 -2 3 291.83 13.35 0
 -7 0 9 15.12 6.51 0
 1 0 4 60.43 5.83 0
 1 7 13 33.25 4.52 0
 2 1 6 108.42 5.85 0
 3 1 4 1339.67 16.44 0
 3 2 7 46.55 4.55 0
 4 2 0 112.98 7.8 0
 4 3 -2 280.49 17.77 0
 4 5 10 72.82 5.13 0
 5 7 11 3.08 4.15 0
 7 4 5 18.84 3.82 0
 10 7 5 29.06 4.73 0
 10 9 8 22.05 4.15 0
 11 8 4 104.27 5.65 0
 11 12 9 6 3.39 0
 12 12 -2 63.38 5.24 0
 13 13 -1 4.52 4.62 0
 14 14 5 29.74 4.67 0
 15 17 1 5.66 3.98 0
 -10 -2 3 9.88 5.59 0
 -9 -2 2 44.48 5.39 0
 -8 -2 2 536.52 13.58 0
 -5 2 11 35.02 5.21 0
 -3 0 8 3.18 4.53 0
 -3 5 13 89.14 5.44 0
 -2 4 12 81.83 5.45 0
 0 1 8 4.12 4.25 0
 2 6 12 33.82 4.24 0
 4 6 11 14.4 4.29 0
 6 4 7 47.02 4.17 0
 9 10 10 -0.13 3.87 0
 10 8 7 196.88 6.23 0
 10 10 9 27.42 4.21 0
 12 11 7 23.9 4.36 0
 13 11 2 20.25 4.79 0
 13 11 3 33.39 4.76 0
 13 12 0 4.32 3.88 0
 13 13 7 3.69 4.41 0
 13 14 -2 31.95 5.19 0
 14 13 3 6.76 4.65 0
 15 16 3 19.41 4.16 0
 -5 1 10 21.74 5.17 0
 0 8 14 3.99 3.62 0
 1 3 10 61.58 5.17 0
 1 4 -5 255.06 10.62 0
 1 4 11 216.37 6.79 0
 4 2 6 88.17 5.27 0
 6 3 1 187.63 7.44 0
 8 10 11 11.83 4.55 0
 10 11 -4 133.54 8.89 0
 11 8 1 197.52 6.7 0
 11 10 -2 112.27 6.89 0
 12 10 0 41.48 5.12 0
 12 12 8 18.37 4.19 0
 13 12 6 15.46 3.93 0
 14 13 2 30.98 4.35 0
 14 13 4 5.75 4.29 0
 15 16 2 18.76 4.01 0
 15 16 4 7.22 4.19 0
 -9 -2 3 92.24 7.34 0
 -8 -2 3 68.76 7.29 0
 -3 0 -2 208.4 8.04 0
 -1 0 7 1275.21 17.16 0
 -1 2 10 90.85 6.28 0
 -1 3 11 11.44 4.27 0
 3 4 10 74.48 5.1 0
 3 8 13 2.74 4.27 0
 4 3 8 52.94 4.89 0
 4 9 13 5.95 4.13 0
 5 2 3 80.34 5.59 0
 6 3 5 10.91 3.41 0
 8 5 6 175.97 6.15 0
 9 6 6 186.24 6.57 0
 10 11 10 13.47 4.44 0
 11 8 5 35.66 4.33 0
 11 10 8 4.05 3.95 0
 12 10 6 41.91 4.16 0
 12 13 -3 26.45 5.58 0
 14 14 0 70.7 4.97 0
 14 15 -1 3.76 3.79 0
 15 16 1 1.7 3.95 0
 -6 -1 -1 31.52 3.99 0
 -6 0 9 10.01 5.88 0
 -5 -1 7 164.28 9.96 0
 -4 2 11 6.12 4.47 0
 0 6 13 46.86 4.63 0
 1 2 9 40.3 4.53 0
 3 1 5 411.96 9.22 0
 3 3 9 68.17 4.84 0
 3 5 11 41.17 4.61 0
 5 2 4 27.33 4.74 0
 5 3 7 3.58 3.92 0
 5 8 12 -0.26 4.36 0
 6 9 12 18.26 4.63 0
 7 4 6 217.09 6.5 0
 7 6 9 16.27 4.24 0
 8 7 9 25.82 4.27 0
 10 7 0 -1.19 4.08 0
 10 7 6 170.46 6.33 0
 11 9 -1 71.23 5.37 0
 11 9 7 37.48 4.29 0
 11 11 9 7.8 3.87 0
 12 9 2 231.55 6.95 0
 12 9 4 14.29 4.51 0
 13 11 1 10.25 4.29 0
 13 11 5 38.87 4.36 0
 15 15 3 14.76 4.06 0
 15 17 0 3.01 3.42 0
 -3 -1 6 23.01 5.79 0
 -2 1 -3 1845.53 22.53 0
 -2 5 13 6.91 3.76 0
 -1 4 12 23.55 4.31 0
 0 1 -2 42.17 6.86 0
 1 5 12 125.8 5.51 0
 2 7 13 24.84 4.33 0
 4 7 12 17.61 4.52 0
 5 2 2 3.27 3.95 0
 5 3 -1 77.2 7.31 0
 6 5 9 114.05 5.37 0
 7 4 0 86.65 6.33 0
 7 7 10 2.91 3.71 0
 8 6 8 106.25 5.49 0
 8 8 10 0.07 4.2 0
 9 7 8 198.9 6.16 0
 9 8 9 1.52 4.08 0
 9 11 -5 3.18 6.94 0
 11 11 -3 4.76 4.48 0
 15 15 2 -0.01 3.69 0
 15 15 4 42.14 4.56 0
 -4 1 10 361.91 9.74 0
 1 0 5 96.06 5.99 0
 1 8 14 4.68 3.89 0
 2 6 -6 -1.42 5.94 0
 3 1 1 120.16 7.54 0
 7 5 8 147.24 5.76 0
 8 7 -3 81.98 7.32 0
 9 9 10 18.04 4.62 0
 11 8 6 135.57 5.85 0
 12 9 1 17.53 4.79 0
 12 9 5 5.34 3.83 0
 12 11 8 23.49 4.1 0
 13 12 7 52.69 4.37 0
 14 12 3 39.3 5.21 0
 15 15 5 26.74 4.76 0
 -1 1 9 5.11 3.97 0
 1 7 -7 53.5 6.22 0
 3 6 12 10.05 3.92 0
 4 6 -5 172.44 14.97 0
 5 2 5 159.13 6.34 0
 6 3 6 231.84 6.59 0
 6 7 11 88.76 5.63 0
 7 6 -3 221.42 11.66 0
 8 9 11 7.82 4.5 0
 9 5 3 31.9 4.24 0
 9 5 4 139.48 5.75 0
 10 6 3 22.12 4.22 0
 10 8 8 62.76 4.47 0
 10 9 9 -2.97 3.75 0
 12 10 7 28.06 4.07 0
 13 11 6 20.97 4.06 0
 13 12 -1 22.79 4.87 0
 14 12 2 1.76 4.54 0
 14 12 4 45.44 4.69 0
 15 15 1 9.99 4.19 0
 15 16 0 1.11 3.82 0
 -5 0 9 8.6 5.51 0
 0 3 11 1.32 4.08 0
 2 3 10 223.6 6.88 0
 2 4 11 6.43 4.07 0
 5 6 11 43.27 4.91 0
 6 4 8 192.2 6.05 0
 8 4 3 97.2 5.39 0
 8 4 4 280.54 7.2 0
 8 5 7 11.4 4.74 0
 8 6 -2 45.16 6 0
 9 5 2 10.44 3.87 0
 9 6 7 49.93 4.63 0
 10 6 2 0.23 4.16 0
 10 6 4 108.4 5.01 0
 10 7 7 58.08 5.15 0
 10 10 10 -2.07 4.2 0
 11 8 0 51 4.71 0
 13 10 2 52.14 5.28 0
 13 11 0 54.13 5.28 0
 14 13 0 1.58 4.05 0
 15 14 3 1.65 3.73 0
 15 14 4 2.97 4.21 0
 16 18 2 -2.77 3.64 0
 -1 5 13 29.69 4.38 0
 0 2 10 -0.23 4.48 0
 0 5 -6 308.47 9.78 0
 1 1 8 316.57 8.29 0
 1 6 13 42.85 4.32 0
 4 2 7 4.84 3.91 0
 4 8 13 16.61 4.13 0
 9 5 5 70.55 4.99 0
 9 7 -2 85.21 6.64 0
 9 8 -3 33.85 5.63 0
 10 6 5 30.02 4.39 0
 11 7 3 25.33 4.32 0
 11 7 4 267.24 7.17 0
 11 9 8 69.01 4.38 0
 11 10 9 26.17 4.34 0
 12 9 6 17.97 4.01 0
 12 10 -1 93.27 6.23 0
 12 11 -2 22.6 5.1 0
 13 10 5 21.41 4.38 0
 13 13 -2 9.78 5.04 0
 14 14 -1 8.35 4.32 0
 15 14 2 31.69 4.25 0
 -4 -1 0 84.29 6.7 0
 -4 0 -2 1.83 3.1 0
 -3 3 12 182.88 7 0
 -2 2 -4 1059.06 15.99 0
 0 4 12 13.85 4.21 0
 0 7 14 34.78 3.96 0
 2 5 12 22.46 3.98 0
 3 1 6 18.39 4.24 0
 3 7 13 46.96 4.64 0
 4 4 10 76.42 5.17 0
 4 5 11 43.92 4.66 0
 5 7 12 11.45 4.42 0
 6 8 12 9.28 4.35 0
 7 4 7 51 4.15 0
 7 9 12 6.65 4.64 0
 8 4 2 34.9 4.77 0
 8 4 5 284.7 7.01 0
 11 8 7 8.51 4.32 0
 13 11 7 3.3 4.18 0
 13 12 8 17.18 4.25 0
 14 12 1 11.97 4.35 0
 15 14 5 10.55 4.54 0
 16 17 2 40.64 4.52 0
 16 18 1 4.48 3.79 0
 2 2 9 535.71 9.4 0
 2 8 14 4.26 3.45 0
 5 2 1 340.02 9.85 0
 5 3 8 82.38 4.96 0
 7 3 3 124.26 6.08 0
 7 3 4 172.27 6.5 0
 8 8 -4 106.76 10.37 0
 11 7 5 190.26 6.13 0
 12 8 3 100.89 5.88 0
 12 8 4 243.49 6.59 0
 12 10 8 47.46 4.33 0
 13 10 1 39.06 5.03 0
 14 12 6 32.93 4.7 0
 15 15 0 27.09 4.49 0
 -4 -1 7 16.87 5.11 0
 0 0 7 433.32 10.14 0
 4 6 12 39.21 4.1 0
 5 2 6 215.55 6.51 0
 6 3 0 59.2 5.87 0
 7 5 -2 386.75 12.79 0
 7 6 10 140.37 5.74 0
 7 7 -4 490.42 21.16 0
 8 6 9 87.03 5.26 0
 8 7 10 115.87 5.46 0
 9 5 1 145.85 6.48 0
 9 7 9 61.34 4.88 0
 9 8 10 -1.71 4.01 0
 10 8 -2 5.85 4.6 0
 11 12 -4 35.17 6.96 0
 12 9 0 92.06 5.76 0
 12 9 7 17.44 4.26 0
 12 11 9 3.4 4 0
 13 10 6 15.5 4.45 0
 14 11 3 19.71 4.35 0
 15 14 1 5.57 3.81 0
 16 16 3 40.46 4.42 0
 16 17 1 1.57 3.82 0
 -4 0 9 85.85 6.5 0
 -2 2 11 18.14 5.09 0
 0 1 9 5.9 4.01 0
 0 5 13 8.99 3.84 0
 2 6 13 88.35 5.16 0
 4 1 3 704.92 12.39 0
 4 1 4 2.29 4.16 0
 6 3 7 159.43 5.89 0
 7 3 2 2.55 4.19 0
 7 3 5 12.35 4.11 0
 7 5 9 41.54 4.85 0
 9 5 6 24.53 3.85 0
 9 6 -1 142.57 7.15 0
 9 6 8 38.63 4.64 0
 10 6 6 1.15 4.1 0
 10 8 9 26.89 4.44 0
 10 9 -3 10.85 5.52 0
 10 9 10 9.88 4.3 0
 12 8 5 18.42 4.57 0
 15 13 3 14.4 4.41 0
 15 13 4 17.59 4.74 0
 16 16 2 3.69 3.48 0
 -3 1 -3 1233.5 17.05 0
 -2 3 12 4.74 3.96 0
 1 0 1 738.7 22.2 0
 1 3 11 12.6 4.31 0
 1 7 14 7.42 3.47 0
 2 0 4 6.33 4.4 0
 3 3 10 58.08 5.28 0
 3 4 11 87.26 5.27 0
 5 8 13 2.31 4.11 0
 6 6 11 16.73 4.16 0
 8 4 6 26.69 4.49 0
 8 5 8 21.15 4.59 0
 9 9 11 4.16 4.24 0
 10 7 -1 85.78 6.1 0
 10 7 8 8.4 3.89 0
 11 7 6 16.66 4.13 0
 11 9 9 45.31 4.43 0
 12 12 -3 -1.03 4.72 0
 14 11 2 121.67 5.71 0
 14 12 7 8.4 4.44 0
 15 13 2 0.74 3.65 0
 15 13 5 26.49 4.85 0
 -10 -1 7 7.3 10.76 0
 -5 0 -2 999.85 14.47 0
 -2 -1 6 102.3 7.4 0
 1 2 10 87.75 5.61 0
 1 4 12 20.99 4.39 0
 2 0 3 2295.2 24.77 0
 2 8 -7 4.87 6.04 0
 3 5 12 75.89 5.02 0
 4 1 5 259.06 7.6 0
 6 4 9 33.53 4.49 0
 8 4 1 165.19 6.88 0
 11 8 8 17.7 4.17 0
 12 8 6 0.69 4.25 0
 13 9 4 203.66 6.14 0
 13 10 7 7.1 4.12 0
 13 11 8 20.95 3.67 0
 14 12 0 29.15 4.51 0
 14 13 -1 34.46 4.58 0
 16 15 3 24.99 4.2 0
 16 15 4 -0.55 3.98 0
 -13 -1 5 73.19 6.89 0
 -2 4 13 13.04 4.21 0
 -1 0 8 6.07 4.09 0
 4 7 13 11.12 3.95 0
 5 5 11 4.25 4.07 0
 6 7 12 1.18 4.26 0
 7 4 8 5.18 4.65 0
 7 8 12 5.54 4.61 0
 9 9 -4 4.82 6.66 0
 11 9 -2 25.57 5.55 0
 12 8 1 18.81 4.73 0
 13 9 2 27.45 4.43 0
 13 9 5 26.93 4.53 0
 13 11 -1 0.5 4.38 0
 14 11 6 26.13 4.77 0
 15 14 0 0.6 3.98 0
 16 16 1 -3.48 3.52 0
 -12 -1 6 184.95 10.55 0
 -5 -1 0 440.13 11.89 0
 -3 2 -4 219.14 7.25 0
 0 4 -5 279.57 9.89 0
 2 0 5 96.54 6.21 0
 2 1 8 119.14 5.96 0
 3 1 7 0.98 4.02 0
 4 1 2 1051.93 16.18 0
 5 4 10 71.89 5.05 0
 6 2 3 31.03 4.66 0
 6 2 4 551.37 9.58 0
 6 5 -3 108.92 10.82 0
 7 3 6 23.41 4 0
 9 5 7 6.64 4.7 0
 10 6 7 25.55 4.44 0
 11 7 7 11.78 4.32 0
 11 8 -1 183.19 7 0
 12 9 8 22.5 4.12 0
 12 10 9 33.77 4.39 0
 13 10 0 50.07 4.8 0
 13 12 -2 111.69 6.35 0
 14 11 1 19.22 4.33 0
 15 12 4 -1.38 4.27 0
 15 13 1 27.17 4.05 0
 16 15 2 6.94 3.98 0
 -3 0 9 160.54 7.57 0
 -1 2 11 5.41 4.65 0
 -1 3 12 14.84 3.98 0
 0 6 14 1.28 3.52 0
 1 5 13 35.9 4.1 0
 2 7 14 60.81 4.82 0
 3 2 9 -4.6 4.03 0
 3 6 13 -0.89 3.96 0
 5 2 7 49.51 4.5 0
 5 6 12 23.45 4.54 0
 6 2 5 121.89 5.62 0
 8 4 7 52.43 4.97 0
 13 9 6 2.31 4.04 0
 14 14 -2 1.92 4.98 0
 15 12 3 9.5 4.36 0
 15 15 -1 8.15 3.99 0
 -6 -1 0 1.51 3.44 0
 -4 1 -3 679.67 12.11 0
 -3 -1 7 4.64 4.78 0
 2 3 11 79.87 5.25 0
 3 7 -6 25.1 7.45 0
 6 3 8 22.04 4.16 0
 8 6 10 25.3 4.37 0
 9 7 10 3.24 4.34 0
 10 5 3 175.35 6.06 0
 10 5 4 49.64 4.14 0
 10 8 10 25.98 4.65 0
 11 6 3 31.56 4.43 0
 11 6 4 5.45 3.55 0
 11 10 -3 12.72 5.56 0
 12 8 7 11.91 4.41 0
 14 10 3 17.84 4.46 0
 14 10 5 67.7 4.97 0
 14 11 7 42.35 4.91 0
 15 12 2 41.3 4.82 0
 16 14 3 14.45 3.96 0
 16 14 4 37.39 4.56 0
 -7 -1 0 935.33 14.56 0
 -2 0 -1 547.98 16.07 0
 -1 1 10 2.29 4.87 0
 -1 4 13 6.14 3.64 0
 1 1 9 3.1 4.23 0
 2 4 12 91.14 4.91 0
 4 1 6 273.89 7.38 0
 4 4 11 39.05 4.7 0
 7 3 1 230.79 7.86 0
 8 5 9 32.69 4.53 0
 9 4 3 71.98 5.01 0
 9 4 4 4.56 3.58 0
 9 6 9 38.8 4.17 0
 9 8 11 17.55 4.4 0
 10 5 5 19.3 3.78 0
 10 6 0 111.81 5.85 0
 10 7 9 3.72 3.62 0
 11 6 5 15.76 4.2 0
 11 7 0 301.28 8.14 0
 12 7 3 78.79 4.97 0
 12 7 4 12.18 4.69 0
 12 9 -1 38.71 5.09 0
 13 9 1 7.5 4.08 0
 13 10 8 -0.17 3.31 0
 16 14 5 21.07 4.88 0
 16 15 1 3.19 3.7 0
 16 16 0 3.99 3.71 0
 2 0 2 1432.63 22.28 0
 2 2 10 32.61 4.9 0
 2 5 -5 164.8 10.05 0
 4 3 10 87.36 5.32 0
 4 5 12 32.88 4.21 0
 5 7 13 20 3.97 0
 6 2 2 61.61 4.8 0
 6 2 6 5.68 3.72 0
 7 3 7 44.67 4.54 0
 9 4 5 12.95 3.89 0
 11 6 2 112.45 5.76 0
 11 8 9 8.46 3.74 0
 11 9 10 11.81 3.94 0
 12 7 5 39.44 4.92 0
 12 10 -2 15.1 5.27 0
 13 9 7 11.86 4.14 0
 14 10 2 7.72 4.33 0
 14 10 6 32.8 4.34 0
 16 14 2 4.94 3.86 0
 17 17 2 -2.13 3.74 0
 -7 -1 8 63.88 10.08 0
 -5 1 11 -0.23 5.1 0
 0 0 8 222.95 7.54 0
 0 2 -3 2370.2 31.86 0
 0 2 11 11.35 4.19 0
 0 3 12 36.6 4.39 0
 1 6 -6 434.68 12.61 0
 1 6 14 67.68 4.72 0
 2 0 6 249.15 7.67 0
 2 5 13 2.89 3.96 0
 7 4 9 34.08 4.42 0
 7 7 12 11.9 4.25 0
 8 8 12 -7.18 4.34 0
 9 5 8 146.68 5.9 0
 10 5 2 332.03 7.83 0
 10 5 6 159.56 6.21 0
 10 6 8 69.67 4.56 0
 10 10 -4 22.77 7.1 0
 11 6 6 161.91 6.25 0
 11 7 8 37.6 4.53 0
 12 9 9 24.11 4.15 0
 13 8 4 3.06 4.08 0
 14 11 0 5.47 4.15 0
 14 12 -1 7.43 5.02 0
 15 13 0 48.06 4.75 0
 -6 -1 8 7.97 6.93 0
 -4 2 12 82.82 6.35 0
 3 7 14 6.4 3.7 0
 3 9 -7 17.18 6.4 0
 4 6 13 51.73 4.73 0
 6 5 11 49.18 4.81 0
 8 3 4 5.82 3.51 0
 9 4 2 87.31 5.24 0
 9 4 6 165.98 5.96 0
 12 7 6 18.7 4.61 0
 12 8 0 23.9 4.58 0
 12 8 8 57.85 4.58 0
 13 8 5 2.13 4.33 0
 13 13 -3 36.04 5.66 0
 15 11 3 6 4.07 0
 15 11 4 31.05 4.66 0
 15 12 1 18.34 4.13 0
 15 14 -1 9.2 4.33 0
 16 13 4 2.49 3.96 0
 17 16 3 23.93 4.49 0
 -4 1 11 201.69 7.95 0
 0 4 13 6.39 3.87 0
 4 2 9 9.29 4.47 0
 5 2 8 11.38 4 0
 6 6 12 10.14 4.71 0
 8 3 3 17.93 4.01 0
 8 3 5 50.71 4.04 0
 8 4 0 816.61 13.97 0
 8 4 8 166.43 5.6 0
 14 10 1 32.37 4.93 0
 14 10 7 2.22 4.03 0
 16 13 3 10.2 4.04 0
 16 13 5 8.78 3.89 0
 16 14 1 -0.67 3.96 0
 17 16 2 34.75 4.55 0
 3 3 11 53.63 4.76 0
 3 4 12 34.6 4.07 0
 4 1 7 20.05 4.04 0
 5 1 4 324.83 8.45 0
 11 6 7 51.18 4.87 0
 13 8 2 352.92 7.95 0
 13 8 6 17.69 3.95 0
 13 9 8 45.73 4.32 0
 13 10 -1 27.54 5.5 0
 13 10 9 17.2 3.59 0
 15 11 2 0.45 4.58 0
 15 11 6 9.4 4.33 0
 16 15 0 -2.14 3.84 0
 -12 -1 5 4.45 4.88 0
 -8 -1 8 64 13.69 0
 -5 -1 8 63.16 7.32 0
 -2 -1 7 364.53 10.49 0
 0 1 10 7.07 4.41 0
 1 3 12 6.52 4.05 0
 2 1 9 34.71 4.71 0
 2 6 14 21.8 4.11 0
 5 1 5 236.15 7.26 0
 5 2 0 132.24 7.59 0
 5 4 11 31.71 4.59 0
 5 5 12 21.52 4.08 0
 6 2 7 22.55 4.45 0
 6 7 13 3.14 4.07 0
 8 3 6 233.65 6.65 0
 9 6 10 68.36 4.89 0
 10 5 7 149.91 5.63 0
 10 7 10 8.02 4.2 0
 12 7 7 31.18 4.59 0
 12 11 -3 28.03 5.35 0
 13 9 0 9.91 4.77 0
 14 9 3 32.93 4.72 0
 14 9 5 22.43 4 0
 14 13 -2 29.68 5.15 0
 16 13 2 47.48 4.5 0
 17 15 3 25.1 4.03 0
 -3 -1 1 119.82 11.01 0
 -3 1 11 9.09 4.21 0
 -1 4 -5 249.17 8.38 0
 1 2 11 4.31 4.08 0
 3 0 4 103.07 6.03 0
 3 0 5 75.97 5.8 0
 3 2 10 225.81 6.7 0
 3 5 13 100.38 4.99 0
 5 1 3 170.8 6.52 0
 5 3 10 15.32 4.25 0
 6 6 -4 356.62 27.46 0
 7 3 8 189.31 5.96 0
 8 3 2 390.32 8.85 0
 8 5 10 80.17 5 0
 9 4 7 109 5.75 0
 10 5 1 210.12 6.95 0
 10 6 9 25.2 4.4 0
 10 8 11 16.34 4.16 0
 11 7 9 28.84 4.3 0
 11 8 10 55.74 4.52 0
 12 7 1 30.74 4.73 0
 13 11 -2 12.08 4.39 0
 14 9 6 29.77 4.49 0
 -12 -1 4 18.23 4.99 0
 -7 0 10 48.06 7.34 0
 -6 0 10 101.13 7.71 0
 -2 2 12 31.39 5.03 0
 -1 0 9 2.78 3.94 0
 -1 1 -2 188.03 9.54 0
 0 5 14 5.49 3.5 0
 1 4 13 -4.14 3.79 0
 4 1 1 102.72 6.8 0
 5 1 6 13.44 3.95 0
 5 6 13 1.19 4.19 0
 7 2 4 158.15 5.89 0
 7 2 5 138.59 5.59 0
 8 7 12 2.18 4.13 0
 9 5 9 37.26 4.11 0
 12 8 9 81.76 4.71 0
 13 8 7 14.25 3.84 0
 14 9 2 65.66 4.97 0
 14 10 8 21.61 4.34 0
 15 11 7 4.69 3.95 0
 16 12 4 21.19 4.63 0
 16 12 5 10.5 4.47 0
 17 15 2 1.68 3.45 0
 17 16 1 -0.88 3.88 0
 -11 -1 6 6.88 6.76 0
 -5 0 10 23.6 5.44 0
 -4 -1 8 0.24 4.88 0
 -2 3 13 3.4 4.55 0
 1 0 8 8.26 4.33 0
 3 0 3 306.53 9.17 0
 3 1 0 47.52 6.18 0
 4 10 -7 81.03 9.11 0
 6 2 1 230.8 8.19 0
 7 2 3 302.04 7.94 0
 7 5 11 1.36 4.14 0
 7 6 12 3.11 4.25 0
 9 4 1 159.29 7.1 0
 11 5 4 152.22 5.88 0
 11 5 5 80.88 5.35 0
 11 6 8 12.86 4.17 0
 11 11 -4 22.98 6.71 0
 12 6 4 287.51 7.37 0
 12 6 5 154.43 6.01 0
 15 10 4 2.52 4.26 0
 15 11 1 12.08 4.37 0
 15 12 0 1.37 3.79 0
 16 12 3 9.31 4.19 0
 16 13 1 8.94 4.15 0
 17 14 4 3.76 4.11 0
 -3 0 -1 1735.18 24.63 0
 3 6 14 35.4 4.35 0
 4 2 -1 343.63 14.69 0
 4 3 11 97.14 5.52 0
 4 4 12 62.82 4.49 0
 7 2 6 208.32 6.28 0
 8 3 7 102.85 4.83 0
 8 4 9 73.01 4.48 0
 10 4 4 25.01 4.3 0
 10 5 8 36.69 4.72 0
 11 5 3 51.47 4.71 0
 12 6 3 122.41 5.43 0
 12 7 8 -0.05 4.09 0
 13 7 4 255.54 6.63 0
 13 7 5 22.29 4.23 0
 13 8 1 11.76 4.27 0
 13 9 9 90.89 4.49 0
 14 9 7 -3.86 4.28 0
 15 10 3 6.16 4.34 0
 15 10 6 41.98 4.71 0
 15 13 -1 19.15 4.22 0
 16 14 0 33.99 4.39 0
 17 14 3 25.2 4.08 0
 -4 0 10 3.32 4.71 0
 1 1 10 -1.2 4.09 0
 1 5 14 4.89 3.72 0
 2 3 12 1.17 3.58 0
 3 0 6 418.83 8.97 0
 6 2 8 241.1 6.57 0
 9 4 8 4.82 4.21 0
 10 4 5 17.45 3.75 0
 10 7 -2 113.36 6.69 0
 11 5 6 21.17 4.71 0
 12 6 6 29.8 4.64 0
 13 8 8 17.9 3.87 0
 14 10 0 91.12 5.62 0
 14 11 -1 10.55 4.78 0
 16 12 2 2.05 3.72 0
 -10 -1 2 242.44 8.13 0
 -1 2 12 4.66 3.98 0
 -1 3 13 6.19 4.09 0
 0 6 -6 29.4 5.73 0
 2 2 11 19.03 4.6 0
 2 4 13 5.62 3.91 0
 3 1 9 330.71 7.95 0
 4 5 13 1.64 3.79 0
 5 1 2 3.65 3.99 0
 6 4 11 11.63 4.41 0
 6 5 12 24.53 4.61 0
 7 3 0 29.38 4.84 0
 9 6 -2 113.84 7.51 0
 10 4 3 117.37 5.41 0
 10 4 6 2.43 4.44 0
 10 6 -1 67.02 5.59 0
 11 7 -1 67.56 5.52 0
 11 8 -2 84.63 6.11 0
 13 7 6 0.09 4.29 0
 14 8 5 17.78 4.32 0
 15 10 2 41.34 4.54 0
 17 14 2 14.19 4.21 0
 17 15 1 2.31 3.6 0
 -3 -1 8 115.81 6.79 0
 -3 0 10 299 8.91 0
 0 0 9 6.25 4.07 0
 4 2 10 50.35 4.89 0
 4 8 -6 31.75 8.25 0
 5 1 7 165.23 5.85 0
 6 3 -1 180.06 9.23 0
 6 3 10 29.78 4.69 0
 6 6 13 21.9 4.39 0
 7 3 9 32.81 4.47 0
 9 3 4 96.13 5 0
 9 3 5 66.59 4.86 0
 10 6 10 -4 4.1 0
 10 7 11 50.86 4.98 0
 11 7 10 29.97 4.79 0
 12 8 -1 3.1 4.21 0
 13 12 -3 14.18 5.45 0
 14 9 1 58.61 4.96 0
 14 9 8 8.27 3.73 0
 15 10 7 20.9 4.14 0
 16 11 4 11.07 4.45 0
 16 11 5 18.35 4.4 0
 17 13 4 16.57 4.32 0
 17 13 5 13.69 4.51 0
 -7 -1 1 471.11 11.81 0
 -1 1 11 -0.22 4.24 0
 7 2 2 538.58 10.41 0
 7 2 7 136.7 5.65 0
 8 3 8 31.64 4.51 0
 9 5 10 16.5 4.23 0
 9 7 12 21.7 4.66 0
 10 8 -3 2.18 5.25 0
 11 5 2 6.25 3.99 0
 11 5 7 28.68 4.85 0
 11 6 9 24.24 4.31 0
 12 6 7 24.75 4 0
 12 8 10 12.68 4.07 0
 12 9 -2 227.38 8.86 0
 13 7 7 18.77 4.26 0
 14 8 6 12.21 3.9 0
 14 12 -2 6.86 4.67 0
 16 11 3 27.99 4.29 0
 17 13 3 -0.57 3.74 0
 -6 0 -1 10.91 3.35 0
 -4 0 -1 148.04 6.99 0
 -1 2 -3 1997.09 25.66 0
 0 2 12 69.68 4.89 0
 0 3 13 2.63 4.1 0
 2 0 8 983.93 13.04 0
 2 4 -4 459.91 16.87 0
 2 5 14 27.77 3.88 0
 3 3 12 186.74 6.32 0
 4 6 14 20.38 3.86 0
 5 4 12 26.5 3.94 0
 6 1 4 94.11 5.57 0
 6 1 5 43.8 4.82 0
 8 3 1 51.45 5.2 0
 8 6 12 22.7 4.27 0
 9 3 3 45.08 4.41 0
 9 3 6 4.59 3.49 0
 9 5 -1 144.86 7.02 0
 9 7 -3 33.53 5.95 0
 10 4 7 76.32 5.45 0
 10 5 9 2.32 4.37 0
 11 6 0 16.67 4.08 0
 12 7 0 14.63 4.43 0
 12 7 9 17.09 3.87 0
 16 12 1 19.05 4.35 0
 16 13 0 2.84 3.94 0
 -11 -1 4 98.31 7.1 0
 -11 -1 5 173.36 9.49 0
 -5 0 -1 85.78 5.41 0
 -4 -1 1 106.51 8.57 0
 2 1 10 84.88 5.05 0
 3 4 13 0.77 3.89 0
 5 3 11 46.37 4.81 0
 5 5 13 57.28 4.84 0
 10 4 2 22.66 4.15 0
 11 9 -3 77.13 6.96 0
 13 8 9 -0.13 3.33 0
 13 9 -1 4.06 5.04 0
 14 8 7 26.23 4.39 0
 15 9 6 14.9 4.34 0
 15 11 0 91.25 5.64 0
 17 14 1 3.76 4.02 0
 18 16 2 -0.08 3.49 0
 -6 -1 1 7.23 3.81 0
 -2 -1 8 113.84 6.56 0
 0 1 11 1.25 4.88 0
 1 -1 5 15.87 4.76 0
 2 7 -6 222.4 10.07 0
 2 9 -7 56.52 6.62 0
 3 2 11 74.44 5.02 0
 4 0 4 1493.29 16.66 0
 4 0 5 270.18 7.84 0
 6 1 6 413.76 8.18 0
 7 4 11 46.28 4.54 0
 7 5 12 20.57 4.42 0
 8 2 5 15.4 4.01 0
 9 4 9 10.06 3.78 0
 12 6 8 5.86 4 0
 13 8 0 9.37 4.41 0
 14 8 2 20.24 4.54 0
 15 9 3 19.5 4.46 0
 15 10 1 28.35 4.32 0
 15 12 -1 18 4.42 0
 16 11 2 22.35 4.29 0
 17 12 5 11.22 4.41 0
 17 13 2 4.16 3.75 0
 18 15 3 16.44 4.2 0
 -9 -1 2 245.26 8.54 0
 -5 -1 1 42.63 5.75 0
 -2 1 -2 4511.84 38.68 0
 0 -1 7 1288.82 16.52 0
 1 -1 4 1742.04 21.49 0
 1 0 9 -0.61 3.99 0
 1 5 -5 246.64 10.18 0
 3 0 2 216.42 8.75 0
 4 1 9 71.68 4.91 0
 6 1 3 2.29 4.2 0
 7 2 8 36.26 4.68 0
 8 2 4 417.27 8.28 0
 8 5 -2 159 8.85 0
 9 3 7 17.04 4.12 0
 11 5 8 60.1 4.41 0
 13 7 8 19.82 3.69 0
 15 9 7 34.6 4.66 0
 16 14 -1 1.32 3.96 0
 17 12 4 1.82 4.37 0
 -2 3 -4 219.67 7.74 0
 1 2 12 4.67 3.97 0
 1 3 13 3.91 3.79 0
 3 5 14 32.65 3.93 0
 4 0 6 3.51 3.68 0
 5 2 10 55.41 4.99 0
 7 6 13 7.26 4.13 0
 8 2 6 0.73 3.87 0
 8 3 9 8.02 4.04 0
 10 4 8 161.87 5.85 0
 11 7 11 12.46 4.41 0
 12 5 4 33.52 4.87 0
 12 5 5 69.71 4.93 0
 13 6 4 40.52 4.69 0
 13 6 5 56.6 5.04 0
 13 10 -2 39.13 5.15 0
 14 8 8 17.37 3.96 0
 16 10 4 26.52 4.5 0
 16 10 6 -6.3 4.44 0
 17 12 3 12.12 3.85 0
 18 15 2 19.79 4.17 0
 -10 -1 3 148.66 7.87 0
 -1 0 10 15.21 4.29 0
 4 3 12 27 4.57 0
 6 1 7 44.33 4.47 0
 6 4 12 25.3 4.76 0
 9 3 2 11.57 4.47 0
 10 6 11 -1.18 3.86 0
 11 4 4 12.54 3.96 0
 11 4 5 28.5 4.73 0
 11 6 10 45.54 4.69 0
 12 5 6 108.83 5.09 0
 12 7 10 75.03 5.05 0
 12 10 -3 93.34 7.07 0
 13 6 6 62.03 4.53 0
 13 7 1 24.81 4.38 0
 14 7 4 11.9 4.33 0
 14 7 5 155.11 5.85 0
 14 9 0 7.39 4.28 0
 14 10 -1 17.04 4.88 0
 15 9 2 -3.74 4.11 0
 16 10 3 4.57 3.96 0
 18 14 3 4.28 4.19 0
 1 1 11 1.45 3.86 0
 1 4 14 17.69 3.85 0
 2 0 1 567.92 16.57 0
 3 0 8 4.07 4.27 0
 3 1 10 67.25 5.02 0
 4 0 3 4.82 3.99 0
 4 4 13 96.58 5.09 0
 5 7 -5 138.63 16.43 0
 6 3 11 23.45 4.3 0
 6 5 13 4.02 3.76 0
 8 2 3 71.35 4.86 0
 8 6 -3 287.47 12.2 0
 8 9 -5 11.53 14.17 0
 9 3 8 35.32 4.51 0
 9 6 12 3.31 4.42 0
 9 10 -5 52.12 11.39 0
 10 5 10 2.46 3.83 0
 11 4 6 78.16 4.87 0
 12 5 3 146.78 5.73 0
 13 6 3 160.59 6.32 0
 14 7 6 112.58 5 0
 15 9 8 60.81 4.64 0
 16 10 7 10.23 4.3 0
 17 13 1 8.8 4.09 0
 -3 1 -2 52.52 4.98 0
 -2 2 -3 15.11 3.69 0
 4 0 7 70.87 4.88 0
 4 2 11 13.47 4.26 0
 8 2 7 7.27 3.45 0
 10 3 5 55.48 4.66 0
 11 5 9 13.19 4.16 0
 12 5 7 3.39 4.33 0
 12 6 9 6.24 3.68 0
 13 6 7 5.15 4.26 0
 13 7 9 23.59 4.18 0
 14 8 1 17.32 4.44 0
 15 8 5 22.49 3.88 0
 15 8 6 108.54 5.31 0
 15 13 -2 2.71 4.98 0
 16 11 1 42.73 4.5 0
 16 12 0 49.69 4.52 0
 17 11 5 9.09 4.17 0
 17 12 2 34.56 4.13 0
 17 14 0 0.2 3.82 0
 -3 1 12 5.76 5.32 0
 0 0 10 1.4 4.86 0
 2 0 9 58.97 4.73 0
 2 2 12 29.69 4.37 0
 2 3 13 4.84 3.73 0
 4 5 14 22.13 3.73 0
 8 4 11 6.25 4.13 0
 8 5 12 -2.41 4.38 0
 9 4 10 20.09 3.83 0
 10 3 4 2.98 3.72 0
 10 3 6 247.9 6.91 0
 10 4 1 200.06 6.85 0
 11 4 3 51.23 4.21 0
 11 4 7 59.48 5.27 0
 14 7 7 23.58 4.01 0
 14 8 9 16.44 3.92 0
 16 10 2 0.46 4.38 0
 17 11 4 19.15 4.64 0
 18 13 4 1.75 3.91 0
 18 14 2 10.06 3.84 0
 -8 -1 2 398.49 11.38 0
 -5 -1 9 15.91 6.27 0
 -5 1 -2 3.75 3.03 0
 -4 1 -2 1076.1 15.98 0
 1 -1 7 383.94 9.37 0
 2 4 14 4.92 3.79 0
 5 1 1 42.42 5.06 0
 6 1 8 9.16 3.9 0
 6 2 10 27.34 4.5 0
 7 1 5 8.62 3.74 0
 7 2 1 119.96 6.35 0
 10 4 9 47.36 4.2 0
 14 11 -2 116 6.36 0
 15 8 3 15.11 4.32 0
 15 8 7 57.41 4.64 0
 15 10 0 9.75 4.34 0
 16 13 -1 7.01 3.88 0
 17 11 3 21.5 4.36 0
 18 15 1 7.56 3.64 0
 -10 -1 6 40.66 8.56 0
 -4 -1 9 74.39 6.88 0
 -3 2 -3 795 13.79 0
 0 -1 8 8.74 4.61 0
 1 -1 3 1656.16 23.54 0
 2 -1 5 2.33 4.06 0
 2 1 11 6.98 4.1 0
 5 0 5 4 4.22 0
 5 3 12 74.77 4.69 0
 5 4 13 5.36 3.65 0
 6 1 2 502.96 10.67 0
 6 2 0 934.96 16.18 0
 7 1 4 584.49 10.14 0
 7 1 6 38.37 4.39 0
 8 2 8 114.01 5.61 0
 10 3 7 148.76 5.97 0
 12 5 2 131.52 5.8 0
 12 5 8 -5.09 4.26 0
 13 6 8 18.3 3.63 0
 14 7 8 11.47 4.03 0
 15 9 1 51.6 4.93 0
 15 11 -1 8.66 5.01 0
 16 9 4 8.56 4.15 0
 16 9 6 34.17 4.69 0
 18 13 3 32.56 4.47 0
 -10 -1 4 43.08 6.16 0
 -6 -1 9 8.99 6.36 0
 -4 2 -3 187.26 6.79 0
 -3 -1 9 325.67 9.91 0
 -1 2 13 3.63 3.89 0
 0 5 -5 4.32 4.62 0
 3 3 13 12.05 4.1 0
 3 6 -5 11.71 6.14 0
 3 10 -7 150.07 8.93 0
 4 1 10 364.38 7.95 0
 5 0 6 312.48 7.44 0
 7 4 12 17.92 4.6 0
 7 5 13 13.09 3.93 0
 8 2 2 571.66 10.41 0
 9 2 5 326.51 7.29 0
 9 3 9 54.71 4.55 0
 10 3 3 101.64 4.96 0
 10 11 -5 39.8 8.97 0
 11 4 8 17.18 4.31 0
 11 6 11 92.96 5.2 0
 13 11 -3 35.15 5.66 0
 14 7 2 40.21 4.89 0
 16 9 7 37.32 4.77 0
 -1 1 12 47.28 5.35 0
 1 0 10 7.18 4.25 0
 1 7 -6 37.16 6.19 0
 2 -1 4 27.99 4.67 0
 3 2 12 3.3 3.61 0
 5 0 4 197 6.71 0
 5 2 11 42.48 4.74 0
 5 5 14 24.21 3.87 0
 7 1 7 43.31 4.48 0
 7 3 11 1.46 4.25 0
 9 2 4 7.38 3.89 0
 9 2 6 183.92 5.93 0
 10 9 -4 53.45 8.61 0
 11 4 2 85.68 5.2 0
 11 5 10 0.87 4.3 0
 12 6 10 28.81 4.21 0
 12 7 -1 11.15 4.88 0
 13 7 10 23.37 4.04 0
 15 8 8 -0.66 3.94 0
 16 9 3 21.25 4.47 0
 17 12 1 8.17 4.06 0
 18 12 4 30.22 4.38 0
 -9 -1 3 161.25 8.05 0
 -5 0 11 128.89 7.91 0
 -4 0 11 1.29 4.72 0
 -3 0 11 9.05 4.6 0
 -2 -1 9 37.7 5.4 0
 0 2 13 30.33 4.57 0
 3 0 9 161.67 6.09 0
 3 4 14 3.55 3.47 0
 8 3 0 0.28 4.06 0
 9 3 1 226.83 7.53 0
 9 5 12 21.33 4.29 0
 10 3 8 19.57 4.4 0
 11 6 -1 53.33 5.28 0
 12 6 0 17.97 4.55 0
 13 5 5 48.63 4.34 0
 13 5 6 4.98 4.17 0
 13 8 -1 1.7 4.36 0
 14 6 5 66.91 4.94 0
 14 6 6 14.63 4.21 0
 15 8 2 35.67 4.62 0
 17 10 4 -1.42 4.27 0
 17 10 5 2.64 3.92 0
 17 11 2 12.23 3.92 0
 17 13 0 20.46 4.3 0
 18 13 2 17.76 3.78 0
 18 14 1 7.31 3.9 0
 -10 -1 5 7.48 5.86 0
 4 5 -4 35.6 11.65 0
 5 0 7 128.04 5.44 0
 5 9 -6 25.39 9.05 0
 7 1 3 102.4 5.41 0
 9 2 7 60.96 5.04 0
 9 8 -4 10.63 7.56 0
 10 4 10 -1.63 4.22 0
 11 7 -2 7.65 4.99 0
 11 10 -4 142.84 9.67 0
 12 4 5 157.92 5.71 0
 12 4 6 8.43 4.66 0
 12 5 9 2.27 4.2 0
 12 8 -2 17.49 5.69 0
 13 5 4 425.08 7.81 0
 13 6 9 9.32 3.58 0
 13 7 0 -1 3.96 0
 14 6 4 203.62 6.41 0
 14 7 9 -2.2 3.8 0
 15 7 5 54.15 5.03 0
 15 7 6 18.54 4.18 0
 16 10 1 11.52 4.07 0
 16 11 0 -2.15 4.15 0
 18 12 3 -4.92 4.19 0
 0 1 12 24.39 4.3 0
 1 -1 8 305.12 8.4 0
 3 1 11 8.67 4.09 0
 4 3 13 3.56 3.92 0
 6 3 12 7.79 3.83 0
 6 4 13 50.52 4.56 0
 7 4 -2 416.62 13.72 0
 8 2 9 82.17 5.06 0
 11 4 9 5.8 4.04 0
 11 5 0 59.91 5.31 0
 12 4 4 250.05 6.55 0
 13 5 7 3.29 3.79 0
 14 6 7 2.16 4.24 0
 14 8 0 26.19 4.85 0
 15 12 -2 26.15 5.58 0
 17 10 3 24.22 4.77 0
 19 15 2 1.52 3.72 0
 1 2 13 0.65 3.77 0
 2 0 10 -1.15 4.14 0
 4 0 2 1.4 3.51 0
 4 2 12 93.45 4.94 0
 4 4 14 19.1 4.01 0
 5 1 10 29.04 4.64 0
 7 1 8 65.91 4.94 0
 8 4 12 30.06 4.68 0
 8 5 13 3.79 4.24 0
 9 2 3 97.28 4.92 0
 10 3 2 227.69 6.86 0
 10 5 -1 204.84 7.99 0
 11 3 5 53.99 4.86 0
 11 3 6 25.52 4.74 0
 12 4 7 4.17 3.82 0
 13 5 3 62.11 4.71 0
 13 6 1 6.99 4.3 0
 13 9 -2 29.42 5.17 0
 14 9 -1 51.15 5.4 0
 15 7 7 14.45 3.68 0
 16 8 6 2.55 4.3 0
 16 9 2 51.19 4.85 0
 16 12 -1 13.24 4.47 0
 18 11 5 12.27 4.51 0
 -7 0 0 1.74 2.98 0
 -1 5 -5 219.21 7.78 0
 2 2 -2 878.29 49.96 0
 3 -1 5 405.05 9.58 0
 4 1 0 84.49 6.88 0
 5 0 3 417.76 9.41 0
 6 2 11 6.92 4.25 0
 8 1 5 134.78 5.57 0
 8 1 6 155.95 5.63 0
 8 3 11 32.24 4.42 0
 9 2 8 38.8 4.59 0
 9 3 10 9.12 3.79 0
 10 6 -2 0.5 4.72 0
 11 3 4 107.37 5.34 0
 13 5 8 8.46 3.84 0
 14 6 8 8.25 3.86 0
 14 7 1 16.79 4.12 0
 14 12 -3 48.53 6.11 0
 16 8 7 43.85 4.84 0
 18 11 4 1.26 4.01 0
 -7 -1 9 134.63 11.07 0
 1 1 12 46.49 4.81 0
 3 -1 6 15.86 4.1 0
 3 8 -6 240.47 11.22 0
 4 0 9 88.38 5.27 0
 6 0 6 28.26 4.32 0
 10 3 9 8.32 3.64 0
 11 3 7 18.84 4.27 0
 11 5 11 9.2 4.14 0
 12 4 3 50.8 4.65 0
 12 4 8 9.29 4.19 0
 13 6 10 68.57 4.98 0
 15 7 8 20.95 3.89 0
 15 9 0 128.53 6.24 0
 17 11 1 40.98 4.6 0
 18 12 2 9.39 3.59 0
 18 13 1 1.66 3.88 0
 0 -1 9 2.58 3.82 0
 0 0 11 0.59 4.82 0
 2 -1 8 129.54 6.13 0
 2 2 13 5.86 3.86 0
 4 1 11 213.27 6.35 0
 5 3 13 105.75 5.24 0
 7 4 13 -4.19 3.75 0
 8 1 4 36.87 4.3 0
 8 1 7 34.79 4.27 0
 10 5 12 28.09 4.6 0
 12 5 10 73.11 4.71 0
 12 11 -4 45.72 7.18 0
 15 8 1 52.72 4.8 0
 15 10 -1 29.75 5.31 0
 16 8 3 -2.29 3.94 0
 17 9 4 29.57 4.56 0
 17 10 2 60.57 4.98 0
 17 12 0 1.92 3.95 0
 19 14 2 17.97 4.11 0
 -9 -1 7 22.26 10.67 0
 2 -1 3 2004.04 23.62 0
 2 3 14 1.95 3.39 0
 3 -1 4 1394.86 17.02 0
 3 0 10 290.16 7.66 0
 5 2 12 20.5 4.44 0
 5 4 14 23.96 4.03 0
 6 0 4 166.98 6.63 0
 6 0 7 306.87 7.15 0
 7 3 12 39.45 4.77 0
 10 2 5 122.59 4.96 0
 10 2 6 14.95 3.59 0
 11 3 8 99.91 5.1 0
 11 4 10 5.79 4.15 0
 14 10 -2 9.63 4.28 0
 18 11 3 16.57 4.17 0
 19 13 3 3.55 3.87 0
 2 1 12 5.4 4.1 0
 6 1 10 28.79 4.55 0
 7 1 2 399.86 9.33 0
 8 2 1 931.35 13.53 0
 9 2 9 16.74 4.1 0
 9 4 12 0.09 4.27 0
 10 2 4 105.7 5.32 0
 10 2 7 43.09 4.86 0
 11 3 3 52.56 4.34 0
 11 8 -3 176.64 8.84 0
 13 5 9 37.16 4.54 0
 14 5 5 8.15 4.13 0
 14 5 6 11.36 4.1 0
 14 6 2 12.73 4.6 0
 14 6 9 16.08 3.51 0
 16 9 1 28.36 4.73 0
 16 10 0 63.75 5.12 0
 -9 -1 4 308.3 11.65 0
 -6 0 0 1224.46 17.23 0
 1 -1 9 4.86 4.06 0
 1 0 11 7.08 4.5 0
 3 0 1 1781.39 25.41 0
 3 2 13 6.01 3.95 0
 5 2 -1 288.81 12.03 0
 5 4 -3 4.18 9.42 0
 7 2 11 12.96 4.5 0
 7 5 -3 66.19 8.37 0
 8 1 8 64.5 5.01 0
 9 2 2 39.09 5 0
 12 4 9 30.4 4.56 0
 12 9 -3 183.29 8.17 0
 13 4 5 26.11 4.55 0
 13 4 6 15.34 4.34 0
 14 5 7 15.25 4.08 0
 15 6 5 29.61 4.14 0
 15 6 6 140.02 5.11 0
 15 7 2 32.97 4.58 0
 17 9 3 -0.05 3.98 0
 18 10 5 4.46 4.46 0
 19 12 4 2.45 3.91 0
 -8 -1 3 105.57 7.42 0
 -3 -2 6 31.01 6.15 0
 3 3 14 2.43 3.62 0
 5 0 9 4.61 3.87 0
 5 1 11 6.85 4.47 0
 6 0 8 183.59 6.33 0
 6 1 1 6.16 4.01 0
 8 1 3 109.16 5.87 0
 9 5 -2 5.45 4.86 0
 10 3 10 34.74 4.16 0
 12 4 2 19.27 4.07 0
 13 4 7 23.14 4.26 0
 14 5 4 23.59 4.43 0
 15 6 4 14.56 4.58 0
 15 6 7 54.49 4.32 0
 16 7 5 15.86 4.37 0
 16 7 6 122 5.03 0
 16 8 2 -1.16 4.49 0
 18 10 4 17.93 4.49 0
 18 12 1 18.66 4.16 0
 -4 -1 10 358.17 10.83 0
 -3 -1 10 68.19 5.93 0
 -2 -2 6 526.75 14.14 0
 -2 -1 10 80.08 5.84 0
 3 -1 8 116.42 6.05 0
 3 1 12 16.91 4.24 0
 4 -1 5 269.28 7.67 0
 4 -1 6 309.2 7.74 0
 6 3 13 2.05 3.76 0
 6 4 14 18.93 4.38 0
 8 3 12 6.2 4.34 0
 8 4 13 24.07 4.24 0
 10 2 8 53.96 4.27 0
 10 7 -3 14.51 5.67 0
 11 3 9 39.17 4.29 0
 12 3 5 96.77 5.35 0
 12 3 6 207.91 6.48 0
 12 5 11 48.78 5.06 0
 13 4 4 -2.5 4.67 0
 13 10 -3 58.21 6.25 0
 15 11 -2 1.57 5.18 0
 16 7 7 127.3 5.14 0
 16 11 -1 48.14 4.75 0
 17 8 6 38.46 4.6 0
 18 11 2 22.59 4.22 0
 19 13 2 8.47 3.83 0
 -4 -2 6 89.5 9.11 0
 -3 -2 5 58.47 8.05 0
 2 0 11 8.64 4.17 0
 4 0 10 5.99 4.16 0
 6 2 12 41.16 4.33 0
 7 0 6 683.07 9.96 0
 7 2 0 0.87 3.99 0
 8 7 -4 22.99 9.85 0
 9 1 5 31.41 4.08 0
 9 1 6 12.72 4.05 0
 10 2 3 9.57 3.95 0
 10 3 1 148.53 6.19 0
 12 3 7 119.09 5.29 0
 13 4 8 -1.96 4.01 0
 13 5 10 4.53 4.22 0
 14 5 8 5.01 3.56 0
 15 6 8 2.49 3.33 0
 17 8 7 25.68 4.7 0
 17 10 1 2.67 4.23 0
 18 13 0 8.85 3.93 0
 19 12 3 4.8 4 0
 19 14 1 1.41 3.49 0
 -5 0 0 0.06 3.35 0
 2 -1 9 43.53 4.51 0
 2 6 -5 129.4 8.8 0
 4 2 13 6.53 3.45 0
 4 3 14 9.33 3.85 0
 5 0 2 1025.87 15.11 0
 6 0 3 40.22 5 0
 7 0 5 446.09 8.27 0
 7 0 7 21.42 4.01 0
 7 1 10 60.99 4.88 0
 8 1 9 10.86 4.23 0
 9 1 7 27.17 4.62 0
 9 3 0 482.91 10.87 0
 10 4 12 30.55 4.66 0
 11 3 2 22.78 4.34 0
 12 3 4 44.73 4.56 0
 12 4 10 18.85 4.3 0
 13 6 0 9.9 4.06 0
 13 7 -1 28.12 5 0
 14 7 0 171.72 6.68 0
 16 7 8 9.96 3.65 0
 17 8 4 8.55 4.01 0
 17 9 2 2.32 4.13 0
 17 11 0 20.09 4.25 0
 18 10 3 16.82 4.11 0
 -12 0 5 3.74 4.85 0
 -5 -1 10 32.65 6.49 0
 0 1 13 5.89 4.23 0
 8 2 11 23.69 4.46 0
 10 2 9 53.37 4.63 0
 11 2 6 41.79 4.77 0
 12 3 8 17.16 4.09 0
 12 6 -1 34.94 5.13 0
 13 4 3 154.43 5.76 0
 14 8 -1 21.69 5 0
 16 7 3 1.68 4.02 0
 18 9 5 9.82 4.18 0
 19 11 4 19.07 4.02 0
 -12 0 6 29.11 5.81 0
 -3 -2 7 42.81 5.62 0
 -2 -2 7 43.73 5.67 0
 -2 0 12 55.14 6.35 0
 0 -1 10 5.18 4.5 0
 2 8 -6 1.97 5.63 0
 3 -1 3 1263.78 17.5 0
 3 0 11 7.18 4.14 0
 4 -1 4 6.45 4.23 0
 4 1 12 25.16 4.09 0
 6 1 11 24.55 4.51 0
 7 0 4 113.35 5.83 0
 7 3 13 50.54 4.26 0
 9 1 4 318.02 7.02 0
 9 1 8 52.98 4.57 0
 11 2 5 23.91 3.73 0
 11 2 7 150.92 5.84 0
 11 3 10 8.22 3.93 0
 12 5 0 0.7 4.26 0
 14 5 9 17.28 3.61 0
 14 6 1 73.36 5.23 0
 15 6 9 -2.09 3.31 0
 15 7 1 141.08 6.24 0
 15 8 0 48.28 5.06 0
 -4 -2 5 279.8 17.59 0
 1 -1 2 187.14 9.75 0
 1 1 13 50.4 4.48 0
 3 -1 9 342.33 8.21 0
 5 0 10 18.8 4.4 0
 5 2 13 10.85 4.06 0
 5 3 14 29.08 4.26 0
 7 0 8 85.92 4.81 0
 7 2 12 2.76 3.78 0
 9 3 12 23.55 4.46 0
 13 4 9 16.31 3.88 0
 13 5 1 32.11 4.15 0
 14 11 -3 13.44 5.44 0
 15 5 6 82.98 4.87 0
 15 9 -1 66.34 5.59 0
 17 8 3 17.04 4.23 0
 18 9 4 3.12 4.33 0
 19 12 2 11.86 3.8 0
 19 13 1 19.95 4.1 0
 -9 -1 5 28.05 7.11 0
 -6 1 -1 7.52 2.95 0
 -2 4 -4 465.77 10.61 0
 0 0 12 136.26 6.49 0
 1 -1 10 2.87 4.51 0
 5 -1 6 12.87 3.82 0
 11 2 4 7.03 4.19 0
 11 2 8 6.88 4.1 0
 12 3 3 51.99 4.78 0
 12 3 9 8.3 4.11 0
 13 8 -2 366.76 9.91 0
 14 4 6 21.38 4.44 0
 15 5 5 65.91 4.93 0
 15 5 7 17.46 4.13 0
 16 6 5 19.49 4.17 0
 16 6 6 5.7 3.79 0
 16 6 7 23.92 4.25 0
 16 8 1 60.5 4.79 0
 16 9 0 -2.86 4.14 0
 17 12 -1 5.68 3.94 0
 18 10 2 2.41 3.73 0
 18 11 1 -1.05 3.66 0
 19 11 3 7.65 3.87 0
 20 14 2 5.58 3.31 0
 -4 0 0 344.34 11.32 0
 2 1 13 4.39 3.75 0
 2 2 14 16.76 3.83 0
 5 -1 5 223.7 7.09 0
 5 -1 7 161.65 6.05 0
 5 1 12 127.22 5.64 0
 6 10 -6 3.49 8.84 0
 8 1 2 418.85 9.3 0
 9 6 -3 68.02 6.98 0
 11 5 -1 47.71 5.54 0
 12 4 11 18.41 4.51 0
 12 7 -2 87.98 6.2 0
 14 4 5 58.84 4.5 0
 14 4 7 3.31 3.58 0
 14 5 10 36.93 4.59 0
 15 6 2 36.05 4.53 0
 17 7 6 -4.56 4.53 0
 17 7 7 19.6 4.51 0
 18 12 0 43.61 4.48 0
 -6 -1 10 25 6.57 0
 -5 -1 2 4.43 5.29 0
 1 0 12 32.28 4.65 0
 4 0 11 9.26 3.75 0
 5 1 0 456.14 12.7 0
 7 1 11 4.56 3.99 0
 8 0 6 151.28 5.85 0
 8 3 13 4.14 3.7 0
 9 1 3 164.3 6.25 0
 9 1 9 105.93 5.23 0
 9 2 1 180.07 7.26 0
 9 2 11 74.85 5.15 0
 10 1 6 41.46 4.57 0
 10 2 2 22.18 4.28 0
 10 2 10 24.47 4.48 0
 13 3 5 127.58 5.78 0
 13 3 6 45.32 4.16 0
 13 3 7 64.08 4.78 0
 13 4 10 75.17 4.99 0
 14 4 8 55.01 4.44 0
 14 9 -2 55.46 5.32 0
 15 5 4 68.71 4.97 0
 15 5 8 42.02 3.81 0
 16 6 8 56.23 4.2 0
 16 7 2 28.07 4.58 0
 18 9 3 29.89 4.28 0
 19 10 4 -1.41 3.77 0
 -9 -1 6 12.68 7.4 0
 -5 -2 6 204.38 16.23 0
 1 3 -3 1266.87 26.17 0
 1 6 -5 46.1 5.98 0
 2 -1 10 84.05 5.37 0
 3 2 14 7.41 3.68 0
 4 -1 9 64.74 5.31 0
 6 0 10 99.2 5.65 0
 6 2 13 85.9 4.96 0
 6 3 14 40.67 3.93 0
 8 0 5 3.79 3.76 0
 8 0 7 33.37 3.85 0
 10 1 5 2.48 3.55 0
 10 1 7 8.44 3.94 0
 11 2 9 6.94 4.16 0
 14 4 4 331.53 6.98 0
 16 10 -1 10.66 4.89 0
 17 7 4 1.25 4.05 0
 17 9 1 18.18 4.13 0
 18 8 5 16.48 4.4 0
 -3 -2 8 -1.88 5.11 0
 -2 -2 8 162.89 7.47 0
 1 -2 7 373.45 9.2 0
 1 8 -6 153.78 8.11 0
 3 1 13 1.22 3.77 0
 4 0 1 148.76 7.56 0
 7 0 3 276.91 7.86 0
 7 1 1 473.64 10.6 0
 8 2 12 36.22 4.85 0
 10 3 12 2.83 4.09 0
 11 2 3 27.81 4.25 0
 11 6 -2 89.2 6.29 0
 12 3 10 56.07 4.77 0
 13 3 8 13.07 4.3 0
 15 5 9 6.79 3.87 0
 17 8 2 50.74 4.77 0
 17 10 0 -5.09 3.69 0
 19 11 2 0.05 3.54 0
 20 12 3 4.35 4.13 0
 20 13 2 10.79 3.87 0
 -7 -1 3 98.33 7.72 0
 -5 1 -1 39.09 4.13 0
 1 -2 5 2.41 4.81 0
 2 0 12 64.2 4.95 0
 4 9 -6 173.52 10.62 0
 5 -1 4 302.97 8.27 0
 6 1 12 5.66 4.08 0
 8 0 8 97.92 5.33 0
 10 1 4 44.4 4.29 0
 10 1 8 17.5 3.87 0
 12 2 5 87.31 5.25 0
 12 2 6 10.85 4.16 0
 12 2 7 15.36 4.43 0
 13 3 4 216.67 6.24 0
 14 4 9 39.96 4.23 0
 15 10 -2 43.78 5.15 0
 16 6 3 8.85 4.19 0
 18 8 4 61.36 4.82 0
 19 10 3 11.11 3.94 0
 19 12 1 5.56 3.57 0
 -9 0 2 784.05 13.24 0
 -5 2 -2 3.85 2.89 0
 -3 0 0 -0.44 3.17 0
 -2 -1 11 5.84 4.53 0
 3 -1 10 62.37 5.51 0
 4 -1 3 713.46 12.67 0
 4 2 14 2.23 3.76 0
 5 0 11 127.94 5.6 0
 6 -1 6 425.66 8.01 0
 6 -1 7 77.9 4.84 0
 6 0 2 8.11 4.4 0
 8 0 4 437.44 8.45 0
 8 4 -2 36.92 6.09 0
 11 3 1 269.32 7.43 0
 12 3 2 131.66 5.61 0
 14 4 3 293.75 7.23 0
 18 9 2 17.18 4.3 0
 18 10 1 30.04 4.43 0
 19 9 5 14.12 4.27 0
 -8 -1 4 36.16 6.33 0
 -7 0 1 358.41 9.78 0
 -5 -2 7 43.41 9.34 0
 -3 -1 11 9.44 4.76 0
 0 -1 11 4.15 4.2 0
 0 6 -5 99.55 6.33 0
 2 -1 2 4382.94 38.33 0
 3 0 12 36.17 4.4 0
 4 1 13 2.42 3.75 0
 7 2 13 27.16 3.97 0
 8 1 11 39.09 4.53 0
 9 3 13 15.93 4.29 0
 10 4 -1 165.61 7.1 0
 11 2 10 9.9 4.04 0
 12 2 8 23.51 3.93 0
 13 3 9 16.44 3.79 0
 16 5 6 56.34 4.76 0
 16 5 7 41.65 4.42 0
 17 7 3 -0.81 4.24 0
 17 11 -1 31.21 4.41 0
 -10 0 3 79.89 6.14 0
 -4 -2 8 4.75 5.63 0
 -3 3 -3 2090.74 21.35 0
 1 -2 8 120.59 6.19 0
 2 -2 7 46.3 4.67 0
 5 -1 9 1.94 4 0
 7 0 10 51.4 4.82 0
 8 2 0 468.55 10.76 0
 9 0 6 19.6 4.12 0
 9 2 12 8.84 4.34 0
 10 1 9 42.74 4.09 0
 11 9 -4 62.55 8.08 0
 12 2 4 20.35 4.27 0
 12 10 -4 104.04 8.53 0
 14 6 0 88.72 5.72 0
 15 4 6 4 3.6 0
 15 4 7 23.53 4.52 0
 15 6 1 16.75 4.73 0
 15 7 0 521.23 9.75 0
 16 5 5 12.69 4.2 0
 17 6 6 66.34 4.64 0
 17 6 7 93.33 5.26 0
 18 11 0 2.35 4.1 0
 19 9 4 27.68 4.32 0
 -4 -1 11 221.12 9.29 0
 0 3 -3 311.3 11.71 0
 1 -1 11 1.13 4.39 0
 2 -2 5 71.39 5.74 0
 4 -1 10 366.09 8.31 0
 5 2 14 27.26 4.04 0
 7 1 12 36.49 4.01 0
 9 0 7 44.56 4.39 0
 11 1 6 2.87 3.88 0
 11 1 7 155.65 6 0
 11 3 12 31.16 4.73 0
 12 2 9 1.02 3.91 0
 12 3 11 26.01 4.63 0
 13 3 3 51.11 4.71 0
 14 3 6 20.9 4.47 0
 14 3 7 9.9 3.9 0
 14 4 10 15.06 4.03 0
 14 5 1 2.04 3.97 0
 14 7 -1 11.37 4.57 0
 15 4 5 23.18 3.88 0
 15 4 8 -1.51 3.81 0
 16 5 8 1.55 3.84 0
 16 7 1 52.16 4.68 0
 16 8 0 112.4 5.78 0
 16 11 -2 27.56 5.38 0
 18 8 3 13.15 4.21 0
 20 11 3 7.77 4.04 0
 20 12 2 0.52 3.4 0
 -4 1 -1 105.6 6.01 0
 -4 2 -2 10.91 3.3 0
 -2 0 0 1667.87 33.74 0
 -2 3 -3 792.87 14.31 0
 2 -2 8 177.54 6.56 0
 4 0 12 23.24 4.2 0
 5 1 13 30.99 4.28 0
 6 0 11 3.34 4.08 0
 6 2 -1 232.8 9.89 0
 9 0 5 100.39 4.75 0
 9 0 8 14.23 4.01 0
 9 1 2 265.16 7.55 0
 10 5 -2 318.92 10.27 0
 11 1 5 180.49 5.98 0
 12 8 -3 99.11 7.37 0
 13 3 10 6.61 4.24 0
 13 5 0 12.48 3.72 0
 13 6 -1 21.75 4.91 0
 13 9 -3 100.6 6.98 0
 14 3 5 22.24 4.35 0
 15 8 -1 35.26 4.99 0
 19 10 2 20.94 3.85 0
 19 11 1 17.12 4.14 0
 -2 -2 9 526.57 11.67 0
 -1 3 -3 1230.07 19.63 0
 2 -1 11 -1.07 4.09 0
 3 -2 6 1.67 3.85 0
 6 -1 4 87.12 5.63 0
 7 -1 6 43.57 4.4 0
 7 -1 7 58.59 4.56 0
 8 2 13 22.37 3.87 0
 10 1 3 141.3 5.48 0
 11 1 8 223.47 5.85 0
 11 2 2 169.79 6.08 0
 14 3 8 -1.04 3.57 0
 15 4 4 67.95 4.97 0
 15 5 2 32.54 4.81 0
 16 6 2 8.86 4.3 0
 17 8 1 44.72 4.62 0
 19 9 3 5.22 3.86 0
 20 10 4 28.99 4.16 0
 -11 0 5 31.94 5.74 0
 0 0 13 124.82 6.26 0
 4 7 -5 19.4 7.52 0
 6 -1 9 12.62 4.36 0
 6 2 14 13.79 3.95 0
 8 0 3 7.1 4.3 0
 8 0 10 31.99 4.42 0
 9 1 11 -3.61 4.25 0
 13 2 6 187.85 5.77 0
 13 2 7 85.31 4.56 0
 14 10 -3 19.58 5.27 0
 15 4 9 32.22 3.85 0
 16 9 -1 34.58 5.09 0
 17 7 2 9.56 4.2 0
 17 9 0 46.66 4.49 0
 18 7 4 2.16 4.16 0
 19 8 5 -2.63 4.33 0
 -3 -2 9 0.27 4.81 0
 1 -2 4 32.05 5.17 0
 1 -2 9 32.03 4.62 0
 1 0 13 8.73 4.07 0
 3 -2 5 67.26 5.71 0
 3 -2 8 -0.45 4.18 0
 3 -1 11 12.51 4.16 0
 5 -1 3 165.97 6.57 0
 5 0 12 85.89 5.09 0
 6 1 13 40.52 4.44 0
 7 -1 5 43.96 4.37 0
 7 -1 8 63.4 4.66 0
 8 1 12 4.27 4.47 0
 9 0 4 3.15 3.7 0
 9 0 9 38.91 4.41 0
 10 2 1 151.33 6.26 0
 10 2 12 17.3 4.25 0
 10 8 -4 4.21 7.58 0
 11 1 4 94.69 5.26 0
 11 1 9 122.93 5.24 0
 11 7 -3 19.05 5.86 0
 12 2 3 2.1 3.86 0
 12 2 10 15.17 4.4 0
 12 4 0 158.46 6.57 0
 13 2 5 115.4 5.66 0
 13 2 8 61.64 4.8 0
 14 3 4 33.13 4.72 0
 14 3 9 22.2 4.33 0
 18 9 1 8.6 4.15 0
 19 12 0 3.94 3.68 0
 -3 2 -2 192.95 7.6 0
 3 -1 2 55.23 5.49 0
 3 9 -6 2.34 5.78 0
 5 0 1 92.71 6 0
 6 1 0 0.99 4.3 0
 7 0 2 258.23 7.78 0
 7 0 11 38.52 4.43 0
 8 1 1 344.44 9.01 0
 12 5 -1 51.39 5.3 0
 17 6 3 6.48 4.55 0
 18 8 2 -0.17 3.75 0
 19 8 4 4.7 4.06 0
 20 11 2 2.6 3.87 0
 -5 -2 8 9.48 6.97 0
 -3 1 -1 125.67 7.12 0
 2 -2 9 522.45 9.73 0
 2 0 13 26.78 4.08 0
 3 1 14 7.65 3.61 0
 4 -2 6 93.66 5.23 0
 9 2 13 5.36 3.83 0
 10 0 6 3.09 3.43 0
 10 0 7 36.91 4.25 0
 12 1 6 202.87 6.14 0
 12 1 7 238.76 6.29 0
 13 2 9 14.08 4.07 0
 13 3 2 10.25 3.99 0
 13 3 11 18.68 4.08 0
 13 7 -2 49.14 6.28 0
 14 8 -2 20.46 4.86 0
 16 4 6 10.51 3.99 0
 16 4 7 19.4 4.14 0
 17 5 6 3.3 4.13 0
 17 5 7 16.5 4.52 0
 17 10 -1 4.61 4.4 0
 18 6 6 4.8 4.18 0
 18 6 7 -1.04 4.44 0
 18 10 0 18.57 4.14 0
 20 10 3 1.35 3.63 0
 20 12 1 14.15 3.99 0
 -11 0 6 3.83 5.38 0
 -11 0 7 12.03 6.39 0
 -7 1 0 939.34 13.78 0
 2 -2 4 1101.89 16.27 0
 4 -2 8 6.8 4.19 0
 4 -1 11 210.01 6.31 0
 6 -1 10 8.78 4.49 0
 7 2 14 66.37 4.27 0
 10 0 5 110.98 5.22 0
 10 0 8 146.69 5.69 0
 10 1 11 49.22 5.06 0
 12 1 8 32.52 4.24 0
 13 2 4 30.42 4.87 0
 14 3 10 101.21 5.1 0
 15 3 6 2.73 3.96 0
 15 3 7 2.81 3.85 0
 15 9 -2 3.17 4.18 0
 16 4 5 101.5 5.17 0
 16 4 8 34.79 4.1 0
 17 5 5 26.66 4.21 0
 18 7 3 21.92 4.4 0
 19 9 2 3.26 3.99 0
 -6 0 1 9.91 3.77 0
 -4 -2 9 12.66 5.77 0
 -4 -1 2 1081.76 29.3 0
 3 -2 9 4.79 4.18 0
 3 0 13 8.23 3.7 0
 3 5 -4 376.86 16.5 0
 4 1 14 14.61 3.98 0
 6 0 12 159.35 5.64 0
 7 -1 4 515.62 9.4 0
 7 1 13 26.1 3.87 0
 8 -1 6 193.47 6.08 0
 8 -1 7 39.27 3.82 0
 11 1 10 24.56 4.19 0
 12 1 5 -0.04 4.41 0
 14 3 3 100.17 5.52 0
 15 3 8 42.9 4.21 0
 19 10 1 17.79 4.12 0
 20 9 4 -3.52 3.8 0
 -2 2 -2 825.36 16.18 0
 1 -1 12 48.7 4.86 0
 4 -2 5 306.93 8.19 0
 8 -1 8 60.68 4.92 0
 8 0 11 43.27 4.54 0
 8 5 -3 5.84 5.51 0
 9 1 12 26.91 4.55 0
 9 2 0 136.02 6.83 0
 10 0 9 186.42 5.86 0
 11 1 3 151.55 5.75 0
 11 2 12 8.15 4.68 0
 12 6 -2 76.72 6.23 0
 13 2 10 72.74 4.85 0
 14 2 7 21.68 3.99 0
 15 3 5 66.82 4.91 0
 19 7 5 3.56 4.14 0
[truncated: 84,433 more chars]
