# Supplementary material for: Direct determination of high-order transverse ligand field parameters via µSQUID-EPR in a Et4N[160GdPc2] SMM
Source: Nat Commun. 2023 Jun 8;14:3361. doi: 10.1038/s41467-023-39003-5 (PMC10250539; doi:10.1038/s41467-023-39003-5)
Supplement: Supplementary file 3 — Source Data [file 41467_2023_39003_MOESM3_ESM.zip › Et3N[160GdPc2].cif]

data_em1-152
_audit_creation_date               2020-02-11
_audit_creation_method
;
Olex2 1.2
(compiled May 18 2018 14:05:52 for OlexSys, GUI svn.r5506)
;
_shelx_SHELXL_version_number       '2018/3'
_audit_contact_author_address      ?
_audit_contact_author_email        ?
_audit_contact_author_name         ''
_audit_contact_author_phone        ?
_publ_contact_author_id_orcid      ?
_publ_section_references
;
Dolomanov, O.V., Bourhis, L.J., Gildea, R.J, Howard, J.A.K. & Puschmann, H.
 (2009), J. Appl. Cryst. 42, 339-341.

Sheldrick, G.M. (2015). Acta Cryst. A71, 3-8.

Sheldrick, G.M. (2015). Acta Cryst. C71, 3-8.
;
_chemical_name_common              ?
_chemical_name_systematic          ?
_chemical_formula_moiety           'C64 H32 Gd N16, C8 H20 N, C8 O2'
_chemical_formula_sum              'C80 H52 Gd N17 O2'
_chemical_formula_weight           1440.63
_chemical_melting_point            ?
_chemical_oxdiff_formula           'Gd C64 H32 N16'
loop_
  _atom_type_symbol
  _atom_type_description
  _atom_type_scat_dispersion_real
  _atom_type_scat_dispersion_imag
  _atom_type_scat_source
 'C' 'C' 0.0033 0.0016 'International Tables Vol C Tables 4.2.6.8 and 6.1.1.4'
 'H' 'H' 0.0000 0.0000 'International Tables Vol C Tables 4.2.6.8 and 6.1.1.4'
 'Gd' 'Gd' -0.1653 3.9035
 'International Tables Vol C Tables 4.2.6.8 and 6.1.1.4'
 'N' 'N' 0.0061 0.0033 'International Tables Vol C Tables 4.2.6.8 and 6.1.1.4'
 'O' 'O' 0.0106 0.0060 'International Tables Vol C Tables 4.2.6.8 and 6.1.1.4'

_shelx_space_group_comment
;
The symmetry employed for this shelxl refinement is uniquely defined
by the following loop, which should always be used as a source of
symmetry information in preference to the above space-group names.
They are only intended as comments.
;
_space_group_crystal_system        'tetragonal'
_space_group_IT_number             129
_space_group_name_H-M_alt          'P 4/n m m'
_space_group_name_Hall             '-P 4a 2a'
loop_
  _space_group_symop_operation_xyz
 'x, y, z'
 '-x+1/2, -y+1/2, z'
 '-y+1/2, x, z'
 'y, -x+1/2, z'
 '-x, y+1/2, -z'
 'x+1/2, -y, -z'
 'y+1/2, x+1/2, -z'
 '-y, -x, -z'
 '-x, -y, -z'
 'x-1/2, y-1/2, -z'
 'y-1/2, -x, -z'
 '-y, x-1/2, -z'
 'x, -y-1/2, z'
 '-x-1/2, y, z'
 '-y-1/2, -x-1/2, z'
 'y, x, z'

_cell_length_a                     17.48670(10)
_cell_length_b                     17.48670(10)
_cell_length_c                     10.82580(10)
_cell_angle_alpha                  90
_cell_angle_beta                   90
_cell_angle_gamma                  90
_cell_volume                       3310.36(5)
_cell_formula_units_Z              2
_cell_measurement_reflns_used      9993
_cell_measurement_temperature      180
_cell_measurement_theta_max        30.4460
_cell_measurement_theta_min        2.2740
_shelx_estimated_absorpt_T_max     0.939
_shelx_estimated_absorpt_T_min     0.920
_exptl_absorpt_coefficient_mu      1.066
_exptl_absorpt_correction_T_max    1.00000
_exptl_absorpt_correction_T_min    0.50482
_exptl_absorpt_correction_type     multi-scan
_exptl_absorpt_process_details     ?
_exptl_absorpt_special_details     ?
_exptl_crystal_colour              'clear dark violet'
_exptl_crystal_colour_lustre       clear
_exptl_crystal_colour_modifier     dark
_exptl_crystal_colour_primary      violet
_exptl_crystal_density_diffrn      1.445
_exptl_crystal_density_meas        ?
_exptl_crystal_density_method      ?
_exptl_crystal_description         cube
_exptl_crystal_F_000               1462
_exptl_crystal_size_max            0.08
_exptl_crystal_size_mid            0.08
_exptl_crystal_size_min            0.06
_exptl_transmission_factor_max     ?
_exptl_transmission_factor_min     ?
_diffrn_reflns_av_R_equivalents    0.0370
_diffrn_reflns_av_unetI/netI       0.0198
_diffrn_reflns_Laue_measured_fraction_full  0.990
_diffrn_reflns_Laue_measured_fraction_max  0.993
_diffrn_reflns_limit_h_max         23
_diffrn_reflns_limit_h_min         -20
_diffrn_reflns_limit_k_max         15
_diffrn_reflns_limit_k_min         -23
_diffrn_reflns_limit_l_max         14
_diffrn_reflns_limit_l_min         -12
_diffrn_reflns_number              11438
_diffrn_reflns_point_group_measured_fraction_full  0.990
_diffrn_reflns_point_group_measured_fraction_max  0.993
_diffrn_reflns_theta_full          25.242
_diffrn_reflns_theta_max           28.695
_diffrn_reflns_theta_min           4.110
_diffrn_ambient_temperature        180
_diffrn_detector                   'image plate (34 cm diameter)'
_diffrn_detector_area_resol_mean   6.67
_diffrn_detector_type              STOE
_diffrn_measured_fraction_theta_full  0.990
_diffrn_measured_fraction_theta_max  0.993
_diffrn_measurement_details        ?
_diffrn_measurement_device         '2-circle goniometer'
_diffrn_measurement_device_type    STOE
_diffrn_measurement_method         'rotation method'
_diffrn_orient_matrix_type        
 'CrysAlisPro convention (1999,Acta A55,543-557)'
_diffrn_orient_matrix_UB_11        0.0004176000
_diffrn_orient_matrix_UB_12        0.0005090000
_diffrn_orient_matrix_UB_13        -0.0655267000
_diffrn_orient_matrix_UB_21        -0.0400288000
_diffrn_orient_matrix_UB_22        0.0065515000
_diffrn_orient_matrix_UB_23        -0.0005394000
_diffrn_orient_matrix_UB_31        0.0066007000
_diffrn_orient_matrix_UB_32        0.0400067000
_diffrn_orient_matrix_UB_33        0.0009453000
_diffrn_radiation_collimation      '0.5 mm diameter, monocapillary'
_diffrn_radiation_monochromator    'plane graphite'
_diffrn_radiation_probe            x-ray
_diffrn_radiation_type             MoK\a
_diffrn_radiation_wavelength       0.71073
_diffrn_source                    
 'sealed X-ray tube, 12 x 0.4 mm long-fine focus'
_diffrn_source_target              Mo
_diffrn_source_type                'sealed X-ray tube'
_reflns_Friedel_coverage           0.000
_reflns_Friedel_fraction_full      .
_reflns_Friedel_fraction_max       .
_reflns_number_gt                  2295
_reflns_number_total               2368
_reflns_odcompleteness_completeness  99.80
_reflns_odcompleteness_iscentric   1
_reflns_odcompleteness_theta       28.64
_reflns_special_details
;
 Reflections were merged by SHELXL according to the crystal
 class for the calculation of statistics and refinement.
 
 _reflns_Friedel_fraction is defined as the number of unique
 Friedel pairs measured divided by the number that would be
 possible theoretically, ignoring centric projections and
 systematic absences.
;
_reflns_threshold_expression       'I > 2\s(I)'
_computing_cell_refinement         'CrysAlisPro 1.171.39.46 (Rigaku OD, 2018)'
_computing_data_collection         'CrysAlisPro 1.171.39.46 (Rigaku OD, 2018)'
_computing_data_reduction          'CrysAlisPro 1.171.39.46 (Rigaku OD, 2018)'
_computing_molecular_graphics      'Olex2 (Dolomanov et al., 2009)'
_computing_publication_material    'Olex2 (Dolomanov et al., 2009)'
_computing_structure_refinement    'ShelXL (Sheldrick, 2015)'
_computing_structure_solution      'ShelXT (Sheldrick, 2015)'
_refine_diff_density_max           2.144
_refine_diff_density_min           -1.853
_refine_diff_density_rms           0.130
_refine_ls_extinction_coef         .
_refine_ls_extinction_method       none
_refine_ls_goodness_of_fit_ref     1.214
_refine_ls_hydrogen_treatment      constr
_refine_ls_matrix_type             full
_refine_ls_number_parameters       161
_refine_ls_number_reflns           2368
_refine_ls_number_restraints       9
_refine_ls_R_factor_all            0.0487
_refine_ls_R_factor_gt             0.0476
_refine_ls_restrained_S_all        1.215
_refine_ls_shift/su_max            0.000
_refine_ls_shift/su_mean           0.000
_refine_ls_structure_factor_coef   Fsqd
_refine_ls_weighting_details      
 'w=1/[\s^2^(Fo^2^)+(0.0143P)^2^+19.2752P] where P=(Fo^2^+2Fc^2^)/3'
_refine_ls_weighting_scheme        calc
_refine_ls_wR_factor_gt            0.1249
_refine_ls_wR_factor_ref           0.1254
_refine_special_details            ?
_olex2_refinement_description
;
1. Fixed Uiso
 At 1.2 times of:
  All C(H) groups, All C(H,H) groups
 At 1.5 times of:
  All C(H,H,H,H,H,H) groups
2. Rigid body (RIGU) restrains
 C4
 with sigma for 1-2 distances of 0.004 and sigma for 1-3 distances of 0.004
 C2S, O1S, C1S
 with sigma for 1-2 distances of 0.004 and sigma for 1-3 distances of 0.004
3. Others
 Sof(H12D)=Sof(H12E)=Sof(H12F)=Sof(C1A)=Sof(H1AA)=Sof(H1AB)=0.5*(1-FVAR(2))
 Sof(H12A)=Sof(H12B)=Sof(H12C)=Sof(C1B)=Sof(H1BA)=Sof(H1BB)=0.5*FVAR(2)
 Fixed Sof: C5(0.5) H5(0.5) C4(0.5) H4(0.5) C3(0.5) H3(0.5) C2(0.5) C7(0.5)
 C6(0.5) H6(0.5) O1S(0.25) C1S(0.5) C2S(0.5)
4.a Secondary CH2 refined with riding coordinates:
 C1B(H1BA,H1BB), C1A(H1AA,H1AB)
4.b Me refined with riding coordinates:
 C12(H12A,H12B,H12C), C12(H12D,H12E,H12F)
4.c Aromatic/amide H refined with riding coordinates:
 C10(H10), C11(H11), C5(H5), C4(H4), C3(H3), C6(H6)
4.d Fitted hexagon refined as free rotating group:
 C5(C4,C3,C2,C7,C6)
;
_atom_sites_solution_hydrogens     geom
_atom_sites_solution_primary       dual
_atom_sites_solution_secondary     ?
loop_
  _atom_site_label
  _atom_site_type_symbol
  _atom_site_fract_x
  _atom_site_fract_y
  _atom_site_fract_z
  _atom_site_U_iso_or_equiv
  _atom_site_adp_type
  _atom_site_occupancy
  _atom_site_site_symmetry_order
  _atom_site_calc_flag
  _atom_site_refinement_flags_posn
  _atom_site_refinement_flags_adp
  _atom_site_refinement_flags_occupancy
  _atom_site_disorder_assembly
  _atom_site_disorder_group
 Gd1 Gd 0.250000 0.250000 0.38072(4) 0.01746(14) Uani 1 8 d S T P . .
 N1 N 0.250000 0.4425(3) 0.2251(5) 0.064(2) Uani 1 2 d S T P A .
 N2 N 0.3303(2) 0.3303(2) 0.2490(4) 0.0331(11) Uani 1 2 d S T P A .
 N3 N 0.250000 0.1362(3) 0.5110(4) 0.0262(9) Uani 1 2 d S T P . .
 N4 N 0.1137(2) 0.1137(2) 0.5376(4) 0.0325(11) Uani 1 2 d S T P . .
 C1 C 0.3170(4) 0.4066(3) 0.2302(4) 0.0520(16) Uani 1 1 d . . . . .
 C8 C 0.1865(3) 0.0913(2) 0.5323(3) 0.0294(8) Uani 1 1 d . . . . .
 C9 C 0.2100(3) 0.0129(2) 0.5612(4) 0.0386(11) Uani 1 1 d . . . . .
 C10 C 0.1687(4) -0.0524(3) 0.5926(4) 0.0540(15) Uani 1 1 d . . . . .
 H10 H 0.114355 -0.052611 0.593301 0.065 Uiso 1 1 calc R . . . .
 C11 C 0.2107(4) -0.1174(3) 0.6229(5) 0.072(2) Uani 1 1 d . . . . .
 H11 H 0.184269 -0.162994 0.644115 0.086 Uiso 1 1 calc R . . . .
 C5 C 0.5203(2) 0.5085(3) 0.1622(5) 0.041(2) Uani 0.5 1 d . . . A -1
 H5 H 0.570819 0.526146 0.147487 0.049 Uiso 0.5 1 calc R . . A -1
 C4 C 0.4595(3) 0.5598(2) 0.1614(5) 0.039(2) Uani 0.5 1 d G U . A -1
 H4 H 0.468582 0.612479 0.146148 0.047 Uiso 0.5 1 calc R . . A -1
 C3 C 0.3856(3) 0.5339(2) 0.1830(6) 0.0354(19) Uani 0.5 1 d G . . A -1
 H3 H 0.344056 0.568937 0.182414 0.043 Uiso 0.5 1 calc R . . A -1
 C2 C 0.3723(2) 0.4567(2) 0.2053(4) 0.0249(17) Uani 0.5 1 d G . . A -1
 C7 C 0.4331(3) 0.40545(19) 0.2061(5) 0.0220(19) Uani 0.5 1 d G . . A -1
 C6 C 0.5070(2) 0.4313(3) 0.1845(6) 0.0361(19) Uani 0.5 1 d G . . A -1
 H6 H 0.548529 0.396267 0.185092 0.043 Uiso 0.5 1 calc R . . A -1
 N5 N 0.250000 0.250000 0.8823(8) 0.041(3) Uani 1 8 d S T P . .
 C12 C 0.3963(6) 0.250000 0.8794(12) 0.099(4) Uani 1 2 d S T P . .
 H12A H 0.441341 0.250000 0.933320 0.148 Uiso 0.497(15) 2 calc RS T P B 1
 H12B H 0.397024 0.204241 0.827182 0.148 Uiso 0.249(7) 1 calc R . . B 1
 H12C H 0.397024 0.295759 0.827182 0.148 Uiso 0.249(7) 1 calc R . . B 1
 H12D H 0.441370 0.250000 0.825612 0.148 Uiso 0.503(15) 2 calc RS T P B 2
 H12E H 0.396995 0.295759 0.931686 0.148 Uiso 0.251(7) 1 calc R . . B 2
 H12F H 0.396995 0.204241 0.931686 0.148 Uiso 0.251(7) 1 calc R . . B 2
 C1B C 0.3197(9) 0.250000 0.9629(12) 0.054(5) Uani 0.497(15) 2 d S T P B 1
 H1BA H 0.319187 0.204164 1.016609 0.065 Uiso 0.249(7) 1 calc R . . B 1
 H1BB H 0.319187 0.295836 1.016609 0.065 Uiso 0.249(7) 1 calc R . . B 1
 C1A C 0.3200(8) 0.250000 0.7961(11) 0.045(4) Uani 0.503(15) 2 d S T P B 2
 H1AA H 0.319052 0.295902 0.742633 0.053 Uiso 0.251(7) 1 calc R . . B 2
 H1AB H 0.319052 0.204098 0.742632 0.053 Uiso 0.251(7) 1 calc R . . B 2
 O1S O 0.6912(9) 0.250000 0.1397(12) 0.074(4) Uani 0.5 2 d S TU P C 4
 C1S C 0.6075(11) 0.2175(9) -0.0308(15) 0.097(6) Uani 0.5 1 d . U . C 4
 C2S C 0.6629(14) 0.2954(10) 0.0506(19) 0.114(6) Uani 0.5 1 d . U . C 4

loop_
  _atom_site_aniso_label
  _atom_site_aniso_U_11
  _atom_site_aniso_U_22
  _atom_site_aniso_U_33
  _atom_site_aniso_U_23
  _atom_site_aniso_U_13
  _atom_site_aniso_U_12
 Gd1 0.02144(18) 0.02144(18) 0.0095(2) 0.000 0.000 0.000
 N1 0.151(8) 0.025(3) 0.017(2) 0.001(2) 0.000 0.000
 N2 0.0420(18) 0.0420(18) 0.0154(19) 0.0000(13) 0.0000(13) -0.015(2)
 N3 0.032(2) 0.029(2) 0.0172(18) 0.0019(18) 0.000 0.000
 N4 0.0390(17) 0.0390(17) 0.020(2) 0.0010(13) 0.0010(13) -0.013(2)
 C1 0.104(5) 0.036(3) 0.0154(17) 0.0002(17) 0.000(2) -0.034(3)
 C8 0.045(2) 0.0281(19) 0.0152(15) -0.0002(14) -0.0004(15) -0.0072(17)
 C9 0.067(3) 0.029(2) 0.0197(17) 0.0013(15) -0.0004(18) -0.008(2)
 C10 0.094(4) 0.033(2) 0.035(2) 0.003(2) -0.005(3) -0.019(3)
 C11 0.138(7) 0.031(2) 0.046(3) 0.005(2) 0.000(3) -0.015(3)
 C5 0.031(5) 0.041(6) 0.051(4) -0.005(5) 0.007(5) -0.011(4)
 C4 0.039(5) 0.030(4) 0.047(5) 0.001(4) -0.003(4) -0.012(4)
 C3 0.041(5) 0.033(4) 0.032(4) -0.001(3) -0.002(4) -0.012(4)
 C2 0.027(4) 0.029(4) 0.019(3) -0.001(3) -0.001(3) -0.001(3)
 C7 0.024(4) 0.021(4) 0.021(3) -0.002(3) 0.003(2) -0.003(3)
 C6 0.034(5) 0.030(4) 0.044(5) -0.004(4) 0.001(4) -0.003(4)
 N5 0.059(4) 0.059(4) 0.007(4) 0.000 0.000 0.000
 C12 0.052(6) 0.137(11) 0.108(9) 0.000 -0.013(6) 0.000
 C1B 0.058(10) 0.075(11) 0.028(6) 0.000 -0.019(6) 0.000
 C1A 0.046(8) 0.068(10) 0.020(5) 0.000 0.011(5) 0.000
 O1S 0.107(10) 0.058(7) 0.056(7) 0.000 0.007(7) 0.000
 C1S 0.117(14) 0.099(13) 0.074(9) 0.011(8) -0.011(9) 0.010(9)
 C2S 0.151(17) 0.079(10) 0.111(13) 0.024(8) 0.014(11) 0.011(10)

_geom_special_details
;
 All esds (except the esd in the dihedral angle between two l.s. planes)
 are estimated using the full covariance matrix.  The cell esds are taken
 into account individually in the estimation of esds in distances, angles
 and torsion angles; correlations between esds in cell parameters are only
 used when they are defined by crystal symmetry.  An approximate (isotropic)
 treatment of cell esds is used for estimating esds involving l.s. planes.
;
loop_
  _geom_bond_atom_site_label_1
  _geom_bond_atom_site_label_2
  _geom_bond_distance
  _geom_bond_site_symmetry_2
  _geom_bond_publ_flag
 Gd1 N2 2.444(5) 2 ?
 Gd1 N2 2.444(5) 3 ?
 Gd1 N2 2.444(5) 4 ?
 Gd1 N2 2.444(5) . ?
 Gd1 N3 2.439(5) 3 ?
 Gd1 N3 2.439(5) . ?
 Gd1 N3 2.439(5) 2 ?
 Gd1 N3 2.439(5) 4 ?
 N1 C1 1.330(7) . ?
 N1 C1 1.330(7) 14_655 ?
 N2 C1 1.371(6) 16 ?
 N2 C1 1.371(6) . ?
 N3 C8 1.379(5) 14_655 ?
 N3 C8 1.379(5) . ?
 N4 C8 1.333(5) . ?
 N4 C8 1.333(5) 16 ?
 C1 C2 1.333(6) . ?
 C8 C9 1.465(6) . ?
 C9 C9 1.400(10) 14_655 ?
 C9 C10 1.394(6) . ?
 C10 H10 0.9500 . ?
 C10 C11 1.392(8) . ?
 C11 C11 1.375(15) 14_655 ?
 C11 H11 0.9500 . ?
 C5 H5 0.9500 . ?
 C5 C4 1.3900 . ?
 C5 C6 1.3900 . ?
 C4 H4 0.9500 . ?
 C4 C3 1.3900 . ?
 C3 H3 0.9500 . ?
 C3 C2 1.3900 . ?
 C2 C7 1.3900 . ?
 C7 C6 1.3900 . ?
 C6 H6 0.9500 . ?
 N5 C1B 1.499(14) 4 ?
 N5 C1B 1.499(14) 16 ?
 N5 C1B 1.499(14) 3 ?
 N5 C1B 1.499(14) 15_665 ?
 N5 C1B 1.499(14) . ?
 N5 C1B 1.499(14) 2 ?
 N5 C1A 1.539(13) 2 ?
 N5 C1A 1.539(13) 3 ?
 N5 C1A 1.539(13) . ?
 N5 C1A 1.539(13) 4 ?
 N5 C1A 1.539(13) 16 ?
 C12 H12A 0.9800 . ?
 C12 H12B 0.9800 . ?
 C12 H12C 0.9800 . ?
 C12 H12D 0.9800 . ?
 C12 H12E 0.9800 . ?
 C12 H12F 0.9800 . ?
 C12 C1B 1.617(19) . ?
 C12 C1A 1.611(17) . ?
 C1B H1BA 0.9900 . ?
 C1B H1BB 0.9900 . ?
 C1A H1AA 0.9900 . ?
 C1A H1AB 0.9900 . ?
 O1S C2S 1.34(2) 13_565 ?
 O1S C2S 1.34(2) . ?
 C1S C1S 1.14(3) 13_565 ?
 C1S C2S 1.96(3) 12_655 ?
 C1S C2S 1.89(2) . ?
 C1S C2S 1.33(2) 13_565 ?
 C2S C2S 1.50(4) 8_665 ?
 C2S C2S 1.59(4) 13_565 ?

loop_
  _geom_angle_atom_site_label_1
  _geom_angle_atom_site_label_2
  _geom_angle_atom_site_label_3
  _geom_angle
  _geom_angle_site_symmetry_1
  _geom_angle_site_symmetry_3
  _geom_angle_publ_flag
 N2 Gd1 N2 70.09(11) 2 4 ?
 N2 Gd1 N2 70.09(11) 3 . ?
 N2 Gd1 N2 70.09(11) 4 . ?
 N2 Gd1 N2 70.09(11) 2 3 ?
 N2 Gd1 N2 108.6(2) 2 . ?
 N2 Gd1 N2 108.6(2) 4 3 ?
 N3 Gd1 N2 143.70(4) 3 2 ?
 N3 Gd1 N2 143.70(4) 3 3 ?
 N3 Gd1 N2 82.48(12) 3 . ?
 N3 Gd1 N2 143.70(4) 2 2 ?
 N3 Gd1 N2 82.48(12) 4 3 ?
 N3 Gd1 N2 82.48(12) 4 2 ?
 N3 Gd1 N2 143.70(4) . . ?
 N3 Gd1 N2 82.48(12) . 2 ?
 N3 Gd1 N2 82.48(12) 2 3 ?
 N3 Gd1 N2 82.48(12) 3 4 ?
 N3 Gd1 N2 143.70(4) . 3 ?
 N3 Gd1 N2 143.70(4) 2 4 ?
 N3 Gd1 N2 82.48(12) 2 . ?
 N3 Gd1 N2 143.70(4) 4 4 ?
 N3 Gd1 N2 82.48(12) . 4 ?
 N3 Gd1 N2 143.70(4) 4 . ?
 N3 Gd1 N3 109.3(2) 3 4 ?
 N3 Gd1 N3 109.3(2) 2 . ?
 N3 Gd1 N3 70.46(11) 3 2 ?
 N3 Gd1 N3 70.46(11) 4 . ?
 N3 Gd1 N3 70.46(11) 2 4 ?
 N3 Gd1 N3 70.46(11) 3 . ?
 C1 N1 C1 123.5(6) . 14_655 ?
 C1 N2 Gd1 123.3(3) 16 . ?
 C1 N2 Gd1 123.3(3) . . ?
 C1 N2 C1 107.9(7) 16 . ?
 C8 N3 Gd1 124.1(2) . . ?
 C8 N3 Gd1 124.1(2) 14_655 . ?
 C8 N3 C8 107.3(5) . 14_655 ?
 C8 N4 C8 123.9(5) . 16 ?
 N1 C1 N2 127.9(5) . . ?
 N1 C1 C2 108.7(5) . . ?
 C2 C1 N2 123.2(6) . . ?
 N3 C8 C9 110.0(4) . . ?
 N4 C8 N3 127.6(4) . . ?
 N4 C8 C9 122.2(4) . . ?
 C9 C9 C8 106.3(3) 14_655 . ?
 C10 C9 C8 132.4(5) . . ?
 C10 C9 C9 121.2(4) . 14_655 ?
 C9 C10 H10 121.5 . . ?
 C11 C10 C9 116.9(6) . . ?
 C11 C10 H10 121.5 . . ?
 C10 C11 H11 119.1 . . ?
 C11 C11 C10 121.8(4) 14_655 . ?
 C11 C11 H11 119.1 14_655 . ?
 C4 C5 H5 120.0 . . ?
 C4 C5 C6 120.0 . . ?
 C6 C5 H5 120.0 . . ?
 C5 C4 H4 120.0 . . ?
 C3 C4 C5 120.0 . . ?
 C3 C4 H4 120.0 . . ?
 C4 C3 H3 120.0 . . ?
 C4 C3 C2 120.0 . . ?
 C2 C3 H3 120.0 . . ?
 C1 C2 C3 142.6(4) . . ?
 C1 C2 C7 97.4(4) . . ?
 C7 C2 C3 120.0 . . ?
 C2 C7 C6 120.0 . . ?
 C5 C6 H6 120.0 . . ?
 C7 C6 C5 120.0 . . ?
 C7 C6 H6 120.0 . . ?
 C1B N5 C1B 70.2(7) 4 2 ?
 C1B N5 C1B 108.8(13) . 2 ?
 C1B N5 C1B 108.8(13) 16 4 ?
 C1B N5 C1B 70.2(7) . 4 ?
 C1B N5 C1B 70.2(7) 15_665 2 ?
 C1B N5 C1B 108.8(13) 3 15_665 ?
 C1B N5 C1B 70.2(7) 3 . ?
 C1B N5 C1B 108.8(13) 16 15_665 ?
 C1B N5 C1B 70.2(7) 3 2 ?
 C1B N5 C1B 0.0(10) 3 16 ?
 C1B N5 C1B 70.2(7) 16 2 ?
 C1B N5 C1B 70.2(7) . 16 ?
 C1B N5 C1B 70.2(7) . 15_665 ?
 C1B N5 C1B 108.8(13) 3 4 ?
 C1B N5 C1B 0.0(7) 4 15_665 ?
 C1B N5 C1A 110.7(4) 3 2 ?
 C1B N5 C1A 110.7(4) 2 16 ?
 C1B N5 C1A 72.9(8) 3 16 ?
 C1B N5 C1A 178.3(10) . 2 ?
 C1B N5 C1A 178.3(10) 4 3 ?
 C1B N5 C1A 110.7(4) 16 2 ?
 C1B N5 C1A 72.9(8) 16 16 ?
 C1B N5 C1A 110.7(4) 4 2 ?
 C1B N5 C1A 110.7(4) . 3 ?
 C1B N5 C1A 110.7(4) 15_665 2 ?
 C1B N5 C1A 110.7(4) 2 3 ?
 C1B N5 C1A 72.9(8) 2 2 ?
 C1B N5 C1A 110.7(4) . 16 ?
 C1B N5 C1A 178.3(10) 3 4 ?
 C1B N5 C1A 178.3(10) 15_665 16 ?
 C1B N5 C1A 110.7(4) . 4 ?
 C1B N5 C1A 72.9(8) 3 3 ?
 C1B N5 C1A 178.3(10) 16 4 ?
 C1B N5 C1A 72.9(8) 16 3 ?
 C1B N5 C1A 72.9(8) 4 4 ?
 C1B N5 C1A 178.3(10) 15_665 3 ?
 C1B N5 C1A 72.9(8) 15_665 4 ?
 C1B N5 C1A 110.7(4) 2 4 ?
 C1B N5 C1A 178.3(10) 4 16 ?
 C1A N5 C1A 68.4(6) 3 . ?
 C1A N5 C1A 68.4(6) 2 4 ?
 C1A N5 C1A 68.4(6) 4 . ?
 C1A N5 C1A 68.4(6) 2 16 ?
 C1A N5 C1A 105.4(11) 2 . ?
 C1A N5 C1A 68.4(6) 2 3 ?
 C1A N5 C1A 68.4(6) 16 . ?
 C1A N5 C1A 105.4(11) 4 3 ?
 C1A N5 C1A 0.0(9) 16 3 ?
 C1A N5 C1A 105.4(11) 4 16 ?
 H12A C12 H12B 109.5 . . ?
 H12A C12 H12C 109.5 . . ?
 H12B C12 H12C 109.5 . . ?
 H12D C12 H12E 109.5 . . ?
 H12D C12 H12F 109.5 . . ?
 H12E C12 H12F 109.5 . . ?
 C1B C12 H12A 109.5 . . ?
 C1B C12 H12B 109.5 . . ?
 C1B C12 H12C 109.5 . . ?
 C1A C12 H12D 109.5 . . ?
 C1A C12 H12E 109.5 . . ?
 C1A C12 H12F 109.5 . . ?
 N5 C1B C12 110.4(9) . . ?
 N5 C1B H1BA 109.6 . . ?
 N5 C1B H1BB 109.6 . . ?
 C12 C1B H1BA 109.6 . . ?
 C12 C1B H1BB 109.6 . . ?
 H1BA C1B H1BB 108.1 . . ?
 N5 C1A C12 108.6(9) . . ?
 N5 C1A H1AA 110.0 . . ?
 N5 C1A H1AB 110.0 . . ?
 C12 C1A H1AA 110.0 . . ?
 C12 C1A H1AB 110.0 . . ?
 H1AA C1A H1AB 108.3 . . ?
 C2S O1S C2S 72.3(19) 13_565 . ?
 C1S C1S C2S 99.7(11) 13_565 13_565 ?
 C1S C1S C2S 43.8(7) 13_565 . ?
 C2S C1S C2S 55.9(14) 13_565 . ?
 O1S C2S C1S 95.6(12) . . ?
 O1S C2S C2S 53.8(10) . 13_565 ?
 O1S C2S C2S 129.0(17) . 8_665 ?
 C1S C2S O1S 130.2(19) 13_565 . ?
 C1S C2S C1S 36.4(12) 13_565 . ?
 C1S C2S C2S 80.3(11) 13_565 13_565 ?
 C1S C2S C2S 87.3(18) 13_565 8_665 ?
 C2S C2S C1S 43.8(7) 13_565 . ?
 C2S C2S C1S 105(2) 8_665 . ?
 C2S C2S C2S 119.0(11) 8_665 13_565 ?

_shelx_res_file
;
TITL em1-76b_a.res in P4/nmm
    em1-152.res
    created by SHELXL-2018/3 at 22:43:12 on 11-Feb-2020
REM Old TITL em1-76b_a.res in P4/nmm
REM SHELXT solution in P4/nmm
REM R1 0.126, Rweak 0.024, Alpha 0.039, Orientation as input
REM Formula found by SHELXT: C81 N12 Dy
CELL 0.71073 17.4867 17.4867 10.8258 90 90 90
ZERR 2 0.000103 0.000103 0.000101 0 0 0
LATT 1
SYMM 0.5-X,0.5-Y,+Z
SYMM 0.5-Y,+X,+Z
SYMM +Y,0.5-X,+Z
SYMM -X,0.5+Y,-Z
SYMM 0.5+X,-Y,-Z
SYMM 0.5+Y,0.5+X,-Z
SYMM -Y,-X,-Z
SFAC C H Gd N O
UNIT 160 104 2 34 4
EQIV $1 0.5-Y,0.5-X,+Z
EQIV $2 0.5-Y,+X,+Z
EQIV $3 +Y,+X,+Z
EQIV $4 +Y,0.5-X,+Z
RIGU C4
RIGU C2S O1S C1S

L.S. 12
PLAN  20
SIZE 0.08 0.08 0.06
TEMP -93.15
FREE C1B C1B_$3
FREE C1B C1B_$2
FREE C1B C1B_$1
FREE C1B C1B_$4
FREE C1A C1A_$4
FREE C1A C1A_$3
FREE C1A C1A_$2
FREE O1S O1S_$2
FREE O1S O1S_$1
FREE O1S O1S_$3
FREE O1S O1S_$4
BOND $H
list 4
fmap 2
acta
SHEL 5 0.74
OMIT 1 2 2
REM <olex2.extras>
REM <HklSrc "%./EM1-152.hkl">
REM </olex2.extras>

WGHT    0.014300   19.275200
FVAR       0.49334   0.49725
GD1   3    0.250000    0.250000    0.380722    10.12500    0.02144    0.02144 =
         0.00949    0.00000    0.00000    0.00000
N1    4    0.250000    0.442485    0.225078    10.50000    0.15126    0.02455 =
         0.01731    0.00112    0.00000    0.00000
N2    4    0.330250    0.330250    0.248980    10.50000    0.04197    0.04197 =
         0.01536    0.00000    0.00000   -0.01455
N3    4    0.250000    0.136197    0.511038    10.50000    0.03212    0.02928 =
         0.01716    0.00192    0.00000    0.00000
N4    4    0.113697    0.113697    0.537555    10.50000    0.03902    0.03902 =
         0.01954    0.00102    0.00102   -0.01306
C1    1    0.317002    0.406647    0.230193    11.00000    0.10430    0.03638 =
         0.01544    0.00019   -0.00032   -0.03404
C8    1    0.186498    0.091342    0.532283    11.00000    0.04473    0.02815 =
         0.01519   -0.00022   -0.00044   -0.00718
C9    1    0.209977    0.012944    0.561249    11.00000    0.06714    0.02884 =
         0.01971    0.00132   -0.00044   -0.00779
C10   1    0.168680   -0.052417    0.592612    11.00000    0.09404    0.03319 =
         0.03487    0.00337   -0.00457   -0.01950
AFIX  43
H10   2    0.114355   -0.052611    0.593301    11.00000   -1.20000
AFIX   0
C11   1    0.210671   -0.117373    0.622866    11.00000    0.13814    0.03061 =
         0.04637    0.00542   -0.00020   -0.01508
AFIX  43
H11   2    0.184269   -0.162994    0.644115    11.00000   -1.20000
AFIX  66
PART -1
C5    1    0.520263    0.508468    0.162210    10.50000    0.03069    0.04107 =
         0.05055   -0.00544    0.00660   -0.01123
AFIX  43
H5    2    0.570819    0.526146    0.147487    10.50000   -1.20000
AFIX  65
C4    1    0.459533    0.559752    0.161415    10.50000    0.03942    0.03024 =
         0.04741    0.00101   -0.00297   -0.01235
AFIX  43
H4    2    0.468582    0.612479    0.146148    10.50000   -1.20000
AFIX  65
C3    1    0.385563    0.533887    0.182957    10.50000    0.04138    0.03250 =
         0.03242   -0.00104   -0.00231   -0.01206
AFIX  43
H3    2    0.344056    0.568937    0.182414    10.50000   -1.20000
AFIX  65
C2    1    0.372323    0.456738    0.205295    10.50000    0.02691    0.02883 =
         0.01901   -0.00069   -0.00075   -0.00096
C7    1    0.433052    0.405454    0.206091    10.50000    0.02355    0.02143 =
         0.02102   -0.00238    0.00262   -0.00294
C6    1    0.507023    0.431318    0.184549    10.50000    0.03440    0.03016 =
         0.04361   -0.00431    0.00120   -0.00260
AFIX  43
H6    2    0.548529    0.396267    0.185092    10.50000   -1.20000
AFIX   0

PART 0
N5    4    0.250000    0.250000    0.882312    10.12500    0.05881    0.05881 =
         0.00682    0.00000    0.00000    0.00000
C12   1    0.396309    0.250000    0.879434    10.50000    0.05206    0.13684 =
         0.10766    0.00000   -0.01297    0.00000
PART 1
AFIX  33
H12A  2    0.441341    0.250000    0.933320    20.50000   -1.50000
H12B  2    0.397024    0.204241    0.827182    20.50000   -1.50000
H12C  2    0.397024    0.295759    0.827182    20.50000   -1.50000
AFIX  33
PART 0
PART 2
H12D  2    0.441370    0.250000    0.825612   -20.50000   -1.50000
H12E  2    0.396995    0.295759    0.931686   -20.50000   -1.50000
H12F  2    0.396995    0.204241    0.931686   -20.50000   -1.50000
AFIX   0
PART 0
PART 1
C1B   1    0.319659    0.250000    0.962938    20.50000    0.05845    0.07483 =
         0.02848    0.00000   -0.01917    0.00000
AFIX  23
H1BA  2    0.319187    0.204164    1.016609    20.50000   -1.20000
H1BB  2    0.319187    0.295836    1.016609    20.50000   -1.20000
AFIX   0
PART 0
PART 2
C1A   1    0.319996    0.250000    0.796139   -20.50000    0.04595    0.06759 =
         0.01997    0.00000    0.01128    0.00000
AFIX  23
H1AA  2    0.319052    0.295902    0.742633   -20.50000   -1.20000
H1AB  2    0.319052    0.204098    0.742632   -20.50000   -1.20000
AFIX   0

PART 0
PART 4
O1S   5    0.691244    0.250000    0.139745    10.25000    0.10740    0.05791 =
         0.05575    0.00000    0.00722    0.00000
C1S   1    0.607549    0.217462   -0.030757    10.50000    0.11694    0.09923 =
         0.07448    0.01050   -0.01094    0.00994
C2S   1    0.662896    0.295375    0.050553    10.50000    0.15135    0.07902 =
         0.11117    0.02373    0.01450    0.01103
HKLF 4


REM  em1-76b_a.res in P4/nmm
REM wR2 = 0.1254, GooF = S = 1.214, Restrained GooF = 1.215 for all data
REM R1 = 0.0476 for 2295 Fo > 4sig(Fo) and 0.0487 for all 2368 data
REM 161 parameters refined using 9 restraints

END

WGHT      0.0131     19.3693

REM Highest difference peak  2.144,  deepest hole -1.853,  1-sigma level  0.130
Q1    1   0.2500  0.2500  0.4423  10.12500  0.05    2.14
Q2    1   0.2500  0.2500  0.9263  10.12500  0.05    1.06
Q3    1   0.2933  0.2500  0.8452  10.50000  0.05    0.70
Q4    1   0.4535  0.2500  0.7185  10.50000  0.05    0.64
Q5    1   0.7500  0.2500  0.0000  10.12500  0.05    0.60
Q6    1   0.6413  0.2086 -0.0239  11.00000  0.05    0.56
Q7    1   0.3585  0.2500  0.8393  10.50000  0.05    0.53
Q8    1   0.2854  0.2146  1.0407  10.50000  0.05    0.51
Q9    1   0.6233  0.2500 -0.1352  10.50000  0.05    0.49
Q10   1   0.3695  0.1305  0.8351  10.50000  0.05    0.48
Q11   1   0.6389  0.2500 -0.1511  10.50000  0.05    0.48
Q12   1   0.3916  0.1084  1.0074  10.50000  0.05    0.47
Q13   1   0.2804  0.1750  0.3917  11.00000  0.05    0.46
Q14   1   0.2500  0.1077  0.4187  10.50000  0.05    0.46
Q15   1   0.2500  0.0163  0.6567  10.50000  0.05    0.45
Q16   1   0.2500  0.1736  0.4645  10.50000  0.05    0.45
Q17   1   0.2888  0.2888  0.2807  10.50000  0.05    0.44
Q18   1   0.3312  0.1688  0.7854  10.50000  0.05    0.43
Q19   1   0.5716  0.2500  0.0550  10.50000  0.05    0.43
Q20   1   0.2898  0.2500  1.1551  10.50000  0.05    0.42
;
_shelx_res_checksum                44372
_shelx_hkl_file
;
   0   0   2   21.44    1.11
   0   0   4   63.36    2.28
   0   0   6  251.99    5.21
   0   0   7 1977.64   15.41
   0   0   8 1247.85   13.94
   0   0   9  243.15    7.16
   0   0  10   15.01    3.69
   0   0  11   20.19    4.63
   0   0  12 1405.43   19.14
   0   0  13 1253.27   19.89
   0   0  14  234.72   12.13
  -1   0   1 1934.58    6.56
   1   0  -1 2075.34    6.60
   0  -1  -2  174.67    1.97
   1   0  -2  179.56    2.72
  -1   0   2  191.16    2.73
   1   0  -3 8811.50   20.62
  -1   0   3 8719.11   20.98
  -1   0   4   49.78    2.21
   1   0  -4   51.64    2.05
   0  -1   4   46.37    2.14
   0   1   4   57.23    1.96
  -1   0   5  935.27    8.97
   1   0   5  958.23    8.70
   0  -1   5  997.90    9.43
   0   1   5  952.64    8.48
   1   0   6 9999.00   30.71
  -1   0   7 5127.88   25.26
   1   0   7 5117.37   24.34
   0   1   7 5259.33   24.02
   1   0   8   45.05    3.39
  -1   0   8   39.29    3.51
   0   1   8   49.79    3.51
   0  -1   8   49.55    3.63
  -1   0   9   31.83    3.66
   0  -1   9   40.46    3.88
   1   0   9   28.30    3.40
   0   1   9   31.43    3.41
   1   0  10  156.41    6.30
  -1   0  10  136.49    6.09
   0  -1  10  120.11    6.36
   0   1  10  141.17    5.99
   1   0  11  182.61    7.52
   0   1  11  186.35    7.28
   0  -1  11  174.89    7.67
  -1   0  11  191.20    7.64
   0   1  12  221.09    8.76
   1   0  12  197.51    9.26
   0  -1  12  203.32    9.00
   1   0  13   99.60    7.98
   0  -1  13   98.00    8.09
   0   1  13   91.81    8.02
   0   1  14  856.63   18.04
   0  -1  14  810.82   18.43
  -1  -1   1 3220.39    9.23
   1  -1  -1 3236.56    7.64
  -1   1   2  297.09    3.05
  -1  -1   2  313.65    3.87
   1   1  -2  312.11    3.63
   1  -1  -2  302.38    3.00
  -1   1   3 1910.01    9.10
   1   1  -3 1929.77   10.37
  -1  -1   3 1929.42   11.18
  -1   1   4 1390.03    9.10
   1  -1  -4 1386.30    8.99
  -1  -1   4 1360.39   10.62
   1   1   4 1393.52    8.56
   1   1   5  267.07    4.51
   1  -1   5  270.41    5.12
  -1   1   5  277.25    4.77
  -1  -1   5  269.67    5.13
   1   1   6  302.33    5.50
  -1   1   6  285.46    5.52
   1  -1   6  282.82    5.99
  -1  -1   6  292.51    5.80
   1  -1   7 1635.42   14.66
  -1  -1   7 1690.31   14.92
  -1   1   7 1613.43   13.95
   1   1   7 1695.52   13.40
  -1  -1   8 1927.37   17.43
   1  -1   8 1957.91   17.40
   1   1   8 1951.50   15.93
  -1   1   8 1909.28   16.10
   1   1   9  126.72    5.09
  -1   1   9  126.83    5.15
   1  -1   9  119.27    5.23
  -1  -1   9  116.09    5.64
  -1   1  10   45.57    4.35
   1  -1  10   39.20    4.47
  -1  -1  10   41.71    4.72
   1   1  10   44.80    4.18
  -1   1  11   24.19    4.57
   1   1  11   28.80    4.71
  -1  -1  11   34.15    4.99
   1  -1  11   42.53    5.11
   1   1  12  766.55   14.12
  -1  -1  12  739.41   14.54
  -1   1  12  685.54   14.09
   1  -1  12  757.88   14.98
   1  -1  13  625.66   14.94
   1   1  13  617.97   14.52
  -1   1  13  712.03   15.43
  -1  -1  13  719.31   15.78
   1   1  14  212.68   11.47
   1  -1  14  252.03   11.78
  -1   1  14  230.54   11.32
   2   0   0  201.10    2.32
  -2   0   1 2267.82    8.46
   2   0  -1 2374.14    8.52
  -2   0   2 2905.32   11.49
   2   0  -2 2826.98   10.97
   2   0  -3 6896.22   19.14
  -2   0   3 6771.93   19.60
  -2   0   4  551.93    6.70
   2   0  -4  549.55    6.48
   0  -2   4  544.31    6.70
  -2   0   5   32.54    2.38
   2   0  -5   32.01    2.19
   0  -2   5   30.28    2.31
   2   0   6  894.94    9.29
   0   2   6  898.62    8.52
   0  -2   6  904.97   10.37
   0  -2   7  926.96   11.50
  -2   0   7  896.31   11.43
   0   2   7  971.32   10.06
   2   0   7  912.21   10.63
   0   2   8 4577.34   23.37
   0  -2   8 4587.16   27.87
  -2   0   8 4526.08   25.92
  -2   0   9  582.71   10.61
   2   0   9  599.77   10.44
   0  -2   9  646.13   10.93
   0   2   9  662.56    9.93
   2   0  10   29.80    4.10
   0   2  10   28.79    3.69
  -2   0  10   23.94    4.10
   0  -2  10   22.64    3.99
   0  -2  11   -0.72    4.21
   2   0  11    3.55    4.10
  -2   0  11    0.93    4.22
   0   2  11    5.20    3.86
   0   2  12  803.16   14.69
   2   0  12  813.82   15.07
   0  -2  12  855.10   15.92
   2   0  13  522.83   13.48
   0  -2  13  506.17   14.07
   2   0  14  156.01   10.40
   0  -2  14  139.55   10.41
   0   2  14  168.20    9.89
   2  -1  14  736.87   17.54
  -2   1  14  755.75   17.13
  -1  -2  13   27.25    7.18
   2  -1  13   33.57    7.02
   1   2  13   26.70    6.12
  -2   1  13   20.20    6.35
   1   2  12  105.79    6.73
  -2   1  12   88.49    6.96
  -1  -2  12   91.72    7.30
   2  -1  12   98.65    7.24
   2  -1  11  206.13    8.33
  -2   1  11  212.32    8.09
  -1  -2  11  220.09    8.62
   1   2  11  233.40    7.66
  -2   1  10  909.08   13.78
   1   2  10  861.77   12.25
   2  -1  10  868.45   13.41
  -1  -2   9  310.53    8.17
   2  -1   9  332.21    8.16
   1   2   9  323.84    7.42
  -2   1   9  297.02    7.96
   2  -1   8  528.81    9.00
  -2   1   8  540.66    8.94
  -1  -2   8  504.88    9.61
   2  -1   7 2379.16   17.11
  -1  -2   7 2311.57   17.80
   1   2   7 2340.18   15.48
  -2   1   7 2414.22   17.04
  -1  -2   6 1196.20   12.40
  -2   1   6 1175.60   10.81
  -2   1   5  216.66    4.57
   2   1  -5  233.96    4.85
  -1  -2   5  242.66    5.30
   1  -2  -5  229.79    3.97
   2   1  -4  115.75    3.27
   1  -2  -4  119.08    2.59
  -1  -2   4  113.78    3.34
  -2   1   4  108.02    2.99
  -1  -2   3 6282.98   20.39
   1  -2  -3 6234.36   15.13
   2   1  -3 6304.61   19.76
  -2   1   3 6217.24   18.05
  -2   1   1 1228.61    5.98
  -1  -2   1 1268.41    6.59
   2   1  -1 1269.48    6.69
  -1  -2   0    3.09    0.49
   2   1   0    0.81    0.46
  -2  -1   0    2.04    0.51
   1   2   0   -0.21    0.42
   1   2  -1 1244.18    6.56
   2  -1  -1 1239.49    5.93
  -2  -1   1 1228.83    6.54
  -1   2   2 1304.98    5.69
  -2  -1   3 6347.50   20.54
   2  -1  -3 5996.12   17.64
   2  -1  -4  121.73    3.10
  -2  -1   4  124.77    3.39
  -1   2   4  118.82    2.80
   2  -1  -5  238.37    4.45
  -1   2   5  222.37    4.12
  -2  -1   5  241.68    5.08
  -2  -1   6 1323.29   12.64
   1  -2   6 1263.25   11.85
   2   1   6 1308.66   10.64
  -1   2   6 1249.80   10.45
   2  -1  -6 1241.84   10.70
   2   1   7 2391.25   16.04
   1  -2   7 2363.58   17.60
  -1   2   7 2352.53   15.89
  -2  -1   8  515.38    9.29
  -1   2   8  517.03    8.36
   1  -2   9  300.27    8.51
  -1   2   9  333.22    7.60
   2   1   9  331.49    7.64
  -2  -1   9  293.09    8.44
   2   1  10  862.26   12.83
  -2  -1  10  872.43   13.98
   1  -2  10  868.51   13.48
  -1   2  11  221.73    7.94
  -2  -1  11  216.38    8.54
   1  -2  11  226.96    8.56
   2   1  11  204.79    7.81
   1  -2  12  101.73    7.42
  -2  -1  12   98.44    6.97
  -1   2  12   78.01    6.43
   2   1  12   81.14    6.82
  -1   2  13   33.17    6.44
   2   1  13   34.13    6.46
  -2  -1  13   22.13    7.15
   1  -2  13   27.72    6.86
   1  -2  14  708.52   17.79
  -1   2  14  747.68   16.42
  -2  -1  14  718.34   18.31
   2   2   0 2639.87    8.41
  -2  -2   0 2642.33    8.45
  -2  -2   1 2058.03    9.25
   2   2  -1 1978.08    8.91
  -2  -2  -1 1942.81    5.55
   2   2   1 2007.57    5.76
   2  -2  -2 1392.90    7.10
  -2   2   2 1346.81    7.07
   2   2  -2 1372.08    8.72
  -2  -2   2 1429.76    8.91
  -2   2   3   93.84    2.32
  -2  -2   3  107.55    3.01
   2   2  -3   99.38    2.92
   2  -2  -3   95.93    2.33
   2   2  -4 4857.82   20.18
   2  -2  -4 4806.45   16.96
  -2   2   4 4801.45   17.03
  -2  -2   4 4807.91   20.86
   2  -2  -5  794.63    7.60
  -2  -2   5  782.11    9.31
  -2   2   5  794.24    7.95
  -2  -2   6 1003.39   11.43
  -2   2   6  940.59    9.92
   2  -2  -6 1005.35    9.37
  -2   2   7  401.75    7.10
   2  -2   7  420.16    7.76
  -2  -2   7  442.77    8.18
  -2   2   8 1595.20   14.91
  -2  -2   8 1665.30   16.93
  -2  -2   9 2914.83   23.85
   2   2   9 2923.44   20.03
  -2   2   9 2933.26   21.71
   2  -2  10  184.93    7.62
   2   2  10  191.18    6.33
  -2  -2  10  176.17    7.45
  -2   2  10  180.84    6.68
   2  -2  11  183.86    7.49
  -2  -2  11  181.87    7.82
  -2   2  11  166.69    7.31
   2   2  11  158.65    6.41
  -2  -2  12  452.89   12.96
   2  -2  12  441.78   12.72
  -2   2  13  276.00   10.35
  -2  -2  13  303.30   11.49
  -2   2  14  227.19   11.58
   2   2  14  219.83   11.01
   2  -2  14  190.26   11.64
   3   0   0    2.91    0.72
  -3   0   1 1651.85    8.28
   3   0  -1 1707.51    8.49
  -3   0   2 1968.48   10.22
   3   0  -2 1967.23   10.40
   0   3   3 1748.84    6.19
   3   0  -3 1789.43   11.14
  -3   0   3 1808.94   11.09
   0   3   4  152.53    2.49
  -3   0   4  138.13    3.67
   3   0  -4  143.62    3.45
   0  -3   4  166.38    4.64
   0  -3   5  597.93    7.98
   3   0  -5  589.19    7.62
  -3   0   5  579.63    7.62
  -3   0   6  170.39    4.81
   3   0  -6  172.75    4.69
   0  -3   6  177.69    4.98
   0  -3   7  344.59    7.45
   3   0  -7  321.36    6.82
  -3   0   7  311.29    6.94
  -3   0   8   59.79    3.93
   3   0   8   55.85    3.74
   0  -3   8   56.06    4.14
  -3   0   9  809.21   12.97
   3   0   9  776.20   11.89
   0  -3   9  833.73   13.16
   0  -3  10 1914.11   20.75
  -3   0  10 1842.32   19.87
  -3   0  11  229.86    8.90
   0  -3  11  248.25    9.17
   3   0  12  249.61    9.15
  -3   0  12  257.92    9.69
   0  -3  12  216.75    9.96
   0   3  13   -4.22    5.18
   3   0  13    0.20    6.21
  -3   0  13   -5.40    6.86
   0  -3  13    6.74    6.95
  -3   0  14  516.72   15.21
   0   3  14  493.63   14.00
   3   0  14  510.86   14.95
  -1  -3  14  161.01   11.45
  -3   1  14  128.28   10.63
   1   3  14  153.75    9.11
   3  -1  14  138.27   10.65
   3  -1  13  165.74    9.69
  -1  -3  13  168.43    9.66
  -3   1  13  181.10    9.47
  -1  -3  12  308.18   10.71
   1   3  12  275.41    8.54
  -3   1  12  302.90   10.10
   3  -1  12  281.28    9.94
   3  -1  11  111.98    6.37
  -3   1  11   98.19    6.59
  -1  -3  11  102.36    6.94
  -3   1  10  355.33    9.02
  -1  -3  10  311.87    9.34
   3  -1  10  337.16    8.94
  -1  -3   9 2058.84   20.51
  -3   1   9 1960.64   18.95
   3  -1   8 1382.66   14.11
  -1  -3   8 1350.70   15.10
  -3   1   7   79.85    3.93
  -1  -3   7   81.14    4.25
   1   3   6   75.90    2.51
  -3   1   6   65.16    3.29
  -1  -3   6   78.46    3.65
   3   1  -6   66.88    3.27
  -1  -3   5 2211.68   15.92
   1  -3  -5 2189.71   11.28
  -3   1   5 2165.35   14.00
   3   1  -5 2114.20   14.59
   1   3   5 2174.71   10.25
  -3   1   4 5427.73   21.05
  -1  -3   4 5795.56   22.65
   1  -3  -4 5696.64   15.73
   3   1  -4 6072.73   22.68
  -1  -3   3 4174.63   17.73
  -3   1   3 4375.05   16.04
   1  -3  -3 4232.88   11.64
   3   1  -3 4343.63   17.37
  -1  -3   2  126.97    2.87
   1  -3  -2  133.74    1.89
  -3   1   2  140.96    2.81
   3   1  -2  128.51    2.91
  -1  -3   1  840.76    5.91
   3   1  -1  803.04    6.18
  -3   1   1  866.07    6.09
   3   1   0 1107.62    6.09
  -1  -3   0 1100.72    5.48
  -3  -1   0 1096.37    6.12
   3  -1  -1  875.73    6.00
  -3  -1   1  835.52    6.06
   3  -1  -2  141.73    2.74
  -3  -1   2  156.70    3.24
   3  -1  -3 4220.03   15.54
  -3  -1   3 4210.23   17.21
  -3  -1   4 5662.65   22.04
   3  -1  -4 5546.23   20.30
  -3  -1   5 2177.54   15.48
   3  -1  -5 2192.26   14.37
  -3  -1   6   89.35    3.87
   3  -1  -6   80.61    3.30
   1  -3   6   83.74    3.62
   3  -1  -7   90.37    3.81
  -1   3   7  101.14    3.49
   1  -3   7   91.77    4.14
  -3  -1   7   90.39    4.25
   3   1   7   97.25    3.56
  -1   3   8 1423.89   12.97
   1  -3   8 1359.58   14.93
   3   1   8 1379.85   13.41
   3   1   9 2030.60   17.99
   1  -3   9 2125.20   20.20
  -3  -1   9 2088.88   19.79
  -1   3   9 2137.38   17.59
  -3  -1  10  343.78    9.21
   1  -3  10  350.80    9.76
   3   1  10  351.62    8.41
  -1   3  10  310.29    7.92
  -1   3  11  118.57    5.95
  -3  -1  11   89.79    6.49
   3   1  11  110.09    6.26
   1  -3  11  108.64    6.91
   1  -3  12  270.39   10.31
   3   1  12  297.42    9.53
   1  -3  13  142.01    9.66
  -3  -1  13  164.36    9.96
   3   1  13  170.23    8.74
   1  -3  14  132.08   11.29
   3   1  14  151.25    9.88
  -2  -3  14  152.91   11.34
  -3   2  14  218.05   11.22
   2   3  14  230.61   10.09
   3  -2  14  160.75   11.28
   3  -2  13   70.59    8.02
  -2  -3  13   73.19    7.71
   2   3  13   66.05    6.63
  -3   2  13   54.53    7.47
   3  -2  12    8.73    5.09
   2   3  12    5.03    4.46
  -2  -3  12    1.97    5.39
  -3   2  12    4.58    4.93
   2   3  11  831.41   12.22
  -2  -3  11  652.92   14.35
  -3   2  11  756.80   13.32
   3  -2  11  541.89   13.21
   3  -2  10 1756.40   19.41
   2   3  10 1712.54   16.13
  -3   2  10 1705.46   18.09
   2   3   9   77.61    3.89
  -3   2   9   73.94    4.35
   3  -2   9   63.97    4.46
  -2  -3   9   60.76    4.82
   3  -2   8   37.35    3.32
  -3   2   8   29.82    3.22
   2   3   8   34.35    2.86
  -2  -3   8   35.08    3.87
   2   3   7   73.62    2.92
   2  -3  -7   60.31    3.05
  -3   2   7   65.23    3.46
  -2  -3   7   65.18    3.99
   2  -3  -6  306.94    5.09
  -3   2   6  282.68    5.66
  -2  -3   6  280.53    6.30
   2   3   6  301.81    4.39
  -3   2   5  571.92    6.99
   2  -3  -5  527.45    6.07
   3   2  -5  550.50    7.78
   2   3   5  527.83    5.27
  -2  -3   5  535.15    7.93
   3   2  -4  604.74    7.46
  -2  -3   4  643.08    8.23
  -3   2   4  625.94    6.69
   2   3   4  608.72    4.25
   2  -3  -4  604.98    5.85
  -2  -3   3 3565.39   17.31
   2  -3  -3 3605.26   12.81
  -3   2   3 3546.42   14.40
   3   2  -2 1981.14   11.08
   2  -3  -2 1994.25    8.77
  -3   2   2 1975.02    9.78
   2   3   1  766.08    3.99
  -2  -3   1  786.09    6.08
   3   2  -1  780.21    6.17
   2   3   0  535.91    4.23
   3   2   0  558.38    4.61
  -3  -2   0  494.95    4.23
  -2  -3   0  538.26    4.27
   3   2   1  813.77    4.86
  -3  -2   1  849.28    6.49
  -2  -3  -1  797.67    3.88
  -3  -2   2 1956.84   10.98
   3  -2  -2 1915.57    9.52
   2   3  -2 1933.63   11.00
  -3  -2   3 3347.46   16.20
  -2   3   3 3380.14   12.16
   3  -2  -3 3354.92   14.20
   2   3  -3 3437.99   16.79
  -2   3   4  594.36    5.94
   3  -2  -4  618.53    6.66
  -3  -2   4  617.11    7.93
  -2   3   5  566.90    6.60
  -3  -2   5  565.65    8.30
   3  -2  -5  549.66    6.97
   3  -2  -6  314.36    5.77
  -2   3   6  326.82    5.40
  -3  -2   6  342.88    6.91
   3  -2  -7   84.75    3.58
  -2   3   7   83.17    3.42
  -3  -2   7   87.56    4.12
  -2   3   8   39.76    3.01
   2  -3   8   40.01    3.62
  -3  -2   8   38.34    3.80
  -2   3   9   70.48    4.11
  -3  -2   9   61.21    4.65
   2  -3   9   60.73    4.66
  -3  -2  10 1646.35   19.42
   2  -3  10 1704.19   19.39
  -3  -2  11  731.10   14.17
  -2   3  11  766.67   12.53
   2  -3  11  710.15   13.74
  -3  -2  12    7.76    5.73
   2  -3  12    4.73    5.15
  -2   3  12    9.86    4.92
   3   2  12   -1.84    4.06
  -3  -2  13   49.48    7.79
  -2   3  13   62.50    6.90
   2  -3  13   57.70    7.80
   3   2  13   40.55    6.45
   3   2  14  197.04   10.55
   2  -3  14  168.62   11.54
  -2   3  14  181.83   10.01
  -3  -2  14  197.30   12.33
   3   3   0  743.26    5.67
  -3  -3   0  761.25    5.69
   3   3   1 1713.98    7.19
  -3  -3   1 1728.67    9.73
  -3  -3  -1 1718.82    7.07
   3   3   2  417.95    3.07
   3   3  -2  407.75    5.48
   3  -3  -2  391.85    4.60
  -3  -3   2  421.73    5.50
   3  -3  -3 6503.06   18.93
  -3  -3   3 6715.71   23.60
   3   3  -3 6670.01   23.29
   3   3  -4 2808.76   16.67
  -3   3   4 2873.65   13.70
  -3  -3   4 2847.89   17.17
   3  -3  -4 2868.88   13.68
   3   3  -5 2876.94   18.46
  -3   3   5 2837.59   14.92
  -3  -3   5 2806.78   18.16
   3  -3  -5 2862.27   14.98
  -3   3   6  102.11    3.43
   3  -3  -6  100.16    3.46
   3   3   6  105.62    2.79
  -3  -3   6  107.06    4.25
   3  -3  -7  482.53    7.38
  -3  -3   7  507.61    9.39
  -3   3   7  448.60    7.67
   3   3   7  435.47    6.33
   3   3   8  999.30   10.30
  -3   3   8  968.35   11.54
   3  -3  -8  868.97   10.40
  -3  -3   8  915.56   13.61
   3   3   9  830.84   10.20
  -3   3   9  861.40   12.03
   3  -3   9  851.88   13.06
  -3  -3   9  816.25   13.53
   3   3  10  314.17    7.18
  -3   3  10  261.98    7.93
  -3  -3  10  255.14    8.91
   3  -3  10  291.63    8.86
  -3  -3  11  343.54   10.48
   3   3  11  388.27    8.76
   3  -3  11  316.13    9.87
  -3   3  11  372.26    9.57
  -3  -3  12 1242.06   19.84
   3  -3  12 1261.22   19.16
   3  -3  13  287.39   11.37
  -3   3  13  291.21   10.57
   3   3  13  271.83   10.43
   3  -3  14  106.88   10.27
  -3  -3  14  104.97   11.16
   3   3  14  107.84    8.55
  -3   3  14  121.12    9.70
   4   0   0 2447.76   10.51
   4   0  -1    8.61    1.09
  -4   0   1   10.89    1.19
  -4   0   2    2.28    1.08
   4   0  -2    5.14    1.15
  -4   0   3  296.07    4.88
   4   0  -3  291.89    4.80
   0  -4  -3  283.35    2.49
   0  -4  -4 6116.32   13.11
   4   0  -4 6141.86   23.08
  -4   0   5 1657.73   13.42
   0  -4   5 1637.69   13.60
   4   0  -5 1576.34   12.49
   0  -4   6    6.60    2.13
   4   0  -6    4.66    1.88
   0   4   6    6.95    1.23
  -4   0   6    5.88    2.16
   4   0  -7   17.13    2.54
   0   4   7   19.56    1.78
  -4   0   7   15.94    2.59
  -4   0   8  482.97    9.58
   0   4   8  518.52    7.40
   4   0  -8  531.80    9.51
   0  -4   8  517.86    9.83
   0   4   9 1004.91   10.96
   4   0   9  954.89   12.81
  -4   0   9  933.26   13.74
   0  -4  10   75.82    5.42
  -4   0  10   74.28    5.79
   0   4  10   88.46    4.43
  -4   0  11   68.20    5.84
   0   4  11   58.56    4.59
   4   0  11   66.18    5.75
   0  -4  11   55.68    5.89
   0   4  12  373.80    9.80
   4   0  12  346.30   10.58
  -4   0  12  381.77   11.45
   0  -4  12  389.61   11.92
   0  -4  13  168.53   10.30
   4   0  13  191.83    9.92
   0   4  13  194.80    8.14
  -4   0  13  200.48    9.88
   4   0  14    4.62    8.16
  -4   0  14   16.19    8.56
   0  -4  14    7.86    8.69
   0   4  14    5.30    6.82
  -4   1  14  369.03   13.93
  -1  -4  14  324.08   14.01
   1   4  14  367.57   10.98
   1   4  13   13.28    5.39
  -4   1  13   14.74    6.62
  -1  -4  13   10.90    7.43
   4  -1  13   20.13    7.22
  -1  -4  12  163.13    8.88
  -4   1  12  171.78    8.50
   4  -1  12  162.15    8.13
   1   4  12  169.60    6.76
  -4   1  11 1499.51   19.24
   4  -1  11 1506.66   19.55
  -1  -4  11 1456.70   20.24
  -1  -4  10 2224.50   23.24
   4  -1  10 2413.01   22.15
  -4   1  10 2383.95   22.03
   1   4  10 2154.56   17.20
   1   4   9  518.92    7.86
  -1  -4   9  481.97   10.11
   4  -1   9  517.62    9.78
  -4   1   8   12.24    2.96
  -1  -4   8   11.57    2.87
   1   4   8   11.97    1.93
   1   4   7  306.61    4.98
   4   1  -7  327.85    6.98
  -4   1   7  291.15    7.01
  -1  -4   7  338.08    7.83
  -4   1   6 1903.02   15.35
   4   1  -6 1951.50   15.44
   1  -4  -6 1893.84   11.28
  -1  -4   6 1941.62   16.81
   1   4   6 1883.43   10.28
   1   4   5 1201.97    6.87
   4   1  -5 1303.84   11.98
  -1  -4   5 1282.81   12.29
  -4   1   5 1291.35   11.43
   1  -4  -5 1294.39    8.21
  -1  -4   4   20.89    2.08
   1   4   4   19.20    0.75
   4   1  -4   20.60    2.00
   1  -4  -4   16.30    1.19
  -4   1   4   19.08    1.89
  -1  -4   3 3099.76   15.87
   4   1  -3 3201.52   16.53
   1  -4  -3 3106.48    9.80
  -4   1   3 3041.28   14.56
  -4   1   2 4928.92   17.31
  -1  -4   2 5018.94   18.18
   4   1  -2 4964.36   17.75
   4   1  -1  959.77    7.28
  -4  -1   0  176.60    2.93
   4   1   0  159.92    2.91
  -4  -1   1  844.63    6.73
   4  -1  -1  917.01    7.00
  -4  -1   2 4828.94   17.83
   4  -1  -2 4898.50   16.89
  -4  -1   3 3311.25   16.35
   4  -1  -3 3266.40   15.51
   4  -1  -4   19.78    1.84
  -1   4   4   12.71    1.03
  -4  -1   4   15.51    2.05
   4  -1  -5 1280.14   11.13
  -4  -1   5 1280.70   12.04
   4  -1  -6 2062.50   15.97
  -4  -1   6 1978.81   15.98
   4  -1  -7  346.94    6.80
  -4  -1   7  359.20    7.56
   1  -4   7  340.07    7.50
  -4  -1   8   14.99    2.97
   4   1   8   12.13    2.43
   1  -4   8    8.62    2.93
   4  -1  -8   12.15    2.68
   1  -4   9  406.76    9.83
  -4  -1   9  456.69   10.33
   1  -4  10 2335.47   24.52
  -4  -1  10 2323.63   23.43
   1  -4  11 1427.11   19.38
   4   1  11 1584.12   18.50
   4   1  12  163.49    7.91
  -1   4  12  191.16    7.33
   1  -4  12  163.46    8.74
  -4  -1  12  156.85    8.44
  -1   4  13   23.07    5.72
  -4  -1  13   12.05    6.84
   1  -4  13    9.26    6.94
  -4  -1  14  340.68   14.34
  -1   4  14  359.25   11.63
   1  -4  14  362.55   14.29
   2   4  14   81.26    7.44
   4  -2  14   74.76    9.98
  -2  -4  14   83.20    9.99
  -4   2  14   87.84    9.51
  -4   2  13  234.73   10.02
   4  -2  13  213.32   10.23
   2   4  13  244.09    8.36
  -2  -4  13  220.12   10.53
   4  -2  12  809.88   16.10
  -4   2  12  833.13   15.53
   2   4  11  139.18    5.76
  -2  -4  11  123.30    7.50
   4  -2  11  123.89    6.81
  -4   2  11  119.12    7.04
   4  -2  10  301.36    8.75
  -2  -4  10  296.21    9.26
  -4   2  10  310.17    8.46
   2   4   9  508.55    7.64
  -4   2   9  452.42    9.65
  -2  -4   9  475.29   10.69
   4  -2   9  492.02    9.90
  -2  -4   8  378.24    8.91
  -4   2   8  380.43    7.93
   2   4   8  409.17    6.08
   2   4   7  145.90    3.30
   4   2  -7  126.99    5.07
   2  -4  -7  135.86    3.77
  -2  -4   7  140.30    5.12
  -4   2   7  133.55    4.58
   4   2  -6  336.76    6.74
  -4   2   6  367.41    6.61
   2   4   6  331.05    4.18
  -2  -4   6  334.92    7.08
   2  -4  -6  352.36    5.32
  -2  -4   5 1825.79   15.60
  -4   2   5 1817.25   13.13
   4   2  -5 1786.98   14.29
   2  -4  -5 1788.78   10.64
  -2  -4   4 2784.99   16.90
  -4   2   4 2922.60   15.42
   2  -4  -4 2828.47   12.18
   4   2  -4 2910.15   17.76
   4   2  -3 1154.92    9.95
  -2  -4   3 1114.13    9.86
   2  -4  -3 1154.16    7.21
  -4   2   3 1152.63    9.00
   4   2  -2   23.77    1.74
  -2  -4   2   23.37    1.73
   4   2  -1 1824.92   10.21
  -2  -4   1 1793.11    9.86
   2   4   0  107.52    2.22
   4   2   0  104.25    2.35
  -4  -2   0  105.41    2.39
  -2  -4   0  114.42    2.36
   4   2   1 1754.73    8.27
   2   4  -1 1861.08   10.38
  -2  -4  -1 1816.56    6.89
  -4  -2   1 1761.55   10.04
  -4  -2   2   26.24    1.85
   4  -2  -2   22.90    1.56
   4  -2  -3 1215.30    9.16
  -4  -2   3 1117.71    9.84
  -4  -2   4 2772.17   16.38
   4  -2  -4 2669.44   14.61
  -4  -2   5 1721.32   14.38
   4  -2  -5 1877.11   13.25
   4  -2  -6  333.31    6.11
  -4  -2   6  320.79    6.99
  -4  -2   7  130.03    5.04
   4  -2  -7  130.35    4.57
   4  -2  -8  383.39    7.63
  -4  -2   8  370.75    8.46
   2  -4   8  383.97    8.36
  -4  -2   9  479.98   10.12
   2  -4   9  488.65   10.07
   2  -4  10  244.66    8.44
  -2   4  10  230.02    6.47
   2  -4  11  126.58    7.80
   4   2  11    0.50    3.19
  -4  -2  11  118.86    7.61
  -2   4  11    9.63    3.46
  -2   4  12   -3.60    4.01
   2  -4  12  806.82   15.88
   4   2  12  185.81    8.13
  -4  -2  12  708.80   15.75
  -4  -2  13  212.81   11.08
   2  -4  13  207.76   10.68
   2  -4  14   72.15   10.09
  -2   4  14   88.09    8.50
   4   2  14   59.70    8.39
   4  -3  14  186.39   12.49
   3   4  14  226.20    9.71
  -4   3  14  216.43   11.19
  -3  -4  14  179.15   12.68
   3   4  13   19.26    5.28
  -3  -4  13   25.29    7.67
   4  -3  13   18.08    6.80
  -4   3  13   21.57    6.71
  -4   3  12  264.27    9.43
   3   4  12  273.72    7.98
   4  -3  12  241.28    9.89
  -3  -4  12  226.82    9.87
  -3  -4  11  760.86   15.48
   3   4  11  838.02   11.91
   4  -3  11  913.20   16.02
  -4   3  11  973.68   14.73
  -4   3  10 1010.89   13.99
   4  -3  10  944.19   14.66
  -3  -4  10  941.04   15.60
   3   4   9  227.18    5.27
  -4   3   9  202.77    6.56
  -3  -4   9  192.76    7.52
   4  -3   9  202.35    7.00
   3  -4  -8  225.66    5.53
  -4   3   8  220.33    6.15
  -3  -4   8  235.08    7.33
   3   4   8  240.72    4.80
  -4   3   7 1699.62   14.55
   3  -4  -7 1662.45   13.27
  -3  -4   7 1729.91   17.16
   3   4   7 1787.99   10.82
  -3  -4   6 1956.94   17.08
  -4   3   6 2047.24   14.68
   3  -4  -6 2005.05   12.88
   4   3  -6 1964.71   16.36
   3   4   6 2046.15    9.71
   3  -4  -5 1479.36   10.50
  -3  -4   5 1377.53   13.50
   4   3  -5 1436.69   13.34
   3   4   5 1424.42    6.80
  -4   3   5 1467.15   11.49
   4   3  -4   65.05    3.11
  -4   3   4   64.82    2.68
   3  -4  -4   58.43    2.28
  -3  -4   4   62.14    3.06
   3  -4  -3 2305.19   11.22
   4   3  -3 2320.94   15.17
   4   3  -2 2226.90   13.05
  -3  -4   2 2287.36   13.21
   3   4   2 2227.00    6.98
   4   3  -1 1305.13    9.26
  -4  -3  -1 1246.95    7.10
   3   4   1 1244.23    6.62
  -3  -4   1 1249.41    8.77
   4   3   0  165.62    3.02
  -4  -3   0  175.25    3.01
   3   4   0  186.24    3.16
  -3  -4   0  182.22    3.00
   3   4  -1 1235.11    8.87
  -4  -3   1 1214.66    9.04
   4   3   1 1217.88    7.00
  -3  -4  -1 1225.48    6.39
   3   4  -2 2153.65   12.77
  -4  -3   2 2181.91   12.80
   4   3   2 2233.69    8.64
  -4  -3   3 2241.15   14.23
   4  -3  -3 2183.17   12.53
   3   4  -3 2258.47   14.21
   4  -3  -4   65.18    2.61
  -4  -3   4   67.10    3.16
   3   4  -4   68.29    3.24
   4  -3  -5 1404.90   11.36
  -4  -3   5 1403.43   13.32
  -3   4   5 1460.61   11.00
  -4  -3   6 2035.39   17.25
  -3   4   6 2099.49   13.58
  -3   4   7 1528.14   13.21
  -4  -3   7 1574.90   16.60
   4   3   7 1785.42   12.26
   4  -3  -7 1798.50   14.55
   4   3   8  230.96    5.06
  -3   4   8  241.61    5.83
   4  -3  -8  226.69    5.99
  -4  -3   8  202.76    7.13
   3  -4   9  217.09    7.04
  -4  -3   9  203.98    7.56
   4   3   9  228.80    5.76
  -3   4   9  228.07    6.27
  -3   4  10 1017.53   13.27
   3  -4  10  973.08   15.04
   4   3  10 1017.69   12.51
  -4  -3  11  885.05   15.86
  -3   4  11  917.91   13.98
  -3   4  12  278.05    9.25
   4   3  12  270.73    8.23
   3  -4  12  207.77    9.99
  -4  -3  12  191.87    9.67
  -4  -3  13   16.51    7.89
  -3   4  13   19.10    5.80
   3  -4  13   16.33    7.29
   4   3  13    9.20    5.78
  -4  -3  14  214.94   12.51
   3  -4  14  209.77   12.30
   4   3  14  222.05   10.17
   4   4   0  657.51    6.18
  -4  -4   0  687.17    6.21
  -4  -4   1 2674.97   13.18
   4   4   1 2747.57   10.89
   4   4  -1 2675.05   13.39
  -4  -4  -1 2768.80   10.58
   4   4   2    2.94    0.76
   4   4  -2    3.82    1.45
  -4  -4   2    4.54    1.47
   4   4   3  337.70    3.08
  -4  -4   3  334.49    5.96
   4  -4  -3  293.59    4.64
   4   4  -3  339.87    5.85
   4  -4  -4 1471.42   10.80
  -4  -4   4 1491.53   13.70
   4  -4  -5  854.66    8.50
   4   4  -5  799.57   10.26
  -4   4   5  833.30    8.51
  -4  -4   6  530.64    9.33
  -4   4   6  535.08    7.57
   4   4   6  553.44    5.34
   4  -4  -6  532.51    7.44
   4   4   7   10.71    1.59
  -4  -4   7    6.27    2.84
   4  -4  -7    7.43    2.16
  -4   4   7   11.26    2.18
   4   4   8  524.10    6.83
  -4  -4   8  481.98   10.05
   4  -4  -8  482.09    8.10
   4  -4  -9  126.80    5.04
   4   4   9  110.39    4.36
  -4  -4   9  125.38    6.43
  -4   4   9  139.93    5.41
   4   4  10   71.21    4.16
   4  -4  10   72.44    5.39
  -4   4  10   79.75    5.01
  -4  -4  10   71.96    5.64
   4  -4  11  240.74    8.85
  -4   4  11  214.09    8.02
  -4  -4  11  235.09    9.08
   4  -4  12  625.14   14.84
  -4  -4  12  671.79   15.24
  -4  -4  13  797.29   18.85
   4  -4  13  825.43   17.79
   4   4  14  143.51    8.06
  -4  -4  14  139.67   11.71
   4  -4  14  133.19   11.27
   5   0   0    0.14    0.98
   5   0  -1  805.90    7.23
  -5   0   1  800.68    7.22
   5   0  -2 4737.36   18.35
  -5   0   2 4890.32   19.03
   5   0  -3 2228.17   13.60
  -5   0   3 2164.56   13.53
  -5   0   4  537.97    7.51
   5   0  -4  537.78    7.41
   0  -5  -4  583.52    3.83
   5   0  -5  229.68    5.34
  -5   0   5  223.85    5.31
   0  -5   5  241.59    5.82
   0  -5   6 2054.34   16.88
   5   0  -6 2165.15   17.06
   0   5   6 2212.51   10.31
  -5   0   6 2019.52   16.52
   0  -5   7 1121.33   13.44
   0   5   7 1119.36    8.74
  -5   0   7 1137.92   13.61
   0   5   8   43.78    2.44
   0  -5   8   44.75    4.03
  -5   0   8   47.01    4.08
   5   0  -8   44.29    3.63
   5   0   9   12.77    3.26
   0  -5   9   13.47    3.84
   0   5   9   12.26    2.20
  -5   0   9   11.04    3.49
   0   5  10  531.42    8.30
   5   0  10  551.08   10.55
   0  -5  10  498.41   11.56
  -5   0  10  531.60   11.53
   0   5  11 1267.78   13.71
   5   0  11 1220.76   16.52
   0  -5  11 1112.72   18.10
  -5   0  11 1113.12   17.27
   5   0  12  454.54   11.63
   0   5  12  426.01    9.34
  -5   0  12  454.88   13.00
   5   0  13   73.14    8.08
   0  -5  13   61.21    8.28
  -5   0  13   71.80    8.26
   0   5  13   86.74    6.23
   0   5  14  227.78    9.42
   5   0  14  206.23   11.50
  -5   0  14  234.62   12.60
   0  -5  14  208.72   12.53
   5  -1  14   17.09    8.84
   1   5  14   18.55    6.30
  -5   1  14   22.73    8.48
  -1  -5  14   13.89    9.06
  -5   1  13  463.41   13.70
   5  -1  13  501.12   13.93
  -1  -5  13  404.11   14.01
   1   5  13  408.99    9.51
  -5   1  12  946.18   17.73
  -1  -5  12  964.86   18.72
  -5   1  11   57.02    5.86
   5  -1  11   71.04    5.95
  -1  -5  11   61.61    6.31
   1   5  11   75.63    4.32
   5  -1  10  234.46    7.81
  -1  -5  10  204.61    8.11
  -5   1  10  221.85    7.78
   1   5  10  236.16    5.84
  -1  -5   9  364.84    9.27
  -5   1   9  345.07    8.83
  -1  -5   8  887.96   13.77
   1   5   8  909.93    8.38
  -5   1   8  867.00   12.24
   5   1  -8  844.13   12.00
  -5   1   7  875.65   11.40
   5   1  -7  830.14   11.19
   1   5   7  922.49    7.24
  -1  -5   7  884.46   12.18
   1  -5  -6   61.45    2.18
  -1  -5   6   67.18    3.65
  -5   1   6   62.50    3.34
   5   1  -6   63.93    3.37
   1   5   6   61.03    1.76
  -5   1   5 1415.90   12.95
   5   1  -5 1483.60   13.17
   1  -5  -5 1417.82    8.08
   1  -5  -4 2286.10    9.16
  -5   1   4 2258.20   14.61
   5   1  -4 2291.77   15.23
  -1  -5   4 2350.83   15.85
   5   1  -3 1101.60   10.00
  -5   1   3 1068.38    9.49
  -1  -5   3 1113.34    9.98
   1  -5  -3 1059.49    5.97
  -5   1   2   23.00    1.72
   5   1  -2   21.57    1.84
   5   1  -1  730.43    6.88
  -5  -1   0 2876.48   13.07
   5   1   0 2895.75   12.92
  -5  -1   1  682.73    6.75
   5  -1  -1  688.37    6.78
  -5  -1   2   21.58    1.75
   5  -1  -2   19.45    1.65
  -5  -1   3 1100.34    9.89
   5  -1  -3 1088.05    9.48
  -5  -1   4 2380.58   15.93
   5  -1  -4 2276.48   14.22
   5  -1  -5 1591.18   13.28
  -5  -1   5 1560.14   13.95
   5  -1  -6   60.51    3.23
  -5  -1   6   59.15    3.60
  -1   5   6   65.67    2.36
   1  -5   7  839.16   11.89
  -1   5   7  910.22    8.40
   5  -1  -7  880.24   11.06
  -5  -1   7  828.62   11.90
   1  -5   8  804.42   12.48
   5  -1  -8  781.46   11.47
  -1   5   8  822.56    8.97
  -5  -1   8  827.78   12.81
  -1   5   9  358.81    6.91
   5   1   9  410.90    8.21
   5  -1  -9  379.37    8.62
  -5  -1   9  357.74    9.27
   1  -5   9  366.38    9.45
   5   1  10  236.80    7.34
  -5  -1  10  213.22    8.09
   1  -5  10  202.83    7.90
   5   1  11   64.01    5.50
  -1   5  11   76.52    4.74
  -5  -1  11   70.67    6.21
   1  -5  11   62.03    6.25
   1  -5  12 1086.00   18.86
  -5  -1  12 1079.78   18.64
   5   1  12 1083.77   16.51
  -1   5  13  461.72   10.84
   1  -5  13  410.64   13.77
  -5  -1  13  457.13   13.89
  -5  -1  14   18.32    8.79
   5   1  14   -2.13    7.81
   1  -5  14   17.07    9.47
  -1   5  14    5.45    6.81
   5  -2  14  392.50   14.53
  -5   2  14  377.20   14.14
  -5   2  13   79.83    8.23
   2   5  13   67.80    5.77
   5  -2  13   86.22    8.40
  -2  -5  13   66.19    8.39
   2   5  12  199.23    6.30
  -2  -5  12  167.36    9.57
  -5   2  12  171.17    8.71
   5  -2  12  173.69    8.80
  -5   2  11  596.75   12.52
   5  -2  11  574.78   12.47
   2   5  10  742.91    8.95
  -5   2  10  719.35   12.80
   5  -2  10  704.47   12.52
  -2  -5  10  680.73   13.61
  -2  -5   9  128.95    6.27
  -5   2   9  152.15    6.12
   2   5   9  143.71    3.92
   2   5   8  101.20    2.83
  -5   2   8   99.42    4.77
   5   2  -8  101.11    4.97
  -2  -5   8   92.48    5.02
   2  -5  -7  658.17    7.65
  -2  -5   7  624.42   10.62
   5   2  -7  639.70   10.21
  -5   2   7  651.34    9.97
  -5   2   6 1638.31   13.97
   5   2  -6 1598.77   14.82
   2   5   6 1692.43    7.09
  -2  -5   6 1666.57   16.50
   5   2  -5  910.93   10.73
   2  -5  -5  914.75    7.53
  -2  -5   5  940.37   11.12
  -5   2   5  950.04   10.01
  -2  -5   4  113.60    4.03
   5   2  -4  120.30    3.94
  -5   2   4  121.69    3.57
   2  -5  -4  115.25    2.72
  -2  -5   3  920.90    9.33
   5   2  -3  963.05    9.64
   2  -5  -3  896.95    6.32
  -5   2   3  934.58    8.71
   5   2  -2  693.88    7.50
  -2  -5   2  676.56    7.24
  -2  -5   1 1430.59    9.45
   5   2  -1 1586.40   10.64
   5   2   0  280.65    4.07
  -5  -2   0  286.09    4.13
  -2  -5   0  280.54    3.74
   5  -2  -1 1607.93   10.75
  -5  -2   1 1512.33   10.15
  -2  -5  -1 1619.66    7.29
   5   2   1 1571.40    8.94
  -2  -5  -2  654.99    3.34
  -5  -2   2  622.52    7.07
   5  -2  -2  673.09    7.07
   5  -2  -3  887.55    8.49
  -5  -2   3  896.86    9.31
  -5  -2   4  126.39    4.20
   5  -2  -4  121.56    3.68
   5  -2  -5  898.91    9.86
  -5  -2   5  921.44   11.11
   5  -2  -6 1568.93   13.70
  -5  -2   6 1654.86   15.58
   5  -2  -7  431.61    8.88
  -5  -2   7  681.21   10.80
  -5  -2   8   87.56    5.03
   5  -2  -8   94.49    4.45
   2  -5   8   95.16    4.85
  -5  -2   9  134.42    6.34
   2  -5   9  129.20    6.15
   5  -2  -9  127.87    5.30
  -2   5  10  746.83   10.55
   2  -5  10  678.88   13.37
   2  -5  11  578.45   13.56
  -5  -2  11  519.97   13.00
   5   2  12  199.87    7.88
   2  -5  12  168.48    8.71
  -2   5  12  207.83    7.57
  -5  -2  12  180.65    9.52
   5   2  13   76.18    7.66
  -5  -2  13   68.77    8.64
  -2   5  13   72.05    6.92
   2  -5  13   63.38    8.75
   2  -5  14  393.50   15.01
   5   2  14  419.62   12.96
  -2   5  14  399.92   11.38
   5  -3  14  233.37   12.84
  -5   3  14  259.48   12.16
  -3  -5  13  818.19   17.88
   5  -3  13  803.64   17.71
   3   5  13  805.21   11.34
   3   5  12  786.52   11.32
  -5   3  12  777.61   15.09
  -3  -5  11  275.18    9.91
  -5   3  11  284.17    9.24
   5  -3  11  268.73    9.43
   3   5  11  312.99    6.58
  -3  -5  10    2.93    4.22
   5  -3  10    3.42    4.03
   3   5  10    4.66    2.48
  -5   3  10    3.26    3.60
  -3  -5   9  508.89   11.28
  -5   3   9  524.78   10.10
   3   5   9  527.66    6.84
  -5   3   8  992.47   12.41
   3  -5  -8  942.29   10.30
  -3  -5   8  984.75   14.32
   3  -5  -7  183.78    4.55
  -5   3   7  151.51    5.07
   3   5   7  165.49    2.93
   5   3  -7  176.85    5.82
  -3  -5   7  172.20    6.04
   3   5   6   54.02    1.42
   3  -5  -6   59.39    2.72
  -5   3   6   67.30    3.25
  -3  -5   6   59.66    3.78
   5   3  -6   54.98    3.58
   5   3  -5 1763.74   15.44
   3  -5  -5 1706.01   11.03
  -3  -5   5 1729.64   14.99
  -5   3   5 1814.50   13.73
   5   3  -4 2338.30   17.04
  -5   3   4 2325.70   14.29
   3  -5  -4 2366.63   12.17
  -3  -5   4 2247.94   16.17
  -3  -5   3  838.39    9.19
   3  -5  -3  865.31    7.26
   5   3  -3  826.18    9.14
   3   5   2   42.74    1.21
  -3  -5   2   45.24    2.26
   5   3  -2   44.10    2.34
  -5  -3  -1  826.61    6.47
  -3  -5   1  881.21    7.80
   5   3  -1  837.33    7.86
   3   5   1  822.64    5.88
   3   5   0 5068.26   16.84
  -5  -3   0 5020.51   17.19
  -3  -5   0 5155.07   16.59
  -3  -5  -1  857.16    5.66
   3   5  -1  817.80    7.56
   5   3   1  815.71    6.54
  -5  -3   1  838.34    7.75
  -5  -3   2   46.71    2.43
   5   3   2   44.84    1.62
   5  -3  -2   47.49    2.20
   3   5  -2   46.11    2.34
  -3  -5  -2   43.78    1.14
   5  -3  -3  881.02    8.35
  -5  -3   3  872.81    9.47
  -5  -3   4 2294.90   16.32
   5  -3  -4 2408.99   14.81
  -5  -3   5 1683.67   14.95
   5  -3  -5 1696.02   12.79
   5  -3  -6   69.54    3.27
  -3   5   6   66.63    2.60
  -5  -3   6   58.92    3.54
  -5  -3   7  178.40    6.00
   5  -3  -7  166.66    5.07
   5   3   8 1041.81   10.49
  -5  -3   8  960.68   13.70
  -5  -3   9  557.93   11.37
   5  -3  -9  532.66    9.79
   5   3   9  530.75    8.32
   3  -5   9  553.82   11.01
   3  -5  10   -0.66    3.92
  -5  -3  10   -2.75    4.45
  -3   5  10   -4.37    2.86
   5   3  10    4.54    2.83
   3  -5  11  297.94   10.05
   5   3  11  271.87    7.59
   3  -5  12  571.28   15.60
  -5  -3  12  657.86   16.21
  -5  -3  13  882.97   18.66
  -3   5  13  934.67   15.66
   5   3  13  959.75   15.16
   3  -5  13  868.79   18.10
   5   3  14  240.53   10.64
  -3   5  14  242.68   10.54
   3  -5  14  219.84   12.49
   5  -4  14  330.29   14.25
  -5   4  14  367.25   13.31
   5  -4  13   -2.09    7.10
  -5   4  13   -7.07    6.90
  -4  -5  13  -13.40    8.31
   4   5  13   -5.04    4.41
   5  -4  12  244.09   10.43
   4   5  12  246.26    6.36
  -4  -5  12  229.43   10.54
  -5   4  11  608.44   11.95
  -4  -5  11  567.05   13.52
   5  -4  11  581.05   12.98
  -4  -5  10  734.95   14.76
   5  -4  10  703.90   13.43
  -4  -5   9  402.19   10.32
  -5   4   9  416.10    8.69
   4  -5  -9  416.35    7.94
   4   5   9  442.67    6.00
  -4  -5   8   50.50    4.51
   4  -5  -8   53.15    3.38
  -5   4   8   44.16    3.58
   4   5   8   51.75    2.24
   4  -5  -7 1340.49   11.90
  -5   4   7 1399.88   13.72
   4   5   7 1307.09    7.96
  -4  -5   7 1349.72   16.16
   4  -5  -6 2465.96   15.54
  -4  -5   6 2368.02   19.59
   4   5   6 2454.11    8.70
  -5   4   6 2388.33   16.60
   5   4  -6 2301.22   18.59
   5   4  -5  358.10    7.16
  -5   4   5  349.65    6.25
  -4  -5   5  373.01    7.44
   5   4  -4   26.84    2.47
   4  -5  -4   22.35    1.83
  -4  -5   4   24.98    2.56
   5   4  -3  190.27    4.98
  -4  -5   3  201.09    4.86
   4   5   3  195.12    2.32
   4  -5  -3  213.26    4.04
  -4  -5   2 1236.45   10.66
   4   5   2 1157.98    6.53
   5   4  -2 1194.42   10.56
  -4  -5   1 1714.15   11.39
  -5  -4  -1 1768.59    9.41
   5   4  -1 1776.79   11.83
   4   5   1 1683.58    8.98
   4   5   0   31.81    1.81
  -4  -5   0   31.92    1.67
  -5  -4   0   32.37    1.72
   5   4   0   34.69    1.88
   4   5  -1 1711.80   11.50
  -5  -4   1 1793.70   11.85
  -4  -5  -1 1750.07    8.94
   5   4   1 1742.57    9.86
   5   4   2 1172.88    7.35
  -4  -5  -2 1148.96    6.16
  -5  -4   2 1181.03   10.35
   5  -4  -2 1082.75    9.23
   4   5  -2 1149.57   10.16
   4   5  -3  223.28    5.11
  -5  -4   3  211.24    4.81
   5   4   3  209.63    3.07
   5  -4  -3  223.95    4.50
   4   5  -4   22.94    2.41
  -5  -4   4   24.94    2.48
   5  -4  -4   25.64    2.02
  -5  -4   5  351.54    7.26
   5  -4  -5  366.45    6.25
   5  -4  -6 2336.71   16.16
  -5  -4   6 2234.19   18.91
   5  -4  -7 1332.86   13.07
  -5  -4   7 1323.20   15.44
  -4   5   7 1359.01   12.37
  -4   5   8   53.98    3.39
   5  -4  -8   50.66    3.49
  -5  -4   8   55.46    4.50
   5   4   8   58.04    2.83
  -4   5   9  372.68    8.30
  -5  -4   9  375.40    9.59
   5   4  10  814.40   10.73
  -5  -4  10  811.27   14.94
   4  -5  10  793.31   13.88
  -4   5  10  793.93   12.37
   4  -5  11  557.64   12.75
   5   4  11  494.49    9.65
  -4   5  11  481.16   10.85
  -5  -4  11  547.68   13.12
   4  -5  12  215.80    9.54
  -5  -4  12  236.44   10.43
   4  -5  13   -1.26    8.15
   5   4  13    2.11    5.41
  -5  -4  13  -19.22    8.20
  -5  -4  14  325.95   15.03
   4  -5  14  318.20   14.89
   5   5   0 5365.30   20.03
  -5  -5   0 5392.88   19.15
  -5  -5   1 1505.18   11.17
  -5  -5  -1 1557.66    9.31
   5   5   1 1562.93    9.77
   5   5  -1 1585.46   11.54
  -5  -5   2  176.29    4.33
   5   5   2  176.92    2.99
   5   5  -2  187.21    4.51
   5  -5  -3 2183.94   13.52
   5   5   3 2101.02    9.12
   5   5  -3 2067.18   15.49
  -5  -5   3 2062.33   15.41
   5   5  -4 2894.29   19.13
  -5  -5   4 2973.55   19.72
   5  -5  -4 2930.87   16.06
   5   5   4 2957.39    9.91
   5   5   5 2909.44    9.48
  -5  -5   5 2906.95   20.57
   5   5  -5 2807.75   20.05
   5  -5  -5 2912.35   16.90
   5  -5  -6 1675.73   13.52
   5   5  -6 1646.17   16.84
  -5  -5   6 1570.05   16.35
   5   5   7   45.26    1.87
   5  -5  -7   46.96    3.02
  -5  -5   7   55.83    4.20
  -5   5   7   52.78    3.35
  -5  -5   8 1396.09   17.41
  -5   5   8 1417.57   14.25
   5   5   8 1454.28    9.77
  -5   5   9  359.63    8.04
   5  -5  -9  346.35    7.82
   5   5   9  364.06    5.61
  -5  -5   9  366.68    9.87
  -5   5  10   37.05    4.20
   5   5  10   37.83    2.92
   5  -5 -10   35.61    4.08
  -5  -5  10   37.99    5.30
   5   5  11   31.58    3.46
  -5   5  11   33.92    4.69
   5  -5  11   41.98    5.85
  -5  -5  11   47.05    6.30
   5  -5  12  343.52   11.88
  -5  -5  12  361.88   12.27
  -5   5  12  372.21   10.62
  -5  -5  13  582.71   16.82
   5  -5  13  589.60   15.55
   5   5  13  598.99    9.38
   6   0   0 5512.03   19.43
  -6   0   1  406.69    5.88
   6   0  -1  432.69    5.76
   6   0  -2   48.31    2.38
  -6   0   2   48.36    2.43
  -6   0   3   26.61    2.23
   6   0  -3   21.79    2.11
   0  -6  -3   21.93    0.89
   6   0  -4 1626.40   13.13
  -6   0   4 1640.84   13.45
   6   0  -5  980.89   11.09
  -6   0   5  951.73   11.08
   6   0  -6   38.30    2.92
   0  -6   6   39.16    3.09
  -6   0   6   39.72    3.10
   6   0  -7 1370.54   14.65
  -6   0   7 1326.00   14.64
  -6   0   8 1363.02   15.83
   0   6   8 1388.53    9.62
   6   0  -8 1363.57   15.18
   0  -6   8 1401.04   16.52
   0   6   9  364.58    5.88
   6   0  -9  366.70    8.74
   0  -6   9  384.59    9.60
  -6   0   9  387.08    9.38
   0   6  10  473.83    7.41
  -6   0  10  483.56   11.08
   6   0  11   56.16    5.39
  -6   0  11   38.92    5.45
   0   6  11   43.27    3.62
   0  -6  11   52.08    5.89
   0  -6  12 1143.61   20.01
   0   6  12 1181.01   12.70
   6   0  12 1180.73   18.28
  -6   0  12 1250.05   20.46
  -6   0  13  599.33   15.82
   6   0  13  657.00   15.25
   6   0  14   37.53    9.19
  -6   0  14   35.18    9.29
   0  -6  14   18.84    9.34
  -6   1  14  651.70   17.90
   6  -1  14  686.58   17.47
   6  -1  13  295.11   11.38
  -6   1  13  284.66   11.49
   6  -1  12   49.60    6.67
  -6   1  12   67.73    7.39
   1   6  12   50.60    4.08
  -1  -6  12   78.12    7.85
  -1  -6  11  485.58   12.73
   6  -1  11  493.41   11.59
   1   6  11  535.18    8.04
  -6   1  11  531.53   12.47
  -1  -6  10  380.20   10.36
   6  -1  10  351.44    9.31
  -6   1  10  351.06   10.22
   1   6   9   11.98    1.88
  -6   1   9    6.39    3.36
   6   1  -9    9.88    3.32
  -1  -6   9    8.45    3.83
  -1  -6   8   29.42    3.78
   1   6   8   27.10    1.72
  -6   1   8   28.31    3.59
   6   1  -8   28.27    3.44
  -1  -6   7  691.52   11.35
   6   1  -7  673.24   10.87
  -6   1   7  633.81   10.65
  -1  -6   6 2516.97   19.42
   6   1  -6 2750.23   20.37
  -6   1   6 2593.43   18.92
   1  -6  -6 2691.95   11.69
  -1  -6   5  428.43    7.92
   6   1  -5  439.75    7.63
  -6   1   5  432.01    7.30
   1  -6  -5  424.62    4.54
   1  -6  -4  238.64    3.21
  -1  -6   4  236.12    5.42
  -6   1   4  216.64    5.15
   6   1  -4  238.19    5.52
  -6   1   3  276.50    5.30
   6   1  -3  250.65    5.13
  -1  -6   3  274.47    5.49
   1  -6  -3  237.10    3.05
  -6   1   2 3064.66   15.82
   6   1  -2 3027.43   16.23
   6   1  -1  296.69    4.80
   6   1   0    6.63    1.30
  -6  -1   1  285.79    4.80
   6   1   1  261.09    4.15
   6  -1  -1  272.43    4.69
  -6  -1   2 3280.18   17.05
   6  -1  -2 3114.85   16.07
   6  -1  -3  235.94    5.20
  -6  -1   3  282.55    5.52
  -6  -1   4  242.77    5.50
   6  -1  -4  240.67    5.27
   6  -1  -5  442.54    7.34
  -6  -1   5  447.72    7.77
  -6  -1   6 2590.66   19.58
   6  -1  -6 2477.35   18.70
   6  -1  -7  708.26   10.76
   1  -6   7  657.85   10.66
  -6  -1   7  647.54   10.93
  -6  -1   8   40.91    4.16
  -1   6   8   43.63    2.36
   6  -1  -8   38.54    3.59
   1  -6   8   37.93    3.93
  -6  -1   9    3.72    3.51
   1  -6   9   12.42    3.85
   6  -1  -9    5.56    2.96
  -1   6   9    9.55    2.16
  -6  -1  10  409.89   10.66
   6   1  10  440.27    9.45
  -1   6  10  417.71    7.20
   1  -6  10  388.69   10.54
  -6  -1  11  479.82   12.11
  -1   6  11  491.35    8.42
   1  -6  11  449.61   12.29
   6   1  11  455.76   10.49
  -6  -1  12   61.05    7.43
   6   1  12   77.35    6.67
   1  -6  12   59.63    7.31
  -1   6  12   71.93    4.90
  -6  -1  13  256.79   11.72
   1  -6  13  239.74   11.59
  -6  -1  14  577.61   17.94
   6   1  14  560.00   15.26
   1  -6  14  533.70   17.87
  -6   2  14  174.40   11.84
   6  -2  14  200.65   12.54
   6  -2  13  700.71   17.21
  -2  -6  13  696.43   17.63
   6  -2  12  624.37   14.53
  -6   2  12  647.58   14.26
  -2  -6  12  565.45   14.76
   2   6  12  571.79    8.15
  -2  -6  11   29.06    5.87
  -6   2  11   33.68    5.22
   6  -2  11   23.41    5.17
   2   6  11   37.29    2.90
  -6   2  10  167.16    6.93
  -2  -6  10  140.74    7.41
   2   6  10  157.75    3.87
   2   6   9  784.23    6.72
  -2  -6   9  803.00   14.03
  -6   2   9  797.30   12.62
  -6   2   8 1743.14   17.22
   6   2  -8 1651.67   17.57
  -2  -6   8 1714.92   18.61
   6   2  -7  310.64    7.42
   2  -6  -7  307.93    5.12
  -6   2   7  292.75    6.98
  -2  -6   6   36.74    3.22
   6   2  -6   37.90    3.13
   2  -6  -6   35.92    1.92
  -6   2   6   36.37    3.05
  -6   2   5 1070.23   11.35
   2  -6  -5 1123.56    8.06
   6   2  -5 1090.35   11.96
   2  -6  -4 3249.83   12.65
  -6   2   4 3341.20   18.77
   6   2  -4 3073.35   18.82
  -2  -6   4 3132.41   19.33
  -6   2   3  431.71    6.37
   2  -6  -3  401.54    4.54
  -2  -6   3  424.95    6.68
   6   2  -3  416.21    6.76
   6   2  -2  163.30    3.97
  -2  -6   2  164.11    3.96
   6   2  -1 1477.52   10.84
  -2  -6   1 1461.00   10.16
  -6  -2   0 4422.78   17.27
   6   2   0 4535.62   18.01
  -2  -6   0 4447.36   15.64
   6  -2  -1 1513.09   10.77
  -2  -6  -1 1509.23    7.88
  -6  -2   1 1475.13   10.94
   6   2   1 1471.20    9.66
  -6  -2   2  167.45    4.18
  -2  -6  -2  163.13    2.13
   6   2   2  173.56    3.45
   6  -2  -2  163.24    3.93
   6  -2  -3  456.59    6.45
  -6  -2   3  441.86    6.84
   6  -2  -4 3005.34   17.79
  -6  -2   4 3277.95   19.94
   6  -2  -5 1105.21   11.23
  -6  -2   5 1094.56   12.24
   6  -2  -6   36.96    2.89
  -6  -2   6   44.63    3.41
   6  -2  -7  264.41    6.61
  -6  -2   7  269.24    7.48
   2  -6   8 1671.11   18.13
   6  -2  -8 1708.62   16.80
  -2   6   8 1730.80   12.90
   6  -2  -9  730.95   12.09
   2  -6   9  755.39   13.12
  -6  -2   9  761.55   13.41
   6  -2 -10  172.90    6.85
   2  -6  10  159.98    7.45
  -2   6  10  185.78    5.49
  -6  -2  10  172.89    7.56
  -6  -2  11   40.12    6.24
   2  -6  11   38.49    5.63
  -2   6  11   43.37    4.02
  -2   6  12  664.47   11.13
   2  -6  12  624.31   15.40
   6   2  12  611.13   12.79
  -6  -2  12  612.95   14.81
  -6  -2  13  813.75   18.12
   2  -6  13  771.10   18.11
   2  -6  14  130.58   11.68
  -6  -2  14  142.52   11.59
  -3  -6  14  463.83   16.29
   6  -3  14  451.20   15.76
   6  -3  13   34.14    7.68
  -6   3  13   32.10    7.68
  -3  -6  13   15.93    8.10
   6  -3  12  105.11    7.69
  -6   3  12  121.91    7.77
   3   6  12  105.15    3.97
   6  -3  11  325.17    9.91
   3   6  11  297.10    5.10
  -6   3  11  282.92    9.71
  -3  -6  11  312.87   10.90
  -3  -6  10  479.95   12.22
  -6   3  10  521.60   11.19
  -3  -6   9   68.16    5.16
  -6   3   9   70.28    4.80
   3  -6  -8  122.60    4.33
  -3  -6   8  136.40    6.09
   6   3  -8  120.27    5.81
  -6   3   8  134.77    5.52
  -3  -6   7 1194.87   15.15
   3  -6  -7 1195.55   11.13
   6   3  -7 1165.03   14.63
  -6   3   7 1222.53   13.20
  -3  -6   6 1814.92   17.05
  -6   3   6 1914.11   15.87
   6   3  -6 1819.94   16.75
   3  -6  -5  139.73    3.60
   6   3  -5  134.65    5.16
  -6   3   5  164.32    4.61
  -3  -6   5  149.46    4.94
  -6   3   4  232.38    5.18
   6   3  -4  235.55    5.46
  -3  -6   4  257.05    6.09
   3  -6  -4  249.42    4.15
  -3  -6   3 1008.16   11.34
   6   3  -3 1041.58   10.74
  -3  -6   2 4657.90   21.37
   6   3  -2 4867.25   21.48
   6   3  -1 1232.57   10.11
  -3  -6   1 1221.59    9.55
  -3  -6   0  147.89    3.14
   6   3   0  148.35    3.42
  -6  -3   0  139.24    3.25
  -3  -6  -1 1291.27    7.82
   6   3   1 1278.55    9.15
  -6  -3   1 1226.12   10.04
  -6  -3   2 4724.99   20.98
   6   3   2 4822.59   16.49
   6  -3  -3 1130.15   10.10
   6   3   3 1188.88    8.33
  -6  -3   4  252.95    5.90
   6  -3  -4  220.86    5.12
   6  -3  -5  120.20    4.07
  -6  -3   5  132.55    5.01
   6  -3  -6 1816.42   15.16
  -6  -3   6 1799.70   17.36
   6  -3  -7 1266.55   13.39
  -6  -3   7 1201.84   15.15
  -6  -3   8  132.77    5.98
   6  -3  -8  102.72    5.05
  -3   6   9   63.19    3.68
   3  -6   9   59.53    5.10
   6  -3  -9   67.03    4.57
   6   3   9   66.82    3.91
  -6  -3   9   63.33    5.42
   6  -3 -10  471.77   10.37
   3  -6  10  468.27   11.79
  -3   6  10  543.77    9.20
   6   3  10  535.63    9.77
  -6  -3  10  471.11   12.00
  -3   6  11  379.35    8.71
   3  -6  11  347.45   10.64
   6   3  12   92.74    6.59
   3  -6  12   99.47    7.93
  -6  -3  12   93.47    8.20
  -6  -3  13   19.93    8.28
   3  -6  13   16.99    7.18
   6   3  13   21.25    6.09
   3  -6  14  374.42   15.51
  -6  -3  14  419.61   16.25
  -6   4  13  627.74   15.24
  -4  -6  13  617.17   16.70
  -6   4  12  437.55   12.27
  -4  -6  12  424.79   13.21
   6  -4  12  452.88   12.77
  -4  -6  11  116.06    7.85
  -6   4  11  132.13    7.27
   6  -4  11  126.56    7.38
   4   6  11  106.75    3.33
  -4  -6  10   34.17    5.35
   4   6  10   30.14    1.94
  -6   4  10   36.14    4.67
   4  -6  -9  422.65    7.79
  -4  -6   9  397.67   10.55
  -6   4   9  449.80    9.54
   4  -6  -8 1411.02   13.12
  -6   4   8 1392.63   15.46
  -4  -6   8 1400.64   17.56
   6   4  -7  407.74    8.80
  -4  -6   7  438.39    9.34
  -6   4   7  441.32    8.25
   4  -6  -7  432.53    6.95
  -6   4   6  321.16    6.52
  -4  -6   6  314.55    7.72
   4  -6  -6  304.00    5.64
   6   4  -6  295.89    7.20
   6   4  -5 1258.40   13.75
  -4  -6   5 1282.93   13.84
   4  -6  -5 1307.09   10.65
   4  -6  -4 1621.47   11.14
   6   4  -4 1697.50   15.24
   4   6   3 1363.05    5.74
   4  -6  -3 1366.60    9.91
   6   4  -3 1333.69   12.48
  -4  -6   3 1349.94   12.44
   4   6   2  876.02    6.01
   6   4  -2  817.99    9.15
  -4  -6   2  880.05    9.34
   6   4  -1  323.46    5.49
   4   6   1  320.54    4.28
  -4  -6   1  332.67    5.37
  -6  -4  -1  321.19    4.61
   4   6   0 1312.75    9.58
  -4  -6   0 1318.67    9.59
  -6  -4   0 1269.13    9.71
   6   4   0 1303.57    9.94
  -4  -6  -1  324.84    4.35
   4   6  -1  295.85    5.20
   6   4   1  324.57    4.66
  -6  -4   1  326.02    5.37
   6  -4  -2  855.96    8.68
  -6  -4   2  806.41    9.08
   6   4   2  870.33    7.10
  -4  -6  -2  868.71    5.72
   4   6  -2  807.13    9.02
   6   4   3 1421.69    8.71
  -6  -4   3 1451.03   13.26
   4   6  -3 1414.98   13.02
   6  -4  -3 1367.17   11.35
   6   4   4 1622.28    9.17
   6  -4  -4 1556.79   12.42
  -6  -4   4 1602.20   14.62
  -6  -4   5 1282.63   13.84
   6  -4  -5 1228.18   12.20
   6  -4  -6  307.04    6.43
  -6  -4   6  312.57    7.47
   6  -4  -7  437.52    8.03
  -6  -4   7  426.55    9.23
   6  -4  -8 1323.79   14.37
  -6  -4   8 1350.15   17.27
  -6  -4   9  423.79   10.68
   6   4   9  402.70    6.98
   6  -4  -9  434.02    9.23
   6  -4 -10   38.26    4.33
   4  -6  10   37.18    4.95
  -6  -4  10   34.02    5.58
   6   4  10   48.82    3.72
  -6  -4  11   75.40    7.02
   6   4  11   81.66    5.43
  -6  -4  12  444.66   13.71
   4  -6  12  429.94   13.37
   6   4  12  449.51    9.46
   4  -6  13  601.58   17.33
  -6  -4  13  555.06   16.59
   6   4  13  539.45   10.90
  -6   5  13   29.07    7.68
  -5  -6  13    9.92    8.24
   6  -5  13   33.18    8.54
  -5  -6  12  158.57   10.04
   6  -5  12  137.17    8.78
  -5  -6  11  519.34   13.38
   6  -5  11  505.19   12.88
   5  -6 -10  865.02   12.53
  -5  -6  10  845.67   15.64
   5  -6  -9  576.57    9.48
  -5  -6   9  529.50   12.29
  -6   5   9  588.68   10.43
   5  -6  -8   18.02    2.83
  -6   5   8   23.04    3.32
  -5  -6   8   19.67    3.87
  -5  -6   7  396.15    9.21
   6   5  -7  389.25    9.19
   5  -6  -6 1208.75   11.47
   6   5  -6 1167.53   14.02
  -5  -6   5    7.76    2.44
   6   5  -5    3.58    2.19
   5  -6  -5    5.13    1.68
   6   5  -4  381.07    7.48
  -5  -6   4  363.91    7.41
   5  -6  -4  363.96    6.00
   6   5  -3  714.03    9.69
  -5  -6   3  670.42    9.04
   5  -6  -3  673.83    7.72
   5   6   3  642.63    5.15
  -5  -6   2 2284.72   15.43
   5   6   2 2279.23   10.99
   6   5  -1 2457.63   15.28
  -5  -6   1 2298.72   14.04
   5   6   1 2401.26   12.48
  -6  -5  -1 2280.18   12.41
  -5  -6   0   23.58    1.80
   5   6   0   26.62    2.03
  -6  -5   0   28.93    1.95
   6   5   0   25.83    2.01
   5   6  -1 2415.83   14.90
  -5  -6  -1 2447.29   12.12
   6   5   1 2401.36   12.93
  -6  -5   1 2437.79   14.80
  -5  -6  -2 2154.06    9.88
  -6  -5   2 2166.11   15.72
   5   6  -2 2110.82   14.89
   6   5   2 2115.00   11.48
   5   6  -3  750.33    9.65
   6  -5  -3  730.19    8.59
   6   5   3  756.90    6.23
  -6  -5   3  713.95    9.36
  -6  -5   4  350.20    7.09
   6  -5  -4  359.35    6.15
   6   5   4  371.61    4.18
   5   6  -4  337.96    6.98
   6  -5  -5    6.67    1.97
   6   5   5    6.84    1.07
  -6  -5   5    8.73    2.41
   5   6  -5   10.19    2.59
  -6  -5   6 1055.37   13.66
   6  -5  -6 1147.04   11.89
   6  -5  -7  345.65    7.40
  -6  -5   7  377.21    8.70
  -6  -5   8   29.31    4.02
   6  -5  -8   25.82    3.15
   6   5   8   27.46    2.13
  -6  -5   9  549.62   12.26
   6  -5  -9  588.56   10.47
   6  -5 -10  884.42   13.19
  -6  -5  10  869.43   16.00
   6   5  10  861.59    9.30
   6   5  11  557.27    8.20
   5  -6  11  510.79   13.12
  -6  -5  11  545.36   14.04
   5  -6  12  149.14    8.99
  -6  -5  12  130.02    9.33
   6   5  12  150.50    5.67
  -6  -5  13   22.49    8.42
   5  -6  13    3.81    7.61
   6   5  13   11.39    4.08
   6   6   0  731.75    8.16
  -6  -6   0  721.09    7.79
   6   6   1   52.87    2.36
  -6  -6  -1   48.55    2.19
  -6  -6   1   43.96    2.70
   6   6  -1   47.70    2.65
   6   6   2  574.19    6.17
  -6  -6  -2  577.80    5.88
  -6  -6   2  527.66    7.79
   6   6  -2  582.14    8.33
   6  -6  -3 1505.72   12.21
   6   6   3 1523.95    8.96
  -6  -6   3 1493.26   13.56
   6   6  -4 2132.74   17.53
   6   6   4 2224.27    9.70
   6  -6  -4 2235.37   15.18
  -6  -6   4 2131.50   17.53
  -6  -6   5  714.66   10.88
   6   6  -5  715.10   10.79
   6   6   5  697.03    4.80
   6  -6  -5  730.49    9.17
  -6  -6   6  233.02    6.93
   6  -6  -6  255.85    5.87
   6   6  -6  245.20    7.15
  -6  -6   7  152.15    6.15
   6   6   7  121.78    2.04
   6  -6  -7  163.33    5.12
   6   6   7  120.85    2.06
  -6  -6   8 1290.46   17.32
   6   6   8  907.26    5.57
   6   6   8  740.78    4.67
   6  -6  -8 1250.01   13.93
  -6  -6   9  513.50   11.68
   6  -6  -9  559.65   10.08
  -6  -6  10   44.35    5.69
   6  -6 -10   43.48    4.40
   6  -6  11   87.40    7.34
  -6  -6  11  104.38    8.00
   6  -6  12  293.83   11.44
  -6  -6  12  248.71   11.91
  -6  -6  13  201.66   12.79
   6  -6  13  270.95   12.88
   7   0   0    1.66    1.36
   7   0  -1 1648.07   12.09
   7   0  -2 2034.55   13.88
  -7   0   2 2038.75   13.98
  -7   0   3 1610.68   13.00
   7   0  -3 1748.88   13.78
   0  -7  -4  256.87    2.54
  -7   0   4  267.09    5.92
   7   0  -4  264.79    5.78
   7   0  -5 1998.01   16.37
  -7   0   5 1968.39   16.34
   0  -7   6 3262.92   22.91
   7   0  -6 3229.93   22.01
  -7   0   7  406.50    9.05
   0  -7   7  422.85    9.35
   7   0  -7  432.65    8.68
   0  -7   8  404.99    9.77
   7   0  -8  421.52    9.18
  -7   0   8  432.36    9.80
  -7   0   9    4.44    3.68
   0  -7   9    1.50    3.66
   7   0  -9    0.78    3.07
  -7   0  10  657.18   13.44
   0  -7  10  687.89   14.46
   7   0 -10  681.79   12.93
  -7   0  11  519.09   13.06
   0  -7  11  478.39   12.77
   7   0  11  540.73   11.99
   7   0  12    4.59    5.74
  -7   0  12   14.97    5.98
   0  -7  12   -1.42    6.43
   0  -7  13  180.95   11.39
  -7   0  13  183.16   11.03
  -7   1  13  434.29   14.50
   7  -1  13  457.50   13.83
   7  -1  12  566.40   13.45
  -1  -7  12  529.29   14.38
  -7   1  12  528.07   13.74
  -1  -7  11   36.43    5.98
  -7   1  11   51.66    5.79
   7  -1  11   50.18    5.42
  -1  -7  10  273.43    9.50
  -7   1  10  296.01    9.03
   7   1  -9  919.98   14.03
  -7   1   9  989.41   14.69
  -7   1   8  769.14   12.16
   7   1  -8  762.35   12.01
  -1  -7   8  778.91   12.97
   7   1  -7  370.33    8.44
  -7   1   7  377.15    8.24
  -1  -7   7  382.62    8.67
   1  -7  -6   63.89    2.09
  -1  -7   6   67.68    3.94
   7   1  -6   61.68    3.64
  -7   1   6   71.59    3.85
  -1  -7   5  421.34    7.89
  -7   1   5  420.05    7.69
   7   1  -5  418.90    7.90
   1  -7  -5  408.17    4.16
   1  -7  -4 2802.32   10.50
  -1  -7   4 2818.38   18.76
  -7   1   4 2869.40   18.10
   7   1  -4 2840.68   19.17
   7   1  -3    6.93    1.77
  -1  -7   3    4.38    2.29
  -7   1   3    6.29    1.81
   7   1  -2  970.02    9.97
   7   1  -1 2347.85   14.49
   7  -1   0 4297.31   19.57
   7   1   0 4495.67   19.15
  -7  -1   1 2315.17   14.25
   7  -1  -1 2246.66   13.94
   7   1   1 2253.15   13.20
  -7  -1   2  970.04    9.75
   7  -1  -2  946.32    9.52
  -7  -1   3    6.55    1.89
   7  -1  -3    6.75    1.83
  -7  -1   4 2975.02   19.21
   7  -1  -4 2957.63   18.51
   7  -1  -5  371.32    7.06
  -7  -1   5  385.13    7.45
  -7  -1   6   58.01    3.67
   7  -1  -6   54.46    3.52
   1  -7   7  359.25    8.41
  -7  -1   7  373.00    8.47
   7  -1  -7  347.90    7.57
   1  -7   8  764.07   12.82
  -7  -1   8  771.23   12.58
   7  -1  -8  821.13   12.39
   7  -1  -9 1023.72   14.21
  -7  -1   9 1043.50   15.46
   1  -7   9 1006.13   15.22
   7  -1 -10  259.62    8.41
   7   1  10  262.86    8.02
   1  -7  10  240.26    8.83
   7   1  11   57.21    5.35
  -7  -1  11   44.64    6.16
   1  -7  11   47.78    6.81
   1  -7  12  516.02   14.39
  -7  -1  12  543.01   14.34
  -7  -1  13  469.12   14.92
   1  -7  13  352.43   13.53
  -7   2  13  175.87   10.22
   7  -2  13  157.91   10.02
  -2  -7  13  156.30   10.91
  -2  -7  12   38.33    7.26
  -7   2  12   56.39    7.31
   7  -2  12   49.71    6.67
   7  -2  11  380.04   10.77
  -7   2  11  358.33   10.68
  -2  -7  11  375.84   11.66
  -7   2  10  431.15   10.98
  -2  -7  10  465.50   12.03
  -7   2   9  247.54    8.13
   7   2  -9  277.82    8.29
  -2  -7   9  257.17    8.48
  -2  -7   8  190.55    6.94
   7   2  -8  175.21    6.65
  -7   2   7 1110.83   13.62
  -2  -7   7 1017.03   14.19
   7   2  -7  944.24   13.41
   2  -7  -7 1036.93    8.79
   2  -7  -6 1718.13   10.73
  -2  -7   6 1706.32   16.85
  -7   2   6 1749.75   15.86
   2  -7  -5  744.86    6.67
  -7   2   5  803.83   10.38
  -2  -7   5  744.94   10.67
   7   2  -5  817.73   10.79
   7   2  -4  287.08    6.42
   2  -7  -4  311.98    4.16
  -7   2   4  302.65    6.00
  -2  -7   4  310.36    6.48
  -2  -7   3 1560.97   13.13
  -7   2   3 1571.22   13.14
   7   2  -2 3070.07   17.74
  -2  -7   2 3041.36   17.06
   7   2  -1  258.01    5.06
  -2  -7   1  255.61    4.71
  -7  -2   0    0.71    1.35
  -2  -7   0    1.84    1.10
   7   2   0    1.75    1.35
   7   2   1  313.81    4.95
   7  -2  -1  316.85    5.47
  -2  -7  -1  307.40    4.03
  -7  -2   1  302.54    5.30
  -2  -7  -2 3096.76   10.68
   7   2   2 3053.46   14.79
  -7  -2   2 3128.27   17.74
   7  -2  -2 3077.89   17.24
  -7  -2   3 1619.46   13.82
   7  -2  -3 1655.32   13.25
  -7  -2   4  295.92    6.36
   7  -2  -4  280.06    5.88
  -7  -2   5  758.32   10.61
   7  -2  -5  829.03   10.21
   7  -2  -6 1741.55   15.49
  -7  -2   6 1709.47   16.82
   7  -2  -7  985.09   12.94
  -7  -2   7 1018.80   13.99
   2  -7   8  188.27    7.10
   7  -2  -8  187.05    6.63
  -7  -2   9  258.06    8.76
   2  -7   9  258.68    8.66
   7  -2  -9  255.18    7.83
   7  -2 -10  517.02   11.07
  -7  -2  10  495.88   11.82
   2  -7  10  513.52   11.92
   2  -7  11  321.88   10.69
  -7  -2  11  354.81   11.32
   7   2  12   61.27    6.12
  -7  -2  12   63.45    7.84
   2  -7  13  144.28   10.15
  -7  -2  13  165.96   10.93
   7   2  13  172.40    9.02
  -7   3  13  585.19   15.78
   7  -3  13  573.36   15.62
   7  -3  12  479.23   13.30
  -3  -7  12  443.59   13.54
  -7   3  12  497.61   13.29
  -7   3  11   67.24    6.20
  -3  -7  11   51.61    6.75
   7  -3  11   54.44    5.99
  -7   3  10   44.86    4.86
  -3  -7  10   41.76    5.50
  -7   3   9  483.23   10.07
   7   3  -9  479.00   10.98
   7   3  -8 1354.33   16.56
   3  -7  -8 1366.91   11.72
  -7   3   8 1319.90   15.55
   3  -7  -7  342.46    5.68
  -7   3   7  369.52    8.11
   7   3  -7  338.94    8.38
  -3  -7   7  346.21    8.32
  -3  -7   6   90.77    4.57
   7   3  -6   99.79    4.57
   3  -7  -6   81.51    3.01
  -7   3   6   94.10    4.42
   3  -7  -5  156.07    3.73
  -7   3   5  148.49    4.67
   7   3  -5  141.00    4.98
  -3  -7   5  137.74    5.22
  -3  -7   4 1312.81   13.69
   7   3  -4 1390.73   13.77
   7   3  -3  717.22    9.40
  -3  -7   3  709.51    9.28
   7   3  -2   12.05    1.94
  -3  -7   2    8.36    1.83
  -3  -7   1  872.75    9.04
   7   3  -1  812.99    9.34
  -3  -7   0  244.76    4.17
  -7  -3   0  237.31    4.67
   7   3   0  237.41    4.67
   7   3   1  956.48    8.54
  -7  -3   1  955.73    9.57
  -3  -7  -1  951.56    7.24
  -7  -3   2    9.51    2.02
  -3  -7  -2    7.89    0.93
   7  -3  -2    6.68    1.78
   7   3   2    7.34    1.38
   7   3   3  725.61    7.11
  -7  -3   3  689.51    9.14
   7  -3  -3  704.36    8.61
  -7  -3   4 1503.08   14.39
   7  -3  -4 1453.48   12.79
   7  -3  -5  125.46    4.37
  -7  -3   5  140.11    5.01
   7  -3  -6  112.37    4.37
  -7  -3   6  101.66    4.75
   7  -3  -7  386.42    8.02
  -7  -3   7  359.55    8.74
  -7  -3   8 1313.27   17.25
   7  -3  -8 1267.37   14.83
  -7  -3   9  461.34   10.93
   3  -7   9  424.02   10.31
   7  -3  -9  444.73   10.01
   7   3  10   42.80    4.08
   7  -3 -10   35.92    4.65
   3  -7  10   36.37    4.97
  -7  -3  10   43.55    5.48
  -7  -3  11   36.51    6.27
   7  -3 -11   52.82    5.67
   7   3  11   39.70    4.87
   3  -7  12  450.55   13.30
  -7  -3  12  436.26   13.74
   7   3  12  460.50   11.10
   3  -7  13  537.04   16.24
  -7  -3  13  541.88   15.79
   7   3  13  533.02   12.37
  -7   4  13   53.18    8.08
  -4  -7  13   37.65    8.50
   7  -4  13   46.40    8.19
  -4  -7  12  120.21    9.22
   7  -4  12  120.30    8.58
  -7   4  12  136.70    8.10
  -4  -7  11  511.21   13.83
  -7   4  11  543.83   12.67
  -4  -7  10  561.77   13.33
  -7   4  10  550.31   11.77
  -7   4   9  277.97    8.05
  -4  -7   9  257.15    9.10
   4  -7  -9  271.01    6.41
  -7   4   8   76.54    4.46
   7   4  -8   67.51    4.87
  -4  -7   8   76.20    5.14
   4  -7  -8   60.49    3.72
  -7   4   7  614.70    9.91
   7   4  -7  581.48   10.79
   4  -7  -7  616.28    8.23
  -4  -7   7  581.84   11.39
  -7   4   6 1545.09   15.19
  -4  -7   6 1552.07   16.80
   4  -7  -6 1616.38   12.50
   4  -7  -5   93.26    3.21
   7   4  -5   96.43    4.40
  -4  -7   5   96.34    4.46
   4  -7  -4  678.17    7.58
  -4  -7   4  682.76    9.91
  -4  -7   3 1635.51   14.20
   7   4  -3 1656.30   14.52
   7   4  -2 2527.07   16.80
  -4  -7   2 2485.30   16.21
  -4  -7   1 3951.02   18.90
   7   4  -1 3880.51   19.45
  -7  -4  -1 3963.70   17.49
   7   4   0  192.94    4.34
  -7  -4   0  189.63    4.17
  -4  -7   0  193.89    4.04
  -7  -4   1 3931.94   19.34
  -4  -7  -1 3855.09   14.75
   7  -4  -2 2655.16   16.23
  -4  -7  -2 2708.61   10.76
   7   4   2 2658.11   13.99
   7   4   3 1635.61   10.47
  -7  -4   3 1627.31   14.40
   7  -4  -3 1603.61   13.11
  -7  -4   4  655.08    9.87
   7  -4  -4  650.10    8.64
   7   4   4  666.48    6.59
   7  -4  -5   71.73    3.59
  -7  -4   5   82.54    4.21
   7  -4  -6 1707.78   15.09
  -7  -4   6 1270.57   16.37
  -7  -4   7  587.45   11.26
   7  -4  -7  590.19   10.03
  -7  -4   8   42.83    4.80
   7  -4  -8   68.77    4.50
   7   4   9  274.31    6.12
   7  -4  -9  262.31    7.85
  -7  -4   9  262.11    8.98
  -7  -4  10  577.98   13.34
   4  -7  10  553.97   12.40
   7  -4 -10  591.65   11.43
   7  -4 -11  542.35   11.99
  -7  -4  11  529.63   13.53
   4  -7  12  117.31    8.93
  -7  -4  12  132.62    9.70
   7   4  12  119.45    6.11
   7   4  13   44.73    5.93
   4  -7  13   53.66    9.38
  -7  -4  13   44.59    8.71
  -5  -7  13  257.67   13.24
   7  -5  13  281.44   12.13
   7  -5  12  261.09   11.11
  -5  -7  12  284.87   11.74
  -7   5  12  286.76   10.90
  -5  -7  11   26.59    6.30
  -7   5  11   33.14    5.65
   5  -7 -10  103.28    5.19
  -7   5  10  104.86    6.38
  -5  -7  10  102.50    7.35
  -5  -7   9  517.27   11.99
  -7   5   9  520.69   10.55
  -5  -7   8 1239.20   17.35
   5  -7  -8 1269.34   13.15
   5  -7  -7  165.38    4.88
   7   5  -7  158.56    6.13
  -5  -7   7  148.68    6.43
   5  -7  -6  233.57    5.49
   7   5  -6  264.54    7.20
  -5  -7   6  256.56    7.45
   7   5  -5  968.10   12.89
  -5  -7   5  949.91   12.71
   5  -7  -5  971.91    9.98
   7   5  -4 2203.24   19.12
  -5  -7   4 2253.39   18.22
   7   5  -3  510.39    8.29
  -5  -7   3  548.24    8.59
   5   7   3  530.01    4.82
   5   7   2  795.54    6.73
  -5  -7   2  790.53    9.49
   7   5  -2  739.21    9.65
  -5  -7   1  139.82    4.12
  -7  -5  -1  152.78    3.67
   5   7   1  158.36    3.55
   7   5  -1  155.75    4.41
   7   5   0 1426.15   11.53
  -5  -7   0 1402.29   10.63
  -7  -5   0 1480.64   11.41
   5   7   0 1397.20   11.05
   7   5   1  136.25    3.54
   5   7  -1  126.94    3.90
  -7  -5   1  128.97    3.86
  -5  -7  -1  124.39    3.09
  -5  -7  -2  816.08    6.46
   5   7  -2  774.88    9.47
   7   5   2  809.69    7.68
  -7  -5   2  841.97    9.99
  -7  -5   3  536.19    8.59
   7   5   3  538.16    5.99
   7  -5  -3  503.02    7.53
   5   7  -3  536.22    8.41
   7   5   4 2440.83   11.94
   7  -5  -4 2369.08   16.55
  -7  -5   4 2408.43   19.27
   7   5   5 1024.23    7.62
   7  -5  -5 1018.94   11.42
  -7  -5   5 1024.50   13.18
   7   5   6  250.33    4.03
  -7  -5   6  264.03    7.37
   7  -5  -6  260.05    6.34
  -7  -5   7  139.40    6.13
   7  -5  -7  150.48    5.38
  -7  -5   8 1174.51   16.88
   7  -5  -8 1139.12   14.29
  -7  -5   9  540.52   12.23
   7   5   9  535.53    7.27
   7  -5  -9  492.29   10.26
   7   5  10  127.73    4.43
  -7  -5  10  102.77    7.28
   7  -5 -10  113.37    6.06
   7   5  11   36.30    3.69
  -7  -5  11   30.33    6.41
   5  -7  11   34.82    5.78
   7  -5 -11   45.92    5.49
   7   5  12  290.94    6.72
  -7  -5  12  281.89   11.89
   5  -7  12  275.68   11.05
  -7  -5  13  278.20   13.84
   5  -7  13  228.33   11.59
  -6  -7  13    7.99    8.63
   7  -6  13   -1.17    8.09
  -6  -7  12   62.43    8.10
   7  -6  12   60.34    7.63
  -6  -7  11  766.10   16.53
  -6  -7  10  983.22   17.06
   6  -7 -10 1064.51   14.17
  -6  -7   9  176.76    7.77
   6  -7  -9  116.39    5.74
  -6  -7   8   77.20    5.89
   6  -7  -8   92.84    4.56
  -6  -7   7  441.32   10.36
   7   6  -7  463.69   10.33
   6  -7  -7  448.51    8.20
  -6  -7   6 1333.35   16.06
   7   6  -6 1268.94   15.38
   6  -7  -5  149.51    4.53
  -6  -7   5  148.66    5.56
   7   6  -5  143.12    5.41
  -6  -7   4   73.23    4.23
   7   6  -4   97.70    4.46
   6   7   4   96.71    2.14
   6  -7  -4   93.82    3.64
   7   6  -3 1439.94   14.30
   6   7   3 1472.56    9.07
  -6  -7   3 1377.67   13.63
  -6  -7   2 3521.09   20.06
   6   7   2 3725.83   15.89
  -6  -7   1 1061.55   10.45
   7   6  -1 1066.80   10.94
  -7  -6  -1 1031.89    9.23
   7   6   0  596.47    7.81
  -6  -7   0  582.31    7.35
   6   7   0  570.50    7.46
  -7  -6   0  546.17    7.57
   7   6   1 1035.27    9.55
  -7  -6   1 1039.35   10.64
   6   7  -1 1050.04   10.84
  -6  -7  -1 1046.44    8.83
   7   6   2 3681.60   16.63
  -6  -7  -2 3702.48   14.81
  -7  -6   2 3657.98   21.36
   6   7  -2 3537.22   20.72
   7  -6  -3 1464.87   12.99
   7   6   3 1526.72   10.08
   6   7  -3 1448.92   14.23
  -7  -6   3 1483.44   14.31
   6   7  -4   95.69    4.26
   7   6   4  100.73    2.57
  -7  -6   4   97.95    4.32
   7  -6  -4  103.17    3.82
   7   6   5  181.38    3.26
  -7  -6   5  178.18    5.97
   6   7  -5  193.71    6.32
   7  -6  -5  172.21    5.01
  -7  -6   6 1314.03   15.95
   7   6   6 1272.14    7.65
   7  -6  -7  436.39    8.53
  -7  -6   7  458.72   10.15
  -7  -6   8  109.90    6.06
   7   6   8   75.18    2.36
   7  -6  -8  107.34    4.97
   7   6   8   88.17    2.23
   7  -6  -9  168.75    6.33
  -7  -6   9  175.81    7.85
   7   6   9  147.32    3.33
   7  -6 -10  977.82   14.56
  -7  -6  10  997.96   17.73
   6  -7  11  665.87   15.04
   7   6  11  358.48    3.51
   7  -6 -11  755.64   13.30
   7   6  11  418.84    3.97
  -7  -6  11  717.26   16.71
   6  -7  12   49.64    7.59
  -7  -6  12   42.92    7.96
   6  -7  13   -1.79    7.81
  -7  -6  13    2.59    8.43
  -7  -7   0 1026.21   10.05
   7   7   0 1028.19   10.40
  -7  -7  -1  677.87    7.59
   7   7   1  672.55    7.97
  -7  -7   1  660.33    8.68
  -7  -7  -2   69.24    2.52
  -7  -7   2   71.91    3.49
   7   7  -2   67.63    3.36
   7   7   2   73.60    2.76
   7  -7  -3  335.69    6.53
  -7  -7   3  351.84    7.31
   7   7   3  376.10    5.30
   7   7  -3  345.35    7.34
   7   7   4 2567.37   12.20
   7   7  -4 2565.90   20.39
  -7  -7   4 2635.23   20.29
  -7  -7   5   66.83    4.17
   7   7  -5   73.58    4.24
   7   7   5   69.86    1.99
   7  -7  -5   56.67    3.46
   7   7  -6    4.14    3.02
  -7  -7   6    4.55    2.93
   7  -7  -6    6.33    2.40
   7   7   6    2.12    0.71
   7  -7  -7    3.38    2.43
  -7  -7   7    4.41    3.21
  -7  -7   8 1111.18   16.64
   7  -7  -8  907.10   12.95
  -7  -7   9  893.19   16.06
   7  -7  -9  924.47   12.87
   7  -7 -10    5.29    4.18
  -7  -7  10   13.97    5.40
   7  -7 -11  359.84    9.83
  -7  -7  11  297.05   11.92
  -7  -7  12  156.41   10.62
   7  -7  12  151.10    9.83
   7  -7  13  148.89   11.01
  -7  -7  13  163.27   12.50
   8   0   0 1635.55   12.54
   8   0  -1 1384.20   11.83
   8   0  -2 1036.26   10.56
  -8   0   2 1050.09   10.69
  -8   0   3  153.66    4.76
   8   0  -3  157.62    4.64
  -8   0   4 2522.53   18.27
   8   0  -4 2510.11   18.20
  -8   0   5  110.85    4.57
   8   0  -5  105.93    4.44
  -8   0   6  204.55    6.33
   0  -8   6  219.23    6.48
   8   0  -6  212.90    6.35
   0  -8   7  237.38    7.19
   8   0  -7  257.94    7.03
  -8   0   7  267.46    7.28
  -8   0   8  943.34   14.30
   0  -8   8  926.79   14.15
   8   0  -8  926.21   13.96
   8   0  -9  845.19   13.74
  -8   0   9  904.12   14.84
   0  -8   9  866.52   14.83
  -8   0  10  142.23    7.56
   8   0 -10  141.47    6.92
   0  -8  10  151.09    7.88
   8   0  11  287.40    9.34
  -8   0  11  266.43   10.10
   0  -8  11  261.84   10.24
  -8   0  12  593.08   15.30
   0  -8  12  578.81   15.40
   8   0  13  252.66   11.48
  -8   0  13  233.70   11.71
   8  -1  13   15.37    7.65
  -8   1  13   23.60    8.04
  -1  -8  13    3.32    7.85
  -8   1  12   53.08    7.73
   8  -1  12   51.12    7.06
  -1  -8  12   51.88    7.74
  -8   1  11  490.80   13.01
  -1  -8  11  501.34   13.53
   8   1 -10  813.64   14.40
  -8   1  10  830.42   14.83
  -1  -8   9    1.59    4.03
   8   1  -9    2.12    3.68
  -8   1   9    3.48    3.72
   8   1  -8  303.21    8.55
  -8   1   8  319.24    8.40
  -1  -8   8  308.45    8.74
   8   1  -7  608.39   10.54
  -1  -8   7  599.38   10.94
  -8   1   6 1290.54   14.80
   1  -8  -6 1280.97    7.40
  -1  -8   6 1294.32   15.02
   8   1  -6 1332.89   14.89
   1  -8  -5  751.58    5.60
   8   1  -5  825.79   11.33
  -1  -8   5  829.15   11.36
  -8   1   5  787.48   10.60
   1  -8  -4   64.69    1.86
  -8   1   4   60.92    3.56
  -1  -8   4   65.42    3.45
   8   1  -4   61.30    3.37
   8   1  -3  863.96   10.28
  -8   1   3  834.79   10.00
   8   1  -2 2616.42   17.18
   8   1  -1  333.27    6.07
   8  -1   0    4.37    1.67
   8   1   0    3.98    1.57
   8   1   1  280.95    5.20
   8  -1  -1  278.42    5.43
  -8  -1   2 2716.34   17.52
   8  -1  -2 2723.68   16.89
  -8  -1   3  864.93   10.39
   8  -1  -3  866.63   10.10
   8  -1  -4   62.17    3.44
  -8  -1   4   72.34    3.64
   8  -1  -5  767.02   10.28
  -8  -1   5  812.53   11.23
   8  -1  -6 1327.10   14.51
  -8  -1   6 1300.68   15.15
   1  -8   7  549.08   10.95
   8  -1  -7  590.81   10.52
  -8  -1   7  561.36   10.81
  -8  -1   8  323.88    9.00
   8  -1  -8  343.56    8.92
   1  -8   8  309.37    8.61
   8  -1  -9    3.97    3.80
   1  -8   9    3.68    3.77
  -8  -1   9    5.71    4.01
  -8  -1  10  772.09   15.04
   8  -1 -10  767.95   14.19
   1  -8  10  794.31   15.46
   1  -8  11  482.99   13.26
  -8  -1  11  462.35   12.94
   8  -1 -11  450.50   12.61
  -8  -1  12   60.78    7.65
   1  -8  12   49.16    7.26
   8   1  13  -16.15    6.98
   1  -8  13   -0.56    7.78
   8  -2  13  370.09   13.15
  -8   2  13  364.74   13.34
  -8   2  12  508.72   13.68
   8  -2  12  515.96   13.16
  -8   2  11  173.26    8.40
  -2  -8  11  152.48    9.16
   8   2 -10   70.53    6.10
  -8   2  10   79.80    6.21
  -2  -8  10   75.93    6.33
  -2  -8   9  672.40   13.38
   8   2  -9  674.17   12.65
  -8   2   9  691.53   12.79
  -8   2   8 1067.10   14.60
   8   2  -8 1043.96   14.71
  -8   2   7  139.17    5.42
  -2  -8   7  133.99    5.97
   8   2  -7  142.00    5.89
   2  -8  -7  143.79    3.37
  -8   2   6   24.79    3.09
  -2  -8   6   16.43    3.17
   2  -8  -6   19.66    1.75
   8   2  -6   22.38    3.01
  -8   2   5  466.67    8.32
  -2  -8   5  483.25    8.81
   8   2  -5  459.77    8.54
   2  -8  -5  484.91    5.64
   8   2  -4 2567.31   18.78
  -2  -8   4 2530.09   18.60
   2  -8  -4 2431.57   11.84
  -8   2   4 2502.00   17.74
   8   2  -3  658.93    9.09
  -2  -8   3  589.40    8.66
  -2  -8   2 1281.35   11.59
   8   2  -2 1306.30   12.53
  -2  -8   1 3437.32   17.45
   8   2  -1 3548.27   18.85
   8   2   0 2976.18   16.61
  -2  -8   0 2888.11   14.54
   8  -2  -1 3493.08   18.99
  -8  -2   1 3525.05   18.92
  -2  -8  -1 3532.94   14.47
   8   2   1 3412.25   17.64
  -8  -2   2 1329.26   12.22
   8  -2  -2 1337.86   12.31
   8   2   2 1323.92   10.53
  -2  -8  -2 1330.23    7.66
   8  -2  -3  619.28    8.70
  -2  -8  -3  590.96    3.97
  -8  -2   3  650.77    9.15
  -8  -2   4 2573.87   18.89
   8  -2  -4 2654.97   18.62
   8  -2  -5  448.32    8.08
  -8  -2   5  425.20    8.26
   8  -2  -6   25.72    3.02
  -8  -2   6   24.52    3.21
  -8  -2   7  123.05    5.58
   8  -2  -7  124.49    5.18
  -8  -2   8 1035.67   15.35
   2  -8   8 1036.01   15.32
   8  -2  -8 1046.35   13.74
   8  -2  -9  686.38   12.43
   2  -8   9  709.77   13.27
  -8  -2   9  684.96   13.43
   2  -8  10   54.60    5.94
   8  -2 -10   66.71    5.39
   8  -2 -11  168.06    8.13
   8   2  11  162.24    7.01
  -8  -2  11  157.93    8.62
   2  -8  12  470.00   14.75
  -8  -2  12  474.87   14.27
  -8  -2  13  347.28   13.97
   8   2  13  362.18   11.66
  -3  -8  13    6.57    8.67
   8  -3  13   20.20    7.74
  -8   3  13   33.77    8.49
  -3  -8  12   74.96    8.33
   8  -3  12   84.91    7.87
  -8   3  12   85.02    7.98
  -8   3  11  483.01   12.91
  -3  -8  11  453.23   13.41
  -8   3  10  629.69   13.02
  -3  -8  10  573.50   13.63
  -3  -8   9   72.92    5.81
   8   3  -9   74.10    5.50
  -8   3   9   78.09    5.58
   8   3  -8  130.57    6.10
  -8   3   8  136.39    6.03
   3  -8  -8  136.15    3.98
  -3  -8   8  128.09    6.06
  -3  -8   7  758.25   12.63
   3  -8  -7  744.75    8.08
   3  -8  -6 1668.15   11.23
  -3  -8   6 1771.68   18.52
   8   3  -6 1629.41   17.45
  -8   3   6 1749.23   16.40
  -3  -8   5  430.65    9.00
   3  -8  -5  515.80    6.23
   8   3  -5  521.69    9.24
  -8   3   5  457.09    8.45
   8   3  -4   37.46    3.11
  -3  -8   4   36.43    2.98
   3  -8  -4   39.60    2.12
   8   3  -3  454.34    7.86
  -3  -8   3  430.16    7.45
   8   3  -2 1876.25   14.82
  -3  -8   2 1846.74   14.22
  -3  -8   1  594.84    7.47
   8   3  -1  537.94    7.94
  -8  -3   0    3.27    1.52
  -3  -8   0    3.88    1.41
   8   3   0    3.88    1.61
  -8  -3   1  589.62    7.84
   8  -3  -1  588.99    8.27
  -3  -8  -1  603.22    6.07
   8   3   1  595.73    7.33
   8  -3  -2 2011.01   15.04
   8   3   2 1974.63   12.99
  -3  -8  -2 2062.59    9.74
  -8  -3   3  460.62    7.90
   8  -3  -3  436.91    7.23
  -3  -8  -3  445.53    3.27
   8   3   3  438.21    6.04
  -8  -3   4   35.84    2.93
   8  -3  -4   32.06    2.66
  -8  -3   5  499.82    9.11
   8  -3  -5  501.16    8.86
  -8  -3   6 1609.88   17.00
   8  -3  -6 1619.88   15.37
   8  -3  -7  748.91   11.62
  -8  -3   7  814.43   13.06
  -8  -3   8  146.83    6.63
   8  -3  -8  139.42    5.83
  -8  -3   9   75.13    5.60
   8  -3  -9   83.05    5.53
   3  -8   9   67.53    5.55
   3  -8  10  584.56   13.44
   8  -3 -10  611.51   12.39
  -8  -3  10  601.03   13.49
   8  -3 -11  480.30   11.56
   3  -8  11  452.40   12.35
  -8  -3  11  456.94   12.97
   3  -8  12   67.76    8.05
   8   3  12   94.76    6.51
  -8  -3  12   79.38    8.32
  -8  -3  13   17.41    8.73
   8   3  13   19.72    6.86
   3  -8  13   16.76    8.62
  -4  -8  13  341.06   14.05
   8  -4  13  338.05   13.14
  -4  -8  12  319.90   13.55
   8  -4  12  359.91   12.09
  -4  -8  11   72.43    7.26
  -8   4  11   77.56    6.80
  -4  -8  10  114.97    7.51
  -8   4  10  141.41    7.00
   8   4  -9  663.95   13.59
   4  -8  -9  685.79    9.55
  -4  -8   9  659.99   13.63
  -8   4   9  679.33   12.50
  -8   4   8 1173.30   14.96
  -4  -8   8 1170.01   16.82
   4  -8  -8 1234.94   12.44
  -4  -8   7  401.31    9.50
   4  -8  -7  368.88    6.56
  -8   4   7  342.91    8.31
   8   4  -7  383.11    9.24
  -4  -8   6  116.53    5.30
   8   4  -6  112.29    5.18
   4  -8  -6  111.57    3.62
  -4  -8   5 1628.85   16.15
   8   4  -5 1612.13   16.24
   4  -8  -4 2092.63   13.45
   8   4  -4 1982.84   17.14
  -4  -8   3  659.98    9.22
   8   4  -3  727.91   10.10
  -4  -8   2   58.22    2.93
   8   4  -2   39.45    3.07
   8   4  -1 1049.89   10.77
  -4  -8   1 1059.03   10.26
  -4  -8   0 4164.90   18.34
   8   4   0 4269.54   20.97
  -8  -4   0 4135.37   20.07
   8   4   1 1120.24   10.01
  -8  -4   1 1127.58   11.13
  -4  -8  -1 1157.99    8.86
   8   4   2   54.71    2.53
  -8  -4   2   59.18    3.12
   8  -4  -2   50.17    3.00
  -4  -8  -2   56.22    2.01
  -4  -8  -3  710.20    4.44
   8   4   3  725.00    7.77
   8  -4  -3  715.52    9.47
  -8  -4   3  685.06    9.68
   8  -4  -4 1909.29   15.83
  -8  -4   4 1960.68   17.04
   8   4   4 2011.76   12.74
   8  -4  -5 1639.23   15.18
  -8  -4   5 1521.11   16.74
   8  -4  -6  132.96    4.88
  -8  -4   6  117.74    5.35
   8  -4  -7  419.34    8.58
  -8  -4   7  378.95    9.45
   8  -4  -8 1111.29   14.57
  -8  -4   8 1149.67   16.70
  -8  -4   9  676.09   13.67
   8  -4  -9  669.75   11.75
   8  -4 -10  116.09    6.57
   8   4  10  149.30    5.59
  -8  -4  10  130.90    7.68
   4  -8  10  121.59    7.27
   8  -4 -11   86.73    6.51
   8   4  11   83.03    5.05
  -8  -4  11   78.94    7.38
  -8  -4  12  370.37   13.24
   8   4  12  350.19    8.93
   4  -8  13  355.67   13.63
  -8  -4  13  373.49   14.65
   8   4  13  332.10    9.30
   8  -5  13   51.04    8.99
  -5  -8  13   57.33    9.91
  -5  -8  12   26.08    7.22
   8  -5  12   32.97    7.24
  -5  -8  11  573.07   14.80
  -5  -8  10  719.40   15.36
   5  -8 -10  740.36   10.89
  -5  -8   9  255.40    9.14
   5  -8  -9  289.82    6.99
   5  -8  -8   25.71    3.08
   8   5  -8   24.00    4.06
  -5  -8   8   20.66    4.30
   8   5  -7  351.54    9.03
  -5  -8   7  331.86    9.06
  -5  -8   6 1310.13   15.98
   8   5  -6 1225.64   15.42
  -5  -8   5   85.20    4.49
   8   5  -5   90.45    4.59
   5  -8  -5   90.81    3.47
   5  -8  -4   30.54    2.35
  -5  -8   4   30.56    3.04
   8   5  -4   31.92    2.93
  -5  -8   3  154.17    4.84
   8   5  -3  157.63    4.96
   8   5  -2 1361.78   13.53
  -5  -8   2 1443.55   13.43
  -5  -8   1  772.21    9.06
   8   5  -1  748.22    9.47
  -8  -5  -1  775.24    8.34
  -8  -5   0   17.61    1.94
   8   5   0   18.00    1.97
   5   8   0   20.30    2.09
  -5  -8   0   17.30    1.82
  -8  -5   1  768.22    9.31
  -5  -8  -1  816.12    7.82
   5   8  -1  798.02    9.64
   8   5   1  796.42    9.08
   8  -5  -2 1453.48   13.33
   8   5   2 1512.08   11.47
  -5  -8  -2 1475.92    9.11
  -8  -5   2 1436.01   13.31
   8  -5  -3  146.22    4.51
   8   5   3  152.16    3.69
  -8  -5   3  154.07    4.94
  -8  -5   4   31.79    3.06
   8   5   4   31.35    1.98
   8  -5  -4   29.98    2.62
   8   5   5   83.61    2.75
  -8  -5   5   78.32    4.45
   8  -5  -5   84.36    3.96
   8  -5  -6 1151.31   13.75
   8   5   6 1128.29    9.07
   8  -5  -7  321.35    7.96
  -8  -5   7  297.50    8.61
   8  -5  -8   20.05    3.63
  -8  -5   8   14.47    4.28
   8  -5  -9  248.53    7.70
  -8  -5   9  255.48    9.40
   8   5   9  260.94    5.58
   8  -5 -10  790.77   13.77
  -8  -5  10  739.89   15.30
   5  -8  11  601.84   14.27
   8  -5 -11  636.63   13.14
  -8  -5  11  643.76   15.33
   8   5  11  580.21    8.85
   8   5  12   34.30    4.16
   5  -8  12   34.81    7.39
  -8  -5  12   28.63    7.84
   5  -8  13   48.11    9.83
  -8  -5  13   52.68    9.40
  -6  -8  13  171.22   12.39
   8  -6  13  213.80   12.21
  -6  -8  12  170.19   10.35
   8  -6  12  139.70    9.65
  -6  -8  11  134.95    8.65
  -6  -8  10  103.54    7.77
   6  -8 -10  116.41    5.62
  -6  -8   9  601.90   14.28
   6  -8  -9  701.26   10.98
  -6  -8   8  944.92   15.59
   6  -8  -8  998.05   12.61
  -6  -8   7   79.67    5.16
   6  -8  -7   82.32    3.98
   8   6  -7   83.16    5.19
  -6  -8   6  237.06    7.36
   6  -8  -6  246.75    5.98
   8   6  -6  240.60    7.38
  -6  -8   5  534.59    9.98
   8   6  -5  530.00    9.85
   6  -8  -5  567.55    8.25
   6  -8  -4 1895.08   14.72
   8   6  -4 1841.66   17.57
   6   8   3 1273.60    8.72
   8   6  -3 1208.53   13.32
  -6  -8   3 1245.18   13.45
   8   6  -2  137.12    4.65
   6   8   2  147.52    3.50
  -6  -8   2  135.62    4.47
  -8  -6  -1 1533.29   11.89
  -6  -8   1 1446.98   12.59
   8   6  -1 1482.64   13.45
   6   8   1 1473.61   11.47
  -8  -6   0 1482.64   12.47
  -6  -8   0 1465.92   12.04
   8   6   0 1560.35   13.13
   6   8   0 1530.09   12.58
   6   8  -1 1482.64   13.34
  -6  -8  -1 1503.72   11.03
   8   6   1 1501.05   12.07
   6   8  -2  151.11    4.72
   8   6   2  148.39    3.81
  -6  -8  -2  156.72    3.40
  -8  -6   2  149.18    4.71
   8   6   3 1094.50    9.84
   6   8  -3 1179.80   13.22
  -8  -6   3 1153.06   13.08
   8  -6  -3 1139.18   12.25
  -8  -6   4 1820.69   17.51
   8  -6  -4 1819.87   15.68
   8  -6  -5  543.47    8.98
  -8  -6   5  523.03   10.42
   8   6   5  573.28    6.26
   8   6   6  225.11    3.90
  -8  -6   6  244.65    7.67
   8  -6  -6  215.24    6.31
   8  -6  -7   78.81    4.45
  -8  -6   7   92.44    5.62
   8   6   7   79.52    2.61
  -8  -6   8  942.14   15.83
   8  -6  -8  834.49   12.75
   8   6   9  612.46    6.72
   8   6   9  646.95    6.18
  -8  -6   9  642.69   14.33
   8   6  10   99.31    3.26
  -8  -6  10  106.24    7.54
   8  -6 -10  117.36    6.63
   8   6  11   79.74    2.40
   8  -6 -11  163.91    7.74
  -8  -6  11  156.78    9.46
   6  -8  11  128.76    8.32
   8   6  11   80.12    2.19
   6  -8  12  170.25   10.51
  -8  -6  12  159.71   10.51
  -8  -6  13  168.23   12.66
   6  -8  13  153.23   11.70
  -7  -8  13   -4.16   10.00
   8  -7  13   -0.52    8.91
  -7  -8  12   16.20    8.32
   8  -7  12   23.06    7.59
  -7  -8  11  193.95    9.96
   7  -8 -11  210.35    7.94
  -7  -8  10  783.89   16.42
   7  -8 -10  908.50   13.95
  -7  -8   9  215.45    8.74
   7  -8  -9  190.85    7.05
   7  -8  -8  428.75    9.30
  -7  -8   8  387.43   10.49
  -7  -8   7  421.59   10.26
   7  -8  -7  402.98    8.37
   8   7  -7  440.83   10.61
   8   7  -6  816.71   13.08
   7  -8  -6  849.70   11.42
  -7  -8   6  790.17   13.08
   7  -8  -5  804.74   10.51
  -7  -8   5  779.59   12.27
   8   7  -5  785.21   12.37
   7  -8  -4   39.50    3.04
  -7  -8   4   35.76    3.34
   8   7  -4   36.56    3.46
   7   8   4   35.86    1.79
  -7  -8   3  722.44   10.46
   8   7  -3  706.60   10.67
   7   8   3  691.71    7.74
   7   8   2 1394.04   11.17
  -7  -8   2 1338.34   13.43
  -8  -7  -2 1370.77   11.10
   7   8   1  195.65    4.64
   8   7  -1  188.30    5.14
  -8  -7  -1  202.46    4.57
  -8  -7   0  227.38    5.12
   7   8   0  230.36    5.30
  -7  -8   0  204.44    5.02
   8   7   0  233.45    5.44
  -7  -8  -1  199.95    4.45
  -8  -7   1  180.18    4.93
   7   8  -1  188.43    5.16
   8   7   1  190.65    4.72
   8   7   2 1364.89   11.43
  -7  -8  -2 1375.18   10.06
  -8  -7   2 1273.44   13.28
   7   8  -2 1267.05   13.38
   7   8  -3  758.70   11.08
   8   7   3  765.15    8.29
   8  -7  -3  797.09   10.26
   8  -7  -4   35.36    3.11
   8   7   4   34.59    2.04
   7   8  -4   35.81    3.41
  -8  -7   4   37.23    3.42
   8   7   5  850.91    7.26
  -8  -7   5  829.75   12.79
   7   8  -5  841.79   13.01
   8  -7  -6  896.93   12.10
  -8  -7   6  855.61   13.61
   8  -7  -7  429.29    8.73
  -8  -7   7  420.23   10.37
   8  -7  -8  454.31    9.49
  -8  -7   8  374.66   10.85
   8  -7  -9  206.09    7.28
  -8  -7   9  212.60    8.80
   8  -7 -10  605.37   12.78
  -8  -7  10  825.42   16.95
  -8  -7  11  142.11    9.92
   8  -7 -11  221.66    8.57
   7  -8  12   10.57    7.17
  -8  -7  12   23.55    8.16
  -8  -7  13    2.51    9.38
   7  -8  13    8.64    9.02
  -8  -8   0 1653.12   13.56
   8   8   0 1675.63   14.95
  -8  -8  -1 2021.69   14.28
   8   8   1 2033.71   15.04
   8   8  -1 2064.75   16.97
  -8  -8   1 2002.76   16.21
  -8  -8  -2  693.04    7.83
  -8  -8   2  684.63   10.16
   8   8  -2  662.39   10.30
   8   8   2  707.27    8.53
   8   8  -3  278.95    7.10
  -8  -8   3  267.95    7.15
   8   8   3  283.20    5.18
   8   8   4  981.42    8.54
  -8  -8   4  996.03   13.48
   8   8  -4  871.99   13.02
   8  -8  -4  916.85   11.46
  -8  -8   5   35.96    3.89
   8   8  -5   35.60    3.84
   8  -8  -5   38.28    3.24
   8   8   5   37.45    1.88
   8   8  -6   19.33    3.91
   8  -8  -6   18.18    3.05
  -8  -8   6   18.27    3.68
   8  -8  -7   98.01    4.91
  -8  -8   7   90.11    5.82
  -8  -8   8 1226.44   18.13
   8  -8  -8 1086.19   14.47
  -8  -8   9  827.85   16.25
   8  -8  -9  821.68   13.15
  -8  -8  10   35.38    6.77
   8  -8 -10   19.86    5.21
  -8  -8  11   43.93    8.01
   8  -8 -11   42.55    5.90
   8  -8  12  101.91   11.05
  -8  -8  12  102.86    9.91
   9   0   0    1.14    1.74
   9   0  -1  324.41    6.29
   9   0   1  332.86    6.19
   9   0  -2 3948.02   21.57
  -9   0   2 4084.38   22.75
  -9   0   3 2759.93   18.97
   9   0  -3 3070.16   20.34
  -9   0   4   14.30    2.52
   0  -9  -4   13.19    1.08
   9   0  -4   11.57    2.38
  -9   0   5  614.38   10.03
   9   0  -5  594.26    9.79
   0  -9   6  501.85    9.75
   9   0  -6  471.84    9.41
   0  -9   7  624.44   11.31
   9   0  -7  600.85   11.12
  -9   0   8  100.67    5.90
   0  -9   8   90.89    5.79
   9   0  -8   99.23    5.77
   0  -9   9  314.76    9.80
  -9   0   9  314.36    9.30
   9   0 -10  981.10   15.99
  -9   0  10  984.99   16.86
   0  -9  10  975.79   17.16
   0  -9  11  777.65   16.96
   9   0 -11  727.63   15.30
  -9   0  11  743.05   15.68
   0  -9  12   81.06    8.24
  -9   0  12   70.53    8.22
  -9   0  13   60.84    9.40
   9   0  13   36.02    8.42
   0  -9  13   51.36    9.20
  -1  -9  13  129.61   10.98
  -9   1  13  140.24   10.35
   9  -1  13  108.00    9.54
  -9   1  12  298.41   11.78
   9  -1  12  311.76   10.99
  -9   1  11   29.87    6.17
  -1  -9  11   36.15    6.26
  -1  -9  10  161.07    7.91
   9   1 -10  166.71    8.00
  -9   1  10  178.06    8.48
   9   1  -9  949.94   15.08
  -9   1   9  903.24   15.37
   9   1  -8  744.40   13.12
  -9   1   8  701.54   12.99
  -9   1   7  196.52    6.72
  -1  -9   7  204.09    7.00
   9   1  -7  177.24    6.45
  -1  -9   6   32.16    3.52
  -9   1   6   27.87    3.34
   1  -9  -6   25.36    1.36
   9   1  -6   28.78    3.38
   9   1  -5  375.65    7.94
   1  -9  -5  331.29    3.86
  -1  -9   5  365.94    7.89
  -9   1   5  370.68    8.16
  -1  -9   4 2038.61   17.03
   9   1  -4 2059.69   17.09
  -9   1   4 1979.11   16.65
  -9   1   3  906.82   11.17
   9   1  -3  731.10   10.38
   9   1  -2  637.10    8.94
   9   1  -1 1247.77   12.11
   9  -1   0 1065.38   10.86
   9   1   0 1084.56   10.96
   9  -1  -1 1233.26   11.80
   9   1   1 1167.35   11.35
  -9  -1   2  624.37    8.74
   9   1   2  681.27    8.50
   9  -1  -2  636.84    8.78
  -9  -1   3  928.27   11.37
   9  -1  -3  892.24   10.84
   9  -1  -4 2041.98   17.12
  -9  -1   4 2070.24   17.49
   9  -1  -5  405.41    8.04
  -9  -1   5  368.10    8.05
  -9  -1   6   41.86    3.56
   9  -1  -6   37.93    3.31
  -9  -1   7  205.33    6.87
   1  -9   7  189.34    7.13
   9  -1  -7  196.41    6.73
  -9  -1   8  730.93   13.22
   1  -9   8  707.02   12.73
   9  -1  -8  723.86   12.09
   1  -9   9  845.12   14.73
  -9  -1   9  905.67   15.26
   9  -1  -9  883.00   14.35
  -9  -1  10  160.66    8.27
   9  -1 -10  172.16    7.63
   1  -9  10  142.05    8.02
   9  -1 -11   55.84    6.22
  -9  -1  11   48.98    6.65
   1  -9  11   51.86    6.82
  -9  -1  12  304.42   11.86
   1  -9  12  263.35   11.29
   1  -9  13   94.58   10.45
  -9  -1  13   98.45   10.60
   9   1  13   70.84    8.69
  -2  -9  13   24.23    9.13
   9  -2  13   28.38    8.20
  -9   2  13   22.08    8.29
  -9   2  12   97.63    8.56
   9  -2  12   97.70    8.22
  -2  -9  12   93.29    8.84
  -9   2  11  616.96   14.48
  -2  -9  11  604.76   14.89
  -9   2  10  958.05   16.25
   9   2 -10  944.57   16.15
  -2  -9  10  961.03   17.03
  -9   2   9  161.15    7.16
   9   2  -9  151.53    7.01
  -2  -9   9  157.07    7.27
  -9   2   8  191.31    7.28
  -2  -9   8  210.28    8.03
   9   2  -8  183.01    7.28
  -2  -9   7  685.15   12.24
   9   2  -7  741.03   12.83
  -9   2   7  680.30   11.78
   2  -9  -6 1203.47    8.86
  -2  -9   6 1315.78   15.91
  -9   2   6 1342.45   15.23
   9   2  -6 1228.54   15.24
   2  -9  -5 1424.99    9.25
  -2  -9   5 1462.83   15.48
  -9   2   5 1461.36   15.00
   9   2  -5 1491.22   15.95
   9   2  -4   23.16    2.75
   2  -9  -4   20.08    1.63
  -2  -9   4   24.78    2.73
  -9   2   4   26.46    2.80
   9   2  -3  903.92   11.09
  -2  -9   3  886.99   10.94
  -2  -9   2  781.35    9.52
   9   2  -2  817.13   10.33
   9   2  -1  962.99   10.60
  -2  -9   1  931.22    9.62
   9   2   0  319.59    5.96
  -2  -9   0  290.52    5.12
  -9  -2   1  971.45   10.58
  -2  -9  -1  995.82    8.40
   9  -2  -1 1025.10   11.20
   9   2   1 1006.74   10.21
  -9  -2   2  849.87   10.40
  -2  -9  -2  794.05    6.64
   9   2   2  871.57    9.35
   9   2   3  898.41    9.60
   9  -2  -3  788.99   10.46
  -9  -2   3  856.59   11.09
  -2  -9  -3  817.76    5.55
  -9  -2   4   18.69    2.70
   9  -2  -4   20.06    2.53
  -9  -2   5 1459.82   15.63
   9  -2  -5 1454.70   15.19
   9  -2  -6 1318.29   14.84
  -9  -2   6 1356.52   16.20
  -9  -2   7  518.16   11.61
   9  -2  -7  522.00   10.53
  -9  -2   8  201.07    7.69
   2  -9   8  195.32    7.53
   9  -2  -8  195.60    6.95
  -9  -2   9  162.28    7.58
   9  -2  -9  142.42    6.94
   2  -9   9  151.51    7.09
   9  -2 -10  984.08   15.79
   2  -9  10  952.12   16.47
  -9  -2  11  643.84   15.38
   2  -9  11  597.76   14.99
   9  -2 -11  637.61   13.75
  -9  -2  12  107.58    9.12
   2  -9  12   99.41    8.85
   9   2  12  106.06    7.63
  -9  -2  13    9.88    8.34
   2  -9  13    5.85    7.88
   9   2  13   21.65    7.34
  -9   3  13  319.64   13.11
   9  -3  13  304.56   13.04
  -3  -9  13  299.40   14.04
   9  -3  12  334.98   11.78
  -3  -9  12  309.54   12.77
  -9   3  11  111.25    7.94
  -3  -9  11  105.69    8.45
   9   3 -10   80.15    6.38
  -9   3  10   89.44    6.49
  -3  -9  10   71.14    6.76
  -9   3   9  493.48   11.36
  -3  -9   9  495.81   12.00
   9   3  -9  505.05   11.82
  -9   3   8  521.35   10.59
   3  -9  -8  467.55    6.89
   9   3  -8  523.78   11.13
  -3  -9   8  505.99   11.09
   3  -9  -7  202.61    4.48
   9   3  -7  223.16    7.39
  -3  -9   7  195.14    7.13
  -9   3   7  220.48    6.98
  -3  -9   6   29.32    3.71
   3  -9  -6   24.78    2.19
   9   3  -6   27.18    3.41
  -9   3   6   26.92    3.35
   3  -9  -5  724.23    7.60
  -3  -9   5  750.73   11.62
  -3  -9   4 1063.50   12.69
   3  -9  -4 1062.12    9.08
   9   3  -4 1117.41   13.42
   9   3  -3   74.22    3.77
  -3  -9   3   75.34    3.60
   9   3  -2   46.67    2.97
  -3  -9   2   35.20    2.68
  -3  -9   1 1398.17   11.91
   9   3  -1 1366.38   12.71
  -9  -3   0 2693.17   17.33
   9   3   0 2587.10   16.82
  -3  -9   0 2726.83   15.22
   9  -3  -1 1317.82   12.57
   9   3   1 1322.27   11.58
  -9  -3   1 1295.34   12.74
   9  -3  -2   40.46    2.78
  -3  -9  -2   42.36    1.83
   9   3   2   42.87    2.51
  -9  -3   2   46.37    2.96
  -3  -9  -3   86.28    1.95
   9   3   3   95.42    3.39
  -9  -3   3   95.10    4.07
   9  -3  -3   87.27    3.81
   9  -3  -4 1021.09   12.07
   9   3   4  973.83   10.15
   9  -3  -5  687.82   10.48
  -9  -3   5  741.86   11.60
  -9  -3   6   26.27    3.39
   9  -3  -6   22.85    3.11
   9  -3  -7  195.05    6.57
  -9  -3   7  193.92    7.15
   9  -3  -8  492.42   10.34
  -9  -3   8  508.70   11.30
  -9  -3   9  523.12   12.12
   3  -9   9  497.44   11.92
  -9  -3  10   73.85    6.61
   9  -3 -10   62.01    5.72
   3  -9  10   63.31    6.30
  -9  -3  11  105.36    8.24
   9   3  11  127.23    6.46
   9  -3 -11  107.73    7.51
   3  -9  11  102.71    7.68
   9  -3 -12  348.44   11.89
  -9  -3  12  330.25   12.88
  -9  -3  13  317.58   14.08
   9   3  13  317.42   11.06
  -4  -9  13   67.81   10.09
   9  -4  13   74.74    9.97
  -4  -9  12   54.67    8.61
  -9   4  12   67.53    8.20
  -4  -9  11  342.37   12.26
  -9   4  11  393.51   11.82
  -4  -9  10  357.79   11.56
  -9   4  10  381.99   10.77
   4  -9  -9  113.02    4.43
  -4  -9   9  109.89    6.85
  -9   4   9  110.62    6.32
   9   4  -9   98.96    6.37
   9   4  -8   46.50    4.75
  -9   4   8   53.03    4.83
   4  -9  -8   44.47    3.08
  -4  -9   8   51.96    4.97
  -4  -9   7  838.55   13.80
   9   4  -7  871.44   13.79
   4  -9  -7  807.97    9.32
  -4  -9   6 1303.36   15.78
   4  -9  -6 1220.47   11.00
   4  -9  -5  257.33    5.05
   9   4  -5  256.67    6.95
  -4  -9   5  248.20    6.96
  -4  -9   4   32.54    3.03
   9   4  -4   31.66    3.19
   4  -9  -4   30.79    2.27
  -4  -9   3  495.15    8.55
   9   4  -3  567.04    9.27
   9   4  -2  981.81   11.51
  -4  -9   2 1030.66   11.26
  -4  -9   1 1064.70   10.52
   9   4  -1 1021.53   11.23
  -9  -4   0    0.38    1.58
   9   4   0    1.67    1.61
  -4  -9   0    2.27    1.54
  -4  -9  -1 1046.34    9.20
  -9  -4   1 1032.98   11.02
   9   4   1 1092.08   10.65
  -4  -9  -2 1122.38    8.04
   9  -4  -2 1113.43   12.11
   9   4   2 1063.44   10.24
  -9  -4   2 1078.49   11.90
   9   4   3  609.77    7.75
  -4  -9  -3  594.98    4.64
  -9  -4   3  575.71    9.26
   9  -4  -4   27.32    2.81
   9   4   4   32.40    2.25
  -9  -4   4   33.65    3.11
   9   4   5  257.56    5.04
   9  -4  -5  245.35    6.71
  -9  -4   5  265.09    7.13
  -9  -4   6 1376.60   16.58
   9  -4  -6 1290.86   14.92
   9  -4  -7  849.34   13.12
  -9  -4   7  801.75   13.40
  -9  -4   8   43.90    4.75
   9  -4  -8   53.20    4.71
   9  -4  -9  117.57    6.06
  -9  -4   9  105.48    6.68
   9   4  10  405.43    8.37
   9  -4 -10  371.74   10.32
  -9  -4  10  363.38   11.43
   4  -9  11  374.96   12.02
   9  -4 -11  356.81   11.01
   9   4  11  353.14    8.46
  -9  -4  11  366.73   12.56
   9  -4 -12   71.90    7.50
   9   4  12   65.30    6.02
   4  -9  12   58.00    8.05
  -9  -4  12   66.80    8.61
  -9  -4  13   73.05   10.46
   4  -9  13   59.17   10.01
  -5  -9  13  367.76   15.09
   9  -5  13  412.98   14.76
  -5  -9  12  247.17   11.94
  -5  -9  11   36.55    7.27
  -5  -9  10   79.10    7.16
   5  -9 -10   71.03    4.55
  -5  -9   9  454.84   11.99
   9   5  -9  418.91   11.25
   5  -9  -9  463.21    8.47
  -5  -9   8 1048.72   16.81
   9   5  -8 1004.69   15.81
   5  -9  -8 1002.54   11.66
   5  -9  -7  130.12    4.43
   9   5  -7  136.41    6.21
  -5  -9   7  137.25    6.33
   9   5  -6  120.52    5.64
   5  -9  -6   98.83    4.29
  -5  -9   6  116.55    5.52
  -5  -9   5  550.48   10.34
   5  -9  -5  588.01    8.11
   9   5  -5  583.80   10.94
   9   5  -4 1296.36   14.86
  -5  -9   4 1281.65   14.71
   5  -9  -4 1345.16   11.77
  -5  -9   3  332.91    7.28
   9   5  -3  338.64    7.35
  -5  -9   2   10.77    2.20
   9   5  -2    7.59    2.16
   9   5  -1  972.74   11.14
  -5  -9   1 1048.28   11.00
  -5  -9   0 1578.11   12.49
   9   5   0 1525.24   13.25
  -9  -5   0 1539.12   13.20
  -5  -9  -1 1038.07    9.19
   9   5   1 1015.06   10.76
  -9  -5   1 1042.96   11.40
   9  -5  -2    5.94    1.95
  -5  -9  -2    6.26    1.30
   9   5   2    8.60    1.81
  -9  -5   2    7.19    2.08
   9   5   3  362.15    5.86
  -9  -5   3  342.72    7.34
   9  -5  -3  328.35    6.91
  -5  -9  -3  360.73    3.93
   9   5   4 1308.52   10.67
   9  -5  -4 1314.68   13.68
  -9  -5   5  567.89   10.43
   9   5   5  571.86    7.19
   9  -5  -5  558.21    9.45
   9  -5  -6  119.16    5.08
  -9  -5   6  102.66    5.46
   9   5   6  102.40    3.46
   9   5   7  119.23    3.76
   9  -5  -7  139.95    5.54
  -9  -5   7  148.00    6.61
  -9  -5   8 1064.65   16.63
   9  -5  -8  970.13   14.26
   9  -5  -9  438.08   10.20
  -9  -5   9  235.74   10.57
  -9  -5  10   77.78    6.99
   9  -5 -10   65.88    6.13
   9   5  11   49.69    4.22
   9  -5 -11   38.25    5.96
   5  -9  11   32.56    6.45
  -9  -5  11   39.87    6.95
   5  -9  12  233.03   11.46
  -9  -5  12  259.15   12.30
   9   5  12  267.39    6.92
   9  -5 -12  282.98   10.69
  -9  -5  13  376.80   15.58
   5  -9  13  387.15   15.07
   9  -6  13   21.76    9.04
  -6  -9  13    8.93    9.48
  -6  -9  12  119.88    9.93
  -6  -9  11  308.96   11.82
  -6  -9  10  529.68   13.95
   6  -9 -10  621.93   10.71
  -6  -9   9  220.73    9.45
   6  -9  -9  244.08    6.88
  -6  -9   8  173.55    7.50
   9   6  -8  179.96    7.63
   6  -9  -8  165.24    5.77
   9   6  -7  615.79   12.17
   6  -9  -7  652.51    9.66
  -6  -9   7  658.42   12.66
  -6  -9   6 1222.45   16.44
   9   6  -6 1275.09   16.11
   6  -9  -6 1193.27   12.32
  -6  -9   5  473.28    9.90
   9   6  -5  473.27    9.71
   6  -9  -5  484.36    7.93
   6  -9  -4   76.46    3.72
  -6  -9   4   70.19    4.36
   9   6  -4   92.04    4.87
  -6  -9   3  717.98   10.57
   9   6  -3  686.39   10.68
  -6  -9   2 1087.04   12.24
   9   6  -2 1070.38   12.62
  -9  -6  -1  886.44    9.74
   6   9   1  933.59    9.83
  -6  -9   1  875.88   10.31
   9   6  -1  944.37   11.54
  -6  -9   0    4.18    1.73
  -9  -6   0    3.75    1.85
   9   6   0    5.48    1.88
   6   9   0    3.33    1.93
  -6  -9  -1  906.28    8.95
   9   6   1  865.30    9.82
  -9  -6   1  851.87   10.38
   6   9  -1  909.56   11.06
  -6  -9  -2 1107.33    9.01
   9  -6  -2 1097.62   12.63
   9   6   2 1046.74   10.63
   9  -6  -3  740.72   10.47
  -6  -9  -3  759.14    6.45
   9   6   3  747.56    8.39
  -9  -6   3  695.13   10.47
   9   6   4  100.23    3.28
  -9  -6   4   87.28    4.60
   9  -6  -4   81.55    4.17
   9  -6  -5  464.46    8.59
  -9  -6   5  481.74    9.95
   9   6   5  460.43    6.30
   9  -6  -6 1225.89   14.45
   9   6   6 1277.03    9.97
  -9  -6   6 1321.16   16.81
   9  -6  -7  623.62   10.84
  -9  -6   7  606.86   12.09
   9  -6  -8  184.07    6.82
   9   6   8  162.45    3.98
  -9  -6   8  173.88    7.65
   9   6   9  228.62    4.92
   9  -6  -9  230.02    8.49
  -9  -6   9  244.08    9.63
  -9  -6  10  576.19   14.18
   9   6  10  597.09    7.07
   9  -6 -10  606.80   12.95
   6  -9  11  291.54   11.15
  -9  -6  11  271.84   11.81
  -9  -6  12  102.11    9.79
   9  -6 -12  115.71    8.63
   6  -9  12  107.39    9.36
  -9  -6  13   24.08    9.97
   6  -9  13    3.72    9.03
  -7  -9  12  224.68   12.47
   7  -9 -11   67.08    5.85
  -7  -9  11   70.26    8.19
  -7  -9  10   48.11    6.85
   7  -9 -10   61.40    5.20
   7  -9  -9  494.66    9.99
  -7  -9   9  474.19   12.23
  -7  -9   8 1326.17   18.83
   7  -9  -8 1192.37   14.40
   9   7  -7  131.77    6.61
  -7  -9   7  141.36    6.77
   7  -9  -7  121.19    5.30
   9   7  -6   87.66    5.58
   7  -9  -6  109.19    4.58
  -7  -9   6   94.70    5.53
  -7  -9   5  192.10    6.77
   9   7  -5  194.13    6.71
   9   7  -4 1127.08   14.45
  -7  -9   4 1200.89   14.63
  -7  -9   3  313.00    7.27
   7   9   3  348.10    5.23
  -7  -9   2  251.14    6.21
   7   9   2  252.55    5.13
   9   7  -2  242.79    6.27
  -9  -7  -1 1816.80   13.98
   7   9   1 1697.00   13.76
  -7  -9   1 1758.78   15.07
   9   7  -1 1728.53   15.65
  -7  -9   0 1975.94   14.84
   7   9   0 2006.67   15.67
  -9  -7   0 1997.66   15.67
   9   7   0 1965.60   15.98
   9   7   1 1764.88   14.45
  -9  -7   1 1800.19   15.57
   7   9  -1 1731.90   15.28
  -7  -9  -1 1791.86   13.13
   7   9  -2  247.75    6.29
   9   7   2  259.15    5.65
  -7  -9  -2  253.18    4.79
  -9  -7   2  252.74    6.42
   9   7   3  304.01    5.49
   9  -7  -3  288.59    6.74
   7   9  -3  284.20    7.34
  -9  -7   3  306.44    7.45
   9   7   4 1327.78   10.79
   9  -7  -4 1257.22   14.06
  -9  -7   4 1254.58   15.12
   9  -7  -5  233.47    6.60
  -9  -7   5  238.28    7.35
   9   7   5  235.14    4.66
   9  -7  -6   79.67    4.72
  -9  -7   6   96.69    5.59
   9   7   6   82.90    3.01
  -9  -7   7  125.28    6.57
   9   7   7  112.85    2.97
   9  -7  -7  130.01    5.83
  -9  -7   8 1173.57   18.14
   9  -7  -8 1239.55   15.90
  -9  -7   9  522.00   13.17
   9  -7  -9  551.05   11.32
  -9  -7  10   62.69    7.17
   9  -7 -10   64.66    5.70
   9  -7 -11   69.64    6.72
  -9  -7  11   65.10    8.05
   9  -7 -12  304.20   11.00
   7  -9  12  248.98   11.68
  -8  -9  12   16.11    9.00
   8  -9 -11  273.63    9.26
  -8  -9  11  250.24   11.60
   8  -9 -10   92.43    6.82
  -8  -9  10   88.93    7.87
  -8  -9   9   22.65    5.48
   8  -9  -9   29.33    4.44
   8  -9  -8   66.94    4.92
  -8  -9   8   74.33    6.27
   9   8  -7 1055.52   16.63
   8  -9  -7 1024.39   13.85
  -8  -9   6 1651.68   19.14
   9   8  -6 1730.57   19.82
   8  -9  -6 1649.86   16.45
   9   8  -5  137.14    6.00
  -8  -9   5  147.13    6.08
   8  -9  -5  151.52    5.32
  -8  -9   4   13.90    3.07
   8  -9  -4   10.77    2.70
   8   9   4   14.16    1.74
   9   8  -4   17.34    3.24
   8   9   3  426.48    6.40
  -8  -9   3  442.91    8.89
   9   8  -3  417.52    8.89
  -9  -8  -2 1478.23   12.42
   8   9   2 1485.78   12.82
  -8  -9   2 1603.81   16.01
   9   8  -2 1578.65   16.14
  -9  -8  -1  546.44    7.83
   8   9   1  524.12    8.17
  -8  -9   1  522.81    8.63
   9   8  -1  532.77    8.95
  -9  -8   0    2.95    1.97
   8   9   0    5.29    2.14
  -8  -9   0    0.65    1.79
   9   8   0    6.61    2.24
   8   9  -1  517.50    8.81
  -8  -9  -1  549.72    7.69
  -9  -8   1  497.61    8.42
   9   8   1  528.39    8.21
   8   9  -2 1484.00   15.49
   9   8   2 1565.72   13.36
  -9  -8   2 1517.61   15.22
   9  -8  -3  426.91    8.31
   8   9  -3  443.00    8.97
  -9  -8   3  431.68    8.84
   9   8   3  460.88    6.97
   9  -8  -4    8.05    2.67
   8   9  -4   11.02    3.06
   9   8   4   11.85    1.99
  -9  -8   4    9.10    2.95
   9  -8  -5  151.67    5.52
  -9  -8   5  152.64    6.40
   8   9  -5  152.63    6.31
   9   8   5  128.96    3.69
  -9  -8   6 1620.96   19.62
   9   8   6 1539.21    9.55
   9  -8  -7  925.44   13.75
  -9  -8   7 1041.37   16.74
  -9  -8   8   48.99    5.76
   9  -8  -8   68.74    5.20
   9  -8  -9   21.70    4.65
  -9  -8   9   22.30    5.91
  -9  -8  10   74.19    7.67
   9  -8 -10   75.18    6.09
  -9  -8  11  240.48   11.76
   9  -8 -11  236.08    9.70
   8  -9  12    8.78    9.44
   9  -8 -12   15.72    6.85
  -9  -8  12   15.26    8.69
  -9  -9   0 3651.74   22.08
   9   9   0 3661.75   23.17
   9   9   1 1072.61   12.25
  -9  -9  -1 1043.28   11.08
  -9  -9   1  961.90   11.86
   9   9  -1  977.18   12.48
   9   9   2    1.82    2.11
  -9  -9   2    2.27    2.57
   9   9  -2    3.82    2.56
  -9  -9  -2    1.49    1.75
   9   9   3   11.20    2.08
  -9  -9   3   13.59    2.95
   9   9  -3   13.42    2.96
   9  -9  -3   13.63    2.98
   9   9  -4  264.08    7.82
   9  -9  -4  290.46    7.35
   9   9  -5  380.07    9.33
   9   9   5  356.72    5.13
   9  -9  -5  381.49    8.41
   9   9  -6   19.83    4.13
  -9  -9   6   22.88    4.52
   9  -9  -6   19.87    3.48
   9  -9  -7  648.38   11.34
  -9  -9   7  669.43   13.87
   9  -9  -8  937.55   13.95
  -9  -9   8  973.55   17.02
  -9  -9   9  412.64   12.63
   9  -9  -9  285.03    9.31
  -9  -9  10   93.39    8.48
   9  -9 -10  115.41    6.86
   9  -9 -11   18.41    6.28
  -9  -9  11   10.52    7.72
   9  -9 -12  405.69   12.29
  -9  -9  12  368.26   14.82
  10   0   0  490.47    7.80
  10   0  -1  156.02    4.84
  10   0   1  169.25    4.79
  10   0  -2  272.20    6.24
 -10   0   3  573.37    9.24
  10   0  -3  627.83    9.80
 -10   0   4 1721.49   16.61
  10   0  -4 1601.76   16.19
  10   0  -5  834.84   11.84
 -10   0   5  915.62   12.71
  10   0  -6   24.16    3.40
 -10   0   6   28.60    3.51
   0 -10   6   22.70    3.34
  10   0  -7  381.26    9.23
   0 -10   7  376.77    9.30
 -10   0   7  366.39    9.08
  10   0  -8 1184.12   16.28
 -10   0   8 1249.06   17.32
   0 -10   8 1183.07   16.93
  10   0  -9 1297.63   17.95
 -10   0   9 1340.88   18.94
   0 -10  10  530.83   13.09
  10   0 -10  564.76   12.78
 -10   0  10  577.90   13.64
 -10   0  11   20.56    6.50
   0 -10  11   18.83    7.07
  10   0 -11   18.15    6.10
  10   0  12  106.32    8.19
 -10   0  12   94.41    8.84
   0 -10  12   80.01    8.56
  10   0  13   72.31    9.15
   0 -10  13   63.46   10.04
 -10   0  13   89.65   10.50
  10  -1  13   80.85    9.47
  -1 -10  13   75.94   10.31
 -10   1  13   80.25   10.15
 -10   1  12   42.73    7.66
  -1 -10  12   15.44    7.39
 -10   1  11  437.58   12.58
  10   1 -11  449.94   12.38
  -1 -10  11  402.57   12.46
 -10   1  10  830.67   15.45
  10   1 -10  786.89   15.60
  -1 -10  10  831.15   16.82
 -10   1   9  237.41    8.61
  -1 -10   9  247.07    9.10
  10   1  -8   35.88    4.94
  -1 -10   8   36.04    4.58
 -10   1   8   42.51    4.71
  -1 -10   7  184.59    7.00
 -10   1   7  189.06    7.12
  10   1  -7  189.35    6.93
  -1 -10   6  526.04   10.77
 -10   1   6  544.12   10.89
  -1 -10   5   36.83    3.45
  10   1  -5   43.83    3.66
 -10   1   5   42.11    3.45
   1 -10  -5   38.59    1.70
  10   1  -4  163.32    5.52
  -1 -10   4  160.86    5.40
 -10   1   4  165.70    5.64
  10   1  -3  968.82   12.44
  -1 -10   3  849.12   12.83
  10   1  -2 1814.83   15.60
  10   1  -1  937.76   11.19
  10   1   0  151.82    4.67
  10  -1   0  142.74    4.60
  10  -1  -1  901.38   10.77
  10   1   1  914.67   10.48
  10   1   2 1834.66   14.43
  10  -1  -2 1834.87   15.64
 -10  -1   2 1857.07   16.17
 -10  -1   3 1089.82   12.70
  10  -1  -3 1047.02   12.37
 -10  -1   4  171.97    5.54
  10  -1  -4  158.08    5.41
 -10  -1   5   39.79    3.49
  10  -1  -5   30.30    3.31
  10  -1  -6  639.93   11.08
 -10  -1   6  541.59   10.47
 -10  -1   7  198.70    7.07
   1 -10   7  179.23    7.07
   1 -10   8   29.14    4.48
  10  -1  -8   29.12    4.36
 -10  -1   8   29.58    4.42
   1 -10   9  226.84    8.60
  10  -1  -9  214.24    8.47
 -10  -1   9  222.15    8.83
  10  -1 -10  770.62   14.99
   1 -10  10  793.26   15.65
   1 -10  11  404.67   12.61
 -10  -1  11  438.05   13.18
  10  -1 -11  427.44   12.29
  10  -1 -12   23.73    6.96
  10   1  12   17.35    6.14
   1 -10  12   24.61    7.92
 -10  -1  12   25.85    7.96
   1 -10  13   68.25    9.65
 -10  -1  13   80.79   10.48
 -10   2  13  215.95   12.13
  10  -2  13  215.83   11.86
  -2 -10  12  268.21   12.38
 -10   2  12  248.63   11.91
  10   2 -11   43.03    6.96
  -2 -10  11   36.53    6.82
 -10   2  11   38.63    6.95
  -2 -10  10  129.73    7.76
  10   2 -10  155.09    7.88
 -10   2  10  131.30    7.80
  10   2  -9  600.19   12.68
  -2 -10   9  539.74   12.70
 -10   2   9  583.02   12.88
  10   2  -8  717.42   13.25
  -2 -10   8  688.79   13.87
 -10   2   8  652.18   12.92
  10   2  -7  317.02    8.53
 -10   2   7  322.41    8.61
   2 -10  -7  304.73    4.45
  -2 -10   7  318.34    8.71
   2 -10  -6   48.68    2.12
  10   2  -6   48.02    4.10
 -10   2   6   53.21    4.08
  -2 -10   6   58.59    4.49
 -10   2   5  804.07   12.05
  10   2  -5  803.26   12.43
  -2 -10   5  855.51   12.32
  10   2  -4  922.82   12.34
  -2 -10   4  989.09   12.43
  10   2  -3  253.93    6.57
  -2 -10   3  264.52    6.41
  10   2  -2   52.05    3.26
  -2 -10   2   52.39    3.21
  -2 -10   1 1052.49   10.67
  10   2  -1 1052.05   11.62
  10   2   0 1883.32   15.06
  -2 -10   0 1799.09   13.08
  10  -2   0 1912.68   15.89
  -2 -10  -1 1070.92    9.34
 -10  -2   1 1087.74   12.10
  10  -2  -1 1140.83   12.36
  10   2   1 1087.57   11.32
 -10  -2   2   53.54    3.23
  10   2   2   49.63    2.90
  10  -2  -2   50.53    3.22
  -2 -10  -2   53.96    2.18
  10  -2  -3  229.56    6.22
 -10  -2   3  267.89    6.56
  10   2   3  277.15    5.72
  -2 -10  -3  254.45    3.54
  10  -2  -4 1067.25   12.89
 -10  -2   4 1005.70   13.13
  10  -2  -5  831.08   12.18
 -10  -2   5  868.22   12.61
  10  -2  -6   55.11    4.07
 -10  -2   6   62.51    4.38
  10  -2  -7  313.40    8.53
 -10  -2   7  317.63    8.65
 -10  -2   8  682.18   13.22
   2 -10   8  666.81   13.12
 -10  -2   9  603.16   13.32
   2 -10   9  592.96   12.80
  10  -2  -9  551.00   11.96
  10  -2 -10  141.63    7.82
 -10  -2  10  135.57    8.08
   2 -10  10  120.56    7.51
  10  -2 -11   45.66    6.44
 -10  -2  11   43.52    7.24
   2 -10  11   47.91    7.02
  10   2  12  321.28   10.62
 -10  -2  12  319.04   12.73
   2 -10  12  279.19   12.51
  10  -2 -12  296.12   11.75
 -10  -2  13  191.31   12.68
   2 -10  13  170.58   11.95
  10  -3  13   74.78    9.93
  -3 -10  13   62.03   10.64
 -10   3  13   66.21   10.04
  -3 -10  12   36.14    8.31
 -10   3  12   40.81    7.85
 -10   3  11  320.12   11.27
  -3 -10  11  312.57   11.74
  -3 -10  10  377.08   11.77
  10   3 -10  392.58   11.43
 -10   3  10  368.45   11.18
 -10   3   9  110.24    6.58
  10   3  -9  115.09    6.90
  -3 -10   9  101.54    6.83
   3 -10  -8  100.42    3.56
  -3 -10   8  111.96    6.36
  10   3  -8   84.97    5.99
 -10   3   8  111.24    6.08
  10   3  -7  943.79   15.06
   3 -10  -7  876.15    8.72
 -10   3   7  956.34   14.34
  -3 -10   6 1656.67   19.20
  10   3  -6 1615.91   18.20
  -3 -10   5  415.26    8.80
   3 -10  -5  406.55    6.04
  10   3  -5  411.76    8.91
  10   3  -4    1.40    2.29
  -3 -10   4    3.00    2.41
  10   3  -3  740.46   10.64
  -3 -10   3  769.32   10.84
  -3 -10   2 1645.96   14.58
  10   3  -2 1504.88   14.89
  -3 -10   1  936.09   10.43
  10   3  -1  922.35   11.17
  -3 -10   0   46.73    2.51
  10   3   0   42.34    2.85
  10   3   1  961.45   10.55
  10  -3  -1  966.11   11.30
 -10  -3   1  943.62   11.12
  10  -3  -2 1630.04   14.79
  10   3   2 1559.11   13.55
  -3 -10  -2 1613.04   10.36
 -10  -3   2 1624.12   15.23
  10   3   3  865.55    9.75
  -3 -10  -3  833.85    6.06
  10  -3  -3  774.82   10.67
 -10  -3   3  810.95   11.32
  10   3   4    1.71    1.82
  10  -3  -4    1.46    2.14
 -10  -3   4    1.90    2.35
  10  -3  -5  408.49    8.52
 -10  -3   5  405.76    8.90
  10  -3  -6 1598.87   16.95
 -10  -3   6 1607.25   18.20
  10  -3  -7  852.92   13.70
 -10  -3   7 1076.63   15.91
 -10  -3   8  102.99    6.42
  10  -3  -8  118.52    5.90
 -10  -3   9   93.61    6.72
   3 -10   9   95.77    6.65
  10  -3  -9  109.47    6.33
   3 -10  10  364.13   11.44
 -10  -3  10  386.45   12.10
  10  -3 -10  409.49   10.93
 -10  -3  11  312.39   11.76
  10  -3 -11  300.44   10.62
   3 -10  11  281.62   11.04
  10   3  12   36.78    6.59
  10  -3 -12   54.91    7.90
 -10  -3  12   53.07    8.50
  10   3  13   73.49    7.90
   3 -10  13   52.53   11.01
 -10  -3  13   52.06   10.42
  10  -4  13  627.85   17.41
  -4 -10  13  387.21   16.37
  -4 -10  12  452.61   14.89
  -4 -10  11   58.89    7.88
  -4 -10  10   23.93    5.94
  10   4 -10   29.81    5.73
   4 -10  -9  470.52    7.46
  10   4  -9  423.84   11.43
  -4 -10   9  441.21   11.92
  -4 -10   8 1067.52   16.79
   4 -10  -8  992.37   10.16
   4 -10  -7  460.70    7.19
  10   4  -7  467.09   10.70
  -4 -10   7  465.71   10.85
  10   4  -6   45.24    4.24
   4 -10  -6   37.03    2.95
  -4 -10   6   47.53    4.12
  -4 -10   5  425.00    9.11
  10   4  -5  410.73    9.08
  -4 -10   4  620.13   10.27
   4 -10  -4  573.61    7.88
  -4 -10   3  786.60   10.81
  10   4  -3  805.82   11.44
  10   4  -2   53.16    3.41
  -4 -10   2   55.05    3.22
  10   4  -1 1052.17   12.02
  -4 -10   1 1066.14   11.11
 -10  -4   0  715.47    9.76
  10   4   0  764.91    9.98
  -4 -10   0  791.22    9.25
  -4 -10  -1 1142.79    9.91
 -10  -4   1 1068.67   11.96
  10   4   1 1071.35   11.23
  -4 -10  -2   52.41    2.22
  10   4   2   56.10    3.04
  10  -4  -2   50.40    3.41
 -10  -4   2   56.75    3.51
 -10  -4   3  830.13   11.45
  10   4   3  817.00    9.51
  -4 -10  -3  856.28    6.22
  10  -4  -3  821.93   11.24
  10   4   4  631.69    8.13
 -10  -4   4  604.43   10.36
 -10  -4   5  414.43    9.32
  10   4   5  387.98    6.62
  10  -4  -5  405.94    8.59
 -10  -4   6   48.00    4.32
  10   4   6   49.11    3.07
  10  -4  -6   48.06    4.20
  10  -4  -7  484.62    9.99
 -10  -4   7  483.30   10.75
 -10  -4   8 1059.79   16.68
  10  -4  -8  929.80   14.51
 -10  -4   9  420.09   11.71
  10  -4  -9  444.36   10.68
 -10  -4  10   24.84    5.90
   4 -10  10   24.85    5.54
  10  -4 -10   15.99    5.52
 -10  -4  11   61.89    7.67
  10  -4 -11   67.31    6.71
  10   4  11   74.09    5.59
   4 -10  11   64.65    7.38
  10  -4 -12  486.33   13.65
   4 -10  12  429.58   14.27
 -10  -4  12  419.82   15.03
  10   4  12  495.55   11.57
 -10  -4  13  585.35   18.40
   4 -10  13  581.18   17.15
  -5 -10  12  112.73   10.04
  -5 -10  11  304.39   12.32
  -5 -10  10  247.14   10.35
   5 -10 -10  256.34    6.63
   5 -10  -9   79.11    4.48
  10   5  -9   97.53    6.67
  10   5  -8  172.28    7.68
   5 -10  -8  194.67    5.80
  -5 -10   8  186.47    8.02
  10   5  -7  883.94   15.26
  -5 -10   7  923.42   15.02
  10   5  -6 1258.29   16.66
  -5 -10   6 1197.53   16.29
   5 -10  -6 1192.28   11.79
   5 -10  -5  225.33    5.37
  10   5  -5  250.45    7.40
  -5 -10   5  253.19    7.43
   5 -10  -4  163.91    4.66
  -5 -10   4  161.48    5.77
  10   5  -4  166.85    5.92
  -5 -10   3 1177.79   13.58
  10   5  -3 1171.52   14.14
  10   5  -2 1947.46   17.37
  -5 -10   2 2027.69   16.93
  10   5  -1 1105.73   12.20
  -5 -10   1 1170.06   12.04
  -5 -10   0   18.62    2.20
 -10  -5   0   15.68    2.29
  10   5   0   17.24    2.46
 -10  -5   1 1133.49   12.28
  10   5   1 1121.49   11.87
  -5 -10  -1 1192.01   10.33
 -10  -5   2 2007.60   17.10
  -5 -10  -2 2063.20   12.32
  10   5   2 2085.62   15.24
  10  -5  -3 1170.23   13.43
 -10  -5   3 1174.22   13.80
  -5 -10  -3 1262.12    7.93
  10   5   3 1172.05   11.22
  10   5   4  164.06    4.38
 -10  -5   4  162.07    5.85
  10  -5  -4  156.76    5.43
 -10  -5   5  231.76    7.23
  10   5   5  256.62    5.47
  10  -5  -5  232.35    6.72
  10   5   6 1334.65   11.54
 -10  -5   6 1287.39   16.53
  10  -5  -7 1003.52   14.05
  10   5   7 1044.38   10.67
 -10  -5   7 1003.89   15.51
  10   5   8  163.20    4.67
  10  -5  -8  181.22    6.90
 -10  -5   8  182.46    7.89
  10   5   9  103.70    4.26
 -10  -5   9  104.11    6.96
  10  -5 -10  261.61    9.99
  10   5  10  273.15    6.93
 -10  -5  10  276.06   10.61
   5 -10  11  276.95   11.07
  10  -5 -11  289.80   10.38
  10   5  11  320.27    7.89
 -10  -5  11  289.94   12.14
 -10  -5  12  125.90   10.57
   5 -10  12  107.67    9.65
  10  -5 -12  127.89    8.92
  10   5  12   97.30    5.70
  -6 -10  12  301.85   13.09
  -6 -10  11   43.82    7.67
  -6 -10  10   25.53    6.48
   6 -10 -10   28.95    4.34
  -6 -10   9  321.91   10.65
  10   6  -9  317.43   10.69
   6 -10  -9  303.48    7.32
   6 -10  -8  646.68   10.28
  -6 -10   8  632.94   13.42
  10   6  -8  632.54   13.25
  -6 -10   7  224.75    8.57
   6 -10  -7  236.29    6.30
  10   6  -7  240.82    8.36
  10   6  -6   31.49    4.08
   6 -10  -6   29.56    3.04
  -6 -10   6   27.05    4.03
  10   6  -5  498.69   10.76
   6 -10  -5  484.88    8.17
  -6 -10   5  456.39   10.09
   6 -10  -4  867.24   10.48
  10   6  -4  862.98   12.69
  -6 -10   3  283.77    7.10
  10   6  -3  268.54    7.09
  10   6  -2    7.04    2.48
  -6 -10   2    4.25    2.21
  10   6  -1  563.72    9.16
  -6 -10   1  561.32    8.74
 -10  -6  -1  605.20    8.66
  10   6   0 1107.27   12.33
  -6 -10   0 1171.40   11.46
 -10  -6   0 1152.33   12.31
  10   6   1  553.63    8.39
 -10  -6   1  538.19    8.84
  -6 -10  -2    6.38    1.55
  10  -6  -2    3.79    2.24
  10   6   2    6.61    2.14
 -10  -6   2    5.59    2.23
 -10  -6   3  284.24    7.29
  -6 -10  -3  304.81    4.35
  10   6   3  298.07    5.86
  10  -6  -3  286.57    6.98
  10  -6  -4  950.46   12.41
  10   6   4  960.64   10.05
 -10  -6   4  887.47   12.90
  10  -6  -5  518.66    9.52
 -10  -6   5  494.88   10.18
  10   6   5  521.15    7.30
  10   6   6   32.06    2.54
 -10  -6   6   32.85    4.16
  10  -6  -6   30.31    3.81
  10  -6  -7  236.27    7.55
  10   6   7  239.88    5.06
 -10  -6   7  243.14    8.41
  10   6   8  615.96    8.05
 -10  -6   8  625.77   13.29
 -10  -6   9  301.60   10.48
  10   6   9  275.81    5.73
  10  -6  -9  309.48    9.71
 -10  -6  10   22.96    6.05
  10   6  10   20.73    3.26
  10   6  10   18.67    2.80
  10  -6 -10   17.50    5.00
  10   6  11   27.44    2.87
   6 -10  11   38.65    7.35
  10  -6 -11   52.30    6.70
  10   6  11   33.17    3.40
 -10  -6  11   54.56    8.04
  10  -6 -12  339.13   11.82
 -10  -6  12  333.66   13.82
   6 -10  12  319.12   12.97
  -7 -10  12   70.98    9.84
   7 -10 -11  477.51   10.77
  -7 -10  11  478.78   14.51
  -7 -10  10  206.61    9.96
   7 -10 -10  229.11    7.70
  -7 -10   9   33.24    5.76
   7 -10  -9   29.74    4.45
   7 -10  -8   22.85    3.87
  10   7  -8   20.73    4.81
  -7 -10   8   20.77    4.85
  -7 -10   7  535.68   12.19
  10   7  -7  518.86   11.89
  10   7  -6 1228.20   16.80
   7 -10  -6 1304.62   14.03
  10   7  -5  157.43    6.63
  -7 -10   5  135.86    6.57
   7 -10  -5  163.26    5.39
   7 -10  -4  102.41    4.38
  -7 -10   4  110.10    5.35
  10   7  -4  102.08    5.38
  -7 -10   3  296.56    7.39
  10   7  -3  308.02    7.63
  -7 -10   2  970.61   12.02
  10   7  -2 1018.11   13.04
  -7 -10   1  638.95    9.47
  10   7  -1  659.04   10.14
 -10  -7  -1  665.19    9.10
  10   7   0    0.10    2.25
   7  10   0    4.86    2.16
  -7 -10   0   -1.95    2.05
 -10  -7   0   -0.13    2.02
 -10  -7   1  658.04    9.79
  10   7   1  693.98    9.69
  -7 -10  -1  712.02    8.61
 -10  -7   2 1060.52   13.11
  10   7   2 1058.30   11.35
  -7 -10  -2 1068.57    9.58
  10  -7  -3  305.90    7.51
  10   7   3  329.71    6.21
  -7 -10  -3  332.94    4.96
 -10  -7   3  300.31    7.51
  10   7   4  107.58    3.78
  10  -7  -4   98.60    4.95
 -10  -7   4   97.82    5.03
 -10  -7   5  190.02    6.95
  10   7   5  184.51    4.74
  10  -7  -5  189.21    6.48
  10   7   6 1305.26   10.79
  10  -7  -6 1286.73   15.97
  10  -7  -7  528.05   10.98
 -10  -7   7  529.32   12.26
  10  -7  -8   22.03    4.58
  10   7   8   18.53    2.19
  10   7   9   24.61    2.17
  10   7   9   24.74    1.93
  10  -7  -9   31.93    5.03
 -10  -7   9   25.38    5.72
 -10  -7  10  221.80   10.62
  10  -7 -10  235.30    8.86
  10  -7 -11  536.83   13.29
 -10  -7  11  459.29   14.64
  10  -7 -12   62.92    8.43
   7 -10  12   61.37    8.88
 -10  -7  12   79.77   10.31
  -8 -10  12  358.58   15.09
  -8 -10  11   64.45    8.77
   8 -10 -11   94.23    6.97
  -8 -10  10  181.95   10.20
   8 -10 -10  172.50    7.41
  -8 -10   9  310.17   11.13
   8 -10  -9  319.24    8.91
   8 -10  -8  593.42   10.77
  -8 -10   8  572.81   13.25
  -8 -10   7  771.98   14.29
  10   8  -7  845.96   15.13
   8 -10  -7  803.90   12.23
  10   8  -6    0.63    3.70
   8 -10  -6    8.47    3.26
  -8 -10   6    7.57    3.59
  10   8  -5  463.55   10.37
  -8 -10   5  463.51   10.22
   8 -10  -5  463.69    8.91
  -8 -10   4  228.46    7.12
  10   8  -4  235.13    7.44
   8 -10  -4  228.97    6.52
  10   8  -3   82.02    4.78
  -8 -10   3   74.51    4.39
   8  10   3   95.12    3.43
   8  10   2   24.70    2.49
  10   8  -2   19.18    2.95
  -8 -10   2   21.69    2.92
   8  10   1  813.41   10.24
  -8 -10   1  766.24   10.91
 -10  -8  -1  820.46   10.29
  10   8  -1  762.75   10.96
   8  10   0 1625.40   15.19
 -10  -8   0 1634.61   14.96
  -8 -10   0 1631.18   14.64
  10   8   0 1569.61   15.41
  -8 -10  -1  781.25    9.91
  10   8   1  824.81   10.73
 -10  -8   1  793.46   10.96
   8  10  -1  797.22   11.26
 -10  -8   2   20.69    3.10
   8  10  -2   20.19    3.13
  -8 -10  -2   20.27    2.22
  10   8   2   20.52    2.66
  10   8   3  101.26    3.83
  10  -8  -3   89.64    4.55
 -10  -8   3   95.96    4.87
   8  10  -3   93.19    5.08
  10  -8  -4  218.34    6.67
  10   8   4  247.37    5.43
 -10  -8   4  229.17    7.29
  10  -8  -5  491.78    9.89
  10   8   5  491.98    7.13
 -10  -8   5  516.45   11.02
  10   8   6    5.87    1.94
 -10  -8   6    1.73    3.91
  10  -8  -6    5.21    3.45
  10  -8  -7  932.39   14.31
 -10  -8   7  840.68   15.11
 -10  -8   8  588.69   13.45
  10  -8  -8  581.97   11.44
 -10  -8   9  315.25   11.13
  10  -8  -9  308.32    9.59
 -10  -8  10  199.94   10.18
  10  -8 -10  187.95    8.84
  10  -8 -11  100.33    8.06
 -10  -8  11   81.82    9.04
   8 -10  12  374.40   15.94
  10  -8 -12  403.31   12.94
   9 -10 -12   23.24    7.63
  -9 -10  12   21.49    9.99
  -9 -10  11  138.00   11.03
   9 -10 -11  196.60    9.34
  -9 -10  10  118.06    9.47
   9 -10 -10  117.27    7.27
   9 -10  -9    7.57    4.70
  -9 -10   9    2.12    5.80
   9 -10  -8  124.81    6.30
  -9 -10   8  124.59    7.57
  -9 -10   7  533.51   12.51
   9 -10  -7  564.35   10.84
  10   9  -6 1439.98   18.97
  -9 -10   6 1439.97   19.01
   9 -10  -6 1478.05   16.69
  10   9  -5  414.27   10.16
  -9 -10   5  412.15   10.10
   9  10   4  171.62    4.32
  10   9  -4  152.55    6.32
   9 -10  -4  157.51    6.07
  -9 -10   4  150.81    6.19
   9  10   3  191.06    4.93
  10   9  -3  182.52    6.51
  -9 -10   3  178.70    6.40
   9  10   2  322.67    6.55
 -10  -9  -2  310.17    6.41
  10   9  -2  308.62    7.80
  -9 -10   2  316.29    7.59
 -10  -9  -1 1379.15   13.27
   9  10   1 1429.06   14.03
  -9 -10   1 1343.00   14.41
  -9 -10   0  169.09    5.22
  10   9   0  178.51    5.96
   9  10   0  159.86    5.38
 -10  -9   0  162.83    5.31
 -10  -9   1 1378.71   14.98
   9  10  -1 1358.82   15.06
  -9 -10  -1 1360.14   13.23
  10   9   1 1399.46   14.16
   9  10  -2  321.48    7.98
  -9 -10  -2  302.77    6.04
  10   9   2  308.49    6.57
 -10  -9   2  313.85    7.65
  10   9   3  172.22    4.99
  10  -9  -3  157.55    5.85
 -10  -9   3  165.57    6.20
   9  10  -3  152.71    6.04
  10  -9  -4  133.09    5.54
   9  10  -4  162.92    6.43
  10   9   4  155.83    4.68
 -10  -9   4  146.29    6.14
  10   9   5  472.28    6.73
 -10  -9   5  444.63   10.23
 -10  -9   6 1374.74   18.68
  10  -9  -6 1413.78   16.63
  10  -9  -7  522.20   10.93
 -10  -9   7  559.37   12.85
  10  -9  -8  121.01    6.56
 -10  -9   8  110.75    7.60
  10  -9  -9    4.49    4.83
 -10  -9   9   -4.19    5.84
  10  -9 -10  121.53    7.73
 -10  -9  10  134.15    9.19
 -10  -9  11  167.51   11.03
  10  -9 -11  172.55    9.42
  10  -9 -12   25.84    8.04
 -10  -9  12   16.34    9.94
  10  10   0 2546.98   20.82
 -10 -10   0 2607.18   19.51
  10  10  -1 1712.29   17.52
 -10 -10   1 1728.04   16.76
 -10 -10  -1 1769.84   15.45
  10  10   1 1791.69   16.57
 -10 -10  -2  211.19    5.40
  10  10   2  201.10    5.73
  10  10  -2  198.08    6.59
 -10 -10   2  180.37    6.23
  10  10  -3   94.79    5.48
 -10 -10   3  113.82    5.69
  10 -10  -3  109.94    5.52
  10  10   3  118.69    4.40
  10  10  -4  452.45   10.39
  10  10   4  428.76    7.19
 -10 -10   4  467.48   10.29
  10 -10  -4  431.60    9.58
  10 -10  -5  434.53    9.68
  10  10  -5  398.87   10.24
 -10 -10   5  415.98   10.53
  10  10   5  431.40    6.31
  10 -10  -6   51.43    4.65
 -10 -10   6   42.49    5.47
 -10 -10   7  160.69    8.02
  10 -10  -7  145.18    6.91
  10 -10  -8  620.75   12.30
 -10 -10   8  529.79   14.11
  10 -10  -9  295.62    9.55
 -10 -10   9  272.02   11.17
 -10 -10  10   10.98    7.01
  10 -10 -10   12.33    5.93
  10 -10 -11   34.96    7.90
 -10 -10  11   31.72    8.86
  11   0   0    0.55    1.93
  11   0   1 2034.24   16.44
  11   0  -1 1979.31   16.74
  11   0  -2 1715.30   15.82
  11   0   2 1836.99   15.81
  11   0  -3  793.78   11.52
  11   0  -4  992.30   13.43
 -11   0   4  891.58   12.46
   0 -11   5   -0.72    3.26
  11   0  -5    4.44    2.61
   0 -11  -5    3.70    0.87
  11   0  -6  238.28    7.29
   0 -11   6  213.57    7.10
 -11   0   6  245.06    7.64
   0 -11   7  350.91    9.22
 -11   0   7  336.84    9.07
  11   0  -7  353.19    9.27
 -11   0   8    2.90    3.96
   0 -11   8   -2.02    4.11
  11   0  -8    3.42    3.90
 -11   0   9  191.47    8.45
   0 -11   9  182.42    8.25
  11   0  -9  195.07    8.51
  11   0 -10  310.94   10.89
   0 -11  10  342.23   11.55
 -11   0  11  160.15    9.20
  11   0 -11  146.42    8.91
   0 -11  11  134.04    9.14
   0 -11  12   18.09    7.62
  11   0 -12   21.27    7.30
 -11   0  12   34.46    8.65
  -1 -11  12  281.15   13.00
 -11   1  12  302.71   13.05
 -11   1  11   18.16    6.96
  11   1 -11   35.00    6.45
  -1 -11  11   34.10    6.88
 -11   1  10  147.03    8.35
  11   1 -10  141.61    7.88
  -1 -11  10  118.52    8.27
 -11   1   9  859.98   15.70
  11   1  -9  819.51   15.18
  11   1  -8 1327.43   17.97
  -1 -11   8 1413.14   19.22
 -11   1   8 1330.10   18.60
 -11   1   7  750.98   13.98
  -1 -11   7  785.98   13.61
  11   1  -7  809.99   13.60
  11   1  -6   12.70    3.48
   1 -11  -6   13.70    1.22
  -1 -11   6   14.08    3.39
 -11   1   6   19.70    3.58
   1 -11  -5 1077.39    7.47
  11   1  -5 1049.57   14.11
 -11   1   5 1072.67   14.02
  -1 -11   5 1023.70   13.84
  -1 -11   4  831.77   11.87
  11   1  -4  863.51   12.39
  -1 -11   3  869.46   11.62
  11   1  -3  871.46   12.17
  11   1  -2  208.31    5.86
  11   1  -1  270.44    6.58
  11  -1   1  283.46    6.62
  11   1   0 2300.84   17.59
  11  -1   0 2034.94   17.31
  11   1   1  252.13    5.93
  11  -1  -1  260.66    6.40
  11   1   2  211.38    5.43
  11  -1  -2  200.05    5.83
 -11  -1   3  803.02   11.47
  11  -1  -3  842.95   11.64
  11  -1  -4  900.35   12.43
 -11  -1   4  941.22   13.06
 -11  -1   5 1034.11   14.11
  11  -1  -5 1124.52   14.49
 -11  -1   6   26.48    3.64
  11  -1  -6   20.25    3.48
   1 -11   7  772.35   13.49
  11  -1  -7  758.29   13.24
 -11  -1   7  777.63   13.94
   1 -11   8 1389.45   18.58
 -11  -1   8 1441.92   19.15
  11  -1  -8 1425.47   18.52
   1 -11   9  757.16   14.74
  11  -1  -9  783.00   14.59
   1 -11  10  125.31    7.92
  11  -1 -10  113.35    7.69
 -11  -1  10  122.89    8.05
 -11  -1  11   35.79    7.15
   1 -11  11   24.36    6.80
  11  -1 -11   28.59    6.49
  11   1  12  251.02   10.13
 -11  -1  12  255.92   12.54
   1 -11  12  321.12   13.71
  11  -1 -12  354.49   12.48
  -2 -11  12   86.42    9.72
 -11   2  12   78.78    8.85
 -11   2  11  238.52   10.57
  11   2 -11  240.60   10.49
  -2 -11  11  236.59   11.06
 -11   2  10  290.56   10.23
  11   2 -10  264.17   10.25
  -2 -11  10  259.92   10.16
  11   2  -9  104.77    6.82
 -11   2   9   94.18    6.57
  -2 -11   9   88.25    6.89
 -11   2   8   65.90    5.22
  11   2  -8   52.89    5.57
  -2 -11   8   55.38    5.50
 -11   2   7 1091.70   15.49
  11   2  -7 1108.55   15.98
   2 -11  -6  518.68    5.94
 -11   2   6  489.67   10.82
  11   2  -5  218.12    6.92
  -2 -11   5  226.16    6.87
  11   2  -4   44.23    3.65
  -2 -11   4   52.75    3.68
  -2 -11   3  376.49    7.85
  11   2  -3  391.27    8.24
  11   2  -2 1394.27   14.60
  -2 -11   2 1398.66   13.74
  -2 -11   1  664.98    9.06
  11   2  -1  657.11    9.82
  11   2   0   66.75    3.46
  -2 -11   0   66.99    3.11
  11  -2   0   65.39    3.61
  -2 -11  -1  703.76    8.03
  11   2   1  705.59    9.80
  11  -2  -1  679.35    9.91
  11  -2  -2 1357.97   14.29
 -11  -2   2 1361.30   14.24
  11   2   2 1364.25   13.01
  -2 -11  -2 1373.35   10.13
  11  -2  -3  375.36    8.04
  11   2   3  400.11    7.19
  -2 -11  -3  348.20    4.54
 -11  -2   3  428.10    8.72
  -2 -11  -4   38.77    1.21
  11   2   4   55.70    3.34
 -11  -2   4   44.65    3.73
  11  -2  -4   50.46    3.79
  11  -2  -5  206.50    6.87
 -11  -2   5  217.50    7.18
  11  -2  -6  653.55   11.46
 -11  -2   6  579.84   11.28
  11  -2  -7 1076.18   15.21
 -11  -2   7 1103.12   16.22
   2 -11   8   57.12    5.58
 -11  -2   8   64.11    5.65
  11  -2  -8   58.90    5.35
  11  -2  -9  106.46    6.36
   2 -11   9  101.96    6.72
 -11  -2   9  107.35    6.98
   2 -11  10  249.21    9.87
 -11  -2  10  272.41   10.66
 -11  -2  11  249.94   10.97
   2 -11  11  216.73   10.58
  11  -2 -11  250.60   10.15
  11   2  12  113.84    8.38
  11  -2 -12  112.75    9.16
   2 -11  12  105.67    9.86
 -11  -2  12   96.09    9.87
 -11   3  12  431.93   14.70
  -3 -11  12  452.90   15.57
  11   3 -11   69.18    7.94
  -3 -11  11   60.00    7.99
  11   3 -10   23.84    5.71
  -3 -11  10   24.67    5.95
 -11   3  10   31.55    6.34
  -3 -11   9  390.91   11.32
  11   3  -9  371.68   10.73
 -11   3   9  337.59   10.47
  -3 -11   8  806.17   14.79
  11   3  -8  834.79   14.72
   3 -11  -8  812.91    7.95
 -11   3   8  869.71   15.12
  11   3  -7  208.85    7.55
  -3 -11   7  216.81    8.25
   3 -11  -7  198.33    4.43
   3 -11  -6  135.08    3.91
  -3 -11   6  117.61    6.01
  11   3  -6  125.05    5.97
  -3 -11   5  631.31   11.18
   3 -11  -5  647.65    7.91
  11   3  -5  667.41   11.71
  11   3  -4 1015.94   13.72
  -3 -11   4  972.95   13.04
  11   3  -3  486.59    9.07
  -3 -11   3  501.22    9.04
  -3 -11   2   59.93    3.47
  11   3  -2   57.74    3.59
  -3 -11   1 1462.41   13.42
  11   3  -1 1397.90   14.37
  11   3   0 1734.89   15.37
  11  -3   0 1685.80   16.20
  11  -3  -1 1426.68   14.54
  11   3   1 1372.09   13.40
  -3 -11  -1 1398.00   11.70
  11  -3  -2   59.34    3.59
 -11  -3   2   60.67    3.72
  11   3   2   59.13    3.30
  -3 -11  -2   57.98    2.37
  -3 -11  -3  471.57    5.21
  11   3   3  470.26    7.73
  11  -3  -3  461.58    8.81
 -11  -3   3  476.14    9.03
 -11  -3   4 1036.97   13.80
  11  -3  -4  989.69   13.03
  11   3   4 1001.00   11.14
  11   3   5  666.74    9.48
  11  -3  -5  624.51   10.91
 -11  -3   5  648.62   11.66
  11  -3  -6  123.93    5.74
 -11  -3   6  128.85    6.02
  11  -3  -7  206.45    7.32
 -11  -3   7  199.91    7.65
 -11  -3   8  777.35   14.40
  11  -3  -8  840.59   14.62
 -11  -3   9  362.53   10.94
   3 -11   9  360.70   10.73
  11  -3  -9  353.90   10.23
   3 -11  10   25.15    6.09
 -11  -3  10   24.58    5.89
  11  -3 -10   15.82    5.82
   3 -11  11   63.53    7.86
 -11  -3  11   79.16    8.12
  11  -3 -11   70.67    7.49
  11  -3 -12  489.10   14.42
 -11  -3  12  489.69   15.78
  -4 -11  12   47.53    8.96
  -4 -11  11   77.78    9.34
  -4 -11  10  234.85   10.12
  11   4 -10  215.37    9.52
   4 -11  -9   54.64    3.42
  11   4  -9   58.54    6.07
  -4 -11   9   53.71    6.28
  -4 -11   8   84.75    6.26
  11   4  -8   84.46    6.28
   4 -11  -8   78.13    3.71
   4 -11  -7  536.07    7.45
  11   4  -7  546.04   12.08
  -4 -11   7  574.66   12.10
  -4 -11   6  613.81   11.67
  11   4  -6  604.51   11.51
   4 -11  -6  575.58    7.75
  -4 -11   5  336.64    8.33
  11   4  -5  315.72    8.60
   4 -11  -5  344.91    6.32
  -4 -11   4   44.44    3.67
  11   4  -4   40.82    3.88
  11   4  -3  590.72   10.35
  -4 -11   3  649.51   10.63
  11   4  -2  696.53   10.59
  -4 -11   2  741.85   10.83
  11   4  -1  418.10    8.76
  -4 -11   1  464.81    7.93
  11   4   0   10.08    2.40
  -4 -11   0   12.14    1.96
  11  -4  -1  532.82    9.10
 -11  -4   1  496.97    8.62
  11   4   1  519.46    8.40
  -4 -11  -1  550.22    7.41
  -4 -11  -2  808.20    7.96
  11   4   2  809.00   10.27
 -11  -4   2  753.00   11.00
  11  -4  -2  738.50   10.90
  11   4   3  568.18    8.62
  11  -4  -3  557.38    9.70
  -4 -11  -3  539.27    5.55
 -11  -4   3  593.67   10.19
  11  -4  -4   46.89    3.87
 -11  -4   4   48.33    3.93
  11   4   4   46.46    3.05
 -11  -4   5  331.14    8.46
  11   4   5  316.43    6.71
  11  -4  -5  339.17    8.42
  11   4   6  653.80    9.05
 -11  -4   6  632.77   12.08
  11  -4  -6  623.72   11.39
  11  -4  -7  544.56   10.79
 -11  -4   7  548.64   12.08
  11  -4  -8   91.12    6.01
 -11  -4   8   84.70    6.54
 -11  -4   9   50.03    6.20
  11  -4  -9   38.92    5.53
 -11  -4  10  251.88   10.42
  11  -4 -10  243.70    9.13
   4 -11  11  154.65    9.54
 -11  -4  11  160.75    9.86
  11   4  11  160.89    7.30
  11  -4 -11  144.87    9.16
 -11  -4  12   54.14    9.35
  11  -4 -12   61.80    8.73
   4 -11  12   50.53    8.99
  11   4  12   59.41    6.74
  -5 -11  12  428.52   15.44
  -5 -11  11   92.30    8.97
  11   5 -10   74.30    7.19
   5 -11 -10   65.60    4.35
  11   5  -9  273.24    9.87
  -5 -11   9  273.59   10.59
  11   5  -8  563.09   12.62
  -5 -11   8  539.10   12.59
   5 -11  -7  229.36    5.91
  11   5  -7  237.87    8.40
  -5 -11   7  234.72    8.33
  11   5  -6   53.92    5.02
  -5 -11   6   51.05    4.55
   5 -11  -6   47.75    3.26
  11   5  -5  678.34   12.19
   5 -11  -5  731.77    9.58
  -5 -11   4 1257.53   15.19
  11   5  -4 1330.34   16.04
  11   5  -3  459.62    9.45
  -5 -11   3  440.22    8.73
  11   5  -2    9.84    2.66
  -5 -11   2   11.95    2.62
  11   5  -1  498.70    8.84
  -5 -11   1  508.44    8.37
  11   5   0  845.39   11.19
 -11  -5   0  828.15   10.88
 -11  -5   1  498.13    8.90
  -5 -11  -1  546.73    7.64
  11  -5  -1  543.76    9.68
  11   5   1  537.42    8.67
 -11  -5   2   10.65    2.71
  -5 -11  -2   11.37    1.72
  11   5   2   12.86    2.40
  11  -5  -2    8.00    2.69
  11   5   3  492.86    7.80
 -11  -5   3  457.81    9.15
  11  -5  -3  464.31    9.07
  11   5   4 1321.01   12.46
  11  -5  -4 1281.63   14.88
  11   5   5  761.58    9.90
 -11  -5   5  714.90   12.43
  11  -5  -5  693.84   11.48
 -11  -5   6   55.22    5.05
  11  -5  -6   55.82    4.59
  11   5   6   51.01    3.20
 -11  -5   7  233.70    8.63
  11   5   7  261.17    6.00
  11  -5  -7  242.17    7.77
  11  -5  -8  613.58   12.25
  11   5   8  627.65    9.11
 -11  -5   9  272.88   10.01
  11  -5  -9  298.47    9.55
 -11  -5  10   73.32    7.77
  11  -5 -10   66.14    6.64
  11   5  10   70.06    4.24
  11  -5 -11   83.03    7.83
   5 -11  11   79.32    8.14
  11   5  11   92.63    5.78
 -11  -5  12  519.55   16.69
   5 -11  12  392.09   14.41
  11   5  12    0.71    4.07
  11   5  12   88.19    6.12
  11  -5 -12  542.21   14.69
  -6 -11  12   82.60   10.36
  -6 -11  11  635.67   16.72
  -6 -11  10  437.03   13.89
   6 -11 -10  497.36    9.45
  -6 -11   9  133.58    8.21
  11   6  -9  128.48    7.91
   6 -11  -9  118.13    5.46
  -6 -11   8    2.11    4.49
   6 -11  -8    2.22    3.03
  11   6  -8    4.64    4.39
  11   6  -7  304.29    9.44
   6 -11  -7  273.01    6.97
  -6 -11   7  271.04    9.28
   6 -11  -6 1093.10   12.52
  11   6  -6 1126.62   16.41
  -6 -11   6 1138.24   16.55
   6 -11  -5  220.16    5.99
  11   6  -5  222.37    7.78
  -6 -11   5  214.03    7.35
   6 -11  -4   25.77    2.97
  11   6  -4   26.43    3.70
  -6 -11   4   29.38    3.57
  -6 -11   3  477.00    9.33
  11   6  -3  493.24    9.74
  -6 -11   2  879.99   12.10
  11   6  -2  977.48   13.19
  -6 -11   1  420.43    7.84
  11   6  -1  423.91    8.41
  -6 -11   0   51.12    3.07
  11   6   0   48.65    3.33
 -11  -6   0   48.55    3.29
 -11  -6   1  388.33    7.80
  11   6   1  376.47    7.55
  -6 -11  -1  396.76    6.78
  11   6   2 1055.94   12.01
  11  -6  -2  970.98   12.86
 -11  -6   2  931.20   12.61
  -6 -11  -2 1048.57    9.53
  11  -6  -3  448.69    8.85
  -6 -11  -3  473.09    5.56
  11   6   3  501.48    8.18
 -11  -6   3  467.52    9.35
 -11  -6   4   26.86    3.61
  11  -6  -4   23.01    3.25
  11   6   4   24.49    2.64
  11  -6  -5  208.56    6.66
 -11  -6   5  193.87    7.18
  11   6   5  203.66    5.14
 -11  -6   6 1136.78   16.26
  11   6   6 1137.49   11.45
  11  -6  -6 1136.75   15.36
  11   6   7  327.10    6.28
  11  -6  -7  312.88    8.88
 -11  -6   7  314.70    9.76
 -11  -6   8    5.39    4.52
  11  -6  -8    9.23    4.00
  11   6   8    3.09    2.48
  11   6   9  104.10    4.22
  11  -6  -9  113.82    7.26
 -11  -6   9  132.75    8.16
 -11  -6  10  484.93   13.98
  11   6  10  495.74    8.09
  11  -6 -10  478.51   12.15
 -11  -6  11  665.95   17.24
  11   6  11  608.63    8.12
   6 -11  11  619.09   16.24
 -11  -6  12  124.27   11.46
  11  -6 -12  138.40    9.61
   6 -11  12  107.90   10.30
  -7 -11  12  264.54   13.48
   7 -11 -11    8.45    5.21
  -7 -11  11   10.97    7.42
   7 -11 -10  145.92    6.88
  -7 -11  10  184.53    9.82
  -7 -11   9  369.02   11.82
  11   7  -9  407.11   12.28
   7 -11  -9  369.37    8.95
  -7 -11   8  461.95   12.43
   7 -11  -8  454.29    9.21
  11   7  -8  451.29   11.97
  -7 -11   7  154.30    7.40
   7 -11  -7  142.72    5.60
  11   7  -7  143.57    7.22
  -7 -11   6   64.64    5.29
   7 -11  -6   53.05    4.21
  11   7  -6   72.34    5.50
  -7 -11   5 1146.71   15.90
  11   7  -5 1137.54   15.91
   7 -11  -5 1194.03   13.82
   7 -11  -4 1769.26   16.13
  -7 -11   4 1731.95   18.65
  11   7  -4 1803.31   20.00
  -7 -11   3  276.90    7.60
  11   7  -3  247.94    7.49
  -7 -11   2   14.51    2.73
  11   7  -2   13.68    2.99
  -7 -11   1  529.11    8.85
 -11  -7  -1  579.67    9.09
  11   7  -1  553.71    9.90
  11   7   0 1793.78   16.69
 -11  -7   0 1733.98   16.05
  11   7   1  550.26    9.18
 -11  -7   1  579.08    9.64
  -7 -11  -2   19.09    2.16
  11   7   2   19.51    2.52
  11  -7  -2   15.95    3.08
 -11  -7   2   16.49    2.99
 -11  -7   3  285.87    7.72
  11   7   3  296.14    6.47
  -7 -11  -3  295.23    4.93
  11  -7  -3  275.71    7.60
 -11  -7   4 1687.92   18.69
  11   7   4 1778.21   14.92
  11  -7  -5 1041.54   14.37
 -11  -7   5 1107.20   15.78
  11  -7  -6   79.77    5.30
  11   7   6   74.49    3.49
 -11  -7   6   65.91    5.47
  11  -7  -7  126.86    6.36
 -11  -7   7  132.04    6.97
  11  -7  -8  431.91   10.94
 -11  -7   8  450.03   12.13
  11  -7  -9  390.96   10.89
 -11  -7   9  397.27   12.15
  11   7  10  108.78    2.44
 -11  -7  10  186.14   10.18
  11   7  10  112.08    2.43
  11  -7 -10  174.51    8.76
 -11  -7  11   23.25    8.13
  11  -7 -11    4.79    6.76
 -11  -7  12  262.51   13.47
   7 -11  12  236.91   12.69
  -8 -11  11  349.92   13.74
   8 -11 -11  367.90   10.45
  -8 -11  10  469.47   14.13
   8 -11 -10  436.89   10.53
  -8 -11   9   89.16    7.64
   8 -11  -9   63.92    5.72
  -8 -11   8   61.73    6.05
   8 -11  -8   56.60    4.92
  11   8  -8   52.86    6.30
  -8 -11   7  162.24    7.50
   8 -11  -7  180.27    6.57
  11   8  -7  175.92    7.94
   8 -11  -6  935.95   13.07
  -8 -11   6  909.05   15.17
  11   8  -6  915.03   15.37
  -8 -11   5  250.77    8.00
  11   8  -5  276.37    8.48
   8 -11  -5  284.10    7.48
   8 -11  -4  304.23    7.79
  11   8  -4  320.22    8.83
  -8 -11   4  309.43    8.15
  -8 -11   3  903.19   12.99
  11   8  -3 1016.13   14.82
  11   8  -2  820.41   12.29
  -8 -11   2  860.57   12.15
  -8 -11   1 1036.11   13.01
 -11  -8  -1 1031.15   11.97
  11   8  -1 1007.81   13.31
 -11  -8   0  143.19    5.10
  -8 -11   0  143.96    4.91
  11   8   0  135.98    5.20
 -11  -8   1 1056.26   13.29
  11   8   1 1067.69   13.05
  -8 -11  -1 1036.41   11.34
  11   8   2  905.48   11.50
 -11  -8   2  874.17   12.50
  11  -8  -3  934.21   13.32
  11   8   3  933.53   11.40
 -11  -8   3  932.77   13.68
  -8 -11  -3 1012.95    9.35
  11   8   4  317.37    6.49
  11  -8  -4  298.75    8.32
 -11  -8   4  312.64    8.51
  11   8   5  312.16    6.26
  11  -8  -5  285.80    8.02
 -11  -8   5  287.11    8.57
  11   8   6  962.17    9.85
 -11  -8   6  928.01   15.29
  11  -8  -6  899.94   13.93
  11   8   7  157.52    4.12
  11  -8  -7  142.12    7.05
 -11  -8   7  166.67    7.90
  11  -8  -8   67.69    5.62
 -11  -8   8   60.95    6.15
  11   8   8   53.58    2.59
  11  -8  -9   83.33    7.11
 -11  -8   9   79.91    7.52
  11  -8 -10  546.66   13.25
 -11  -8  10  445.31   14.08
  11  -8 -11  271.35   11.86
 -11  -8  11  356.26   13.79
  -9 -11  11   43.43    9.24
   9 -11 -11   34.36    7.07
  -9 -11  10   77.49    8.80
   9 -11 -10   79.81    7.07
   9 -11  -9  390.33   10.38
  -9 -11   9  362.63   12.50
   9 -11  -8  609.41   11.86
  -9 -11   8  580.50   14.09
  -9 -11   7  231.80    9.14
   9 -11  -7  248.98    8.34
  11   9  -7  241.99    9.33
   9 -11  -6   50.62    4.70
  -9 -11   6   50.68    5.42
  11   9  -6   44.04    5.11
  -9 -11   5  222.84    7.80
  11   9  -5  218.35    7.90
   9 -11  -5  218.75    7.29
   9 -11  -4  675.98   11.32
  11   9  -4  676.40   12.50
  -9 -11   4  666.97   12.29
  -9 -11   3  467.89   10.14
  11   9  -3  479.25   10.36
   9  11   2   94.20    4.25
  -9 -11   2   89.98    4.94
  11   9  -2   76.69    4.90
 -11  -9  -1  642.61    9.67
  -9 -11   1  650.30   10.64
  11   9  -1  591.91   10.52
   9  11   1  647.09    9.94
   9  11   0  842.85   11.83
  11   9   0  817.04   11.76
 -11  -9   0  801.37   11.34
  -9 -11   0  836.89   11.23
 -11  -9   1  614.72   10.34
  -9 -11  -1  627.32    9.19
   9  11  -1  603.05   10.64
  11   9   1  606.98   10.29
  -9 -11  -2   92.09    3.79
 -11  -9   2   86.33    4.96
   9  11  -2   86.76    4.98
  11   9   2   89.98    4.41
 -11  -9   3  506.33   10.21
  11  -9  -3  541.30   10.39
  11   9   3  521.00    8.76
  11  -9  -4  654.86   11.65
  11   9   4  716.28    9.64
 -11  -9   4  713.10   12.57
  11  -9  -5  216.10    7.20
 -11  -9   5  206.45    7.61
  11   9   5  201.99    5.32
 -11  -9   6   49.92    5.52
  11   9   6   55.79    3.16
  11  -9  -6   47.80    4.79
  11   9   7  138.39    3.51
 -11  -9   7  115.64    8.02
 -11  -9   8  383.75   12.89
  11  -9  -8  566.78   12.56
  11  -9  -9  408.06   11.08
 -11  -9   9  358.53   12.60
  11  -9 -10   60.15    7.10
 -11  -9  10   69.24    8.54
  11  -9 -11   48.10    8.54
 -11  -9  11   36.49    8.89
 -10 -11  11  235.80   12.98
  10 -11 -11  204.95   10.63
 -10 -11  10  247.83   11.99
  10 -11 -10  240.25    9.97
  10 -11  -9  135.20    7.76
 -10 -11   9  154.59    9.81
 -10 -11   8   22.27    6.32
  10 -11  -8   49.69    5.63
 -10 -11   7  808.38   16.05
  10 -11  -7  785.71   14.17
  10 -11  -6  746.00   13.04
  11  10  -6  747.11   14.79
 -10 -11   5  270.41    9.18
  11  10  -5  271.00    8.79
  10 -11  -5  275.38    8.25
 -10 -11   4  318.75    9.13
  10  11   4  344.24    6.55
  11  10  -4  285.27    8.93
  10 -11  -4  310.08    8.44
 -10 -11   3  259.11    7.78
  10  11   3  287.40    6.53
  10  11   2  908.04   12.09
 -10 -11   2  937.34   13.61
 -10 -11   1   48.40    3.85
 -11 -10  -1   46.28    3.69
  10  11   1   47.15    3.76
  11  10  -1   48.21    4.27
 -10 -11   0   40.61    3.56
  10  11   0   37.20    3.77
  11  10   0   43.39    4.00
 -11 -10   0   37.35    3.63
 -11 -10   1   39.39    3.83
  10  11  -1   41.30    3.97
  11  10   1   42.72    3.98
 -10 -11  -1   37.44    3.37
 -11 -10   2  892.45   13.08
  10  11  -2  921.31   13.73
  11  10   2  876.85   12.28
  11 -10  -3  234.36    7.40
  10  11  -3  239.30    7.95
  11  10   3  261.60    6.70
 -11 -10   3  245.96    7.73
  11 -10  -4  280.36    8.23
 -11 -10   4  288.66    8.64
  11 -10  -5  252.59    8.25
 -11 -10   5  251.18    8.82
  11 -10  -6  733.22   12.97
 -11 -10   6  754.93   14.77
  11  10   6  742.11    7.55
  11 -10  -7  974.40   15.68
 -11 -10   7  821.19   15.89
  11 -10  -8   45.27    5.71
 -11 -10   8   58.13    6.85
  11 -10  -9  133.03    8.29
 -11 -10   9  179.03   10.00
 -11 -10  10  204.23   11.45
  11 -10 -10  310.35   10.99
 -11 -10  11  236.97   12.90
  11 -10 -11  258.41   10.99
  11  11   0 1154.99   14.83
 -11 -11   0 1203.54   14.36
 -11 -11   1  577.36   10.71
 -11 -11  -1  577.81    9.57
  11  11   1  581.66   10.48
  11  11  -1  582.68   11.04
 -11 -11  -2   59.40    3.90
  11  11  -2   45.03    4.46
 -11 -11   2   56.07    4.61
  11  11   2   60.76    4.12
  11 -11  -3   54.16    4.79
 -11 -11   3   64.66    5.00
  11  11   3   74.65    4.12
  11  11  -3   62.90    5.19
  11  11  -4  446.98   10.89
 -11 -11   4  452.04   10.85
  11  11  -5  237.90    8.94
 -11 -11   5  234.81    8.56
  11 -11  -5  207.65    7.52
  11 -11  -6   42.85    5.32
 -11 -11   6   44.65    5.73
 -11 -11   7   13.90    5.49
  11 -11  -7   21.43    5.07
  11 -11  -8  211.30    8.75
 -11 -11   8  176.70    9.37
 -11 -11   9  158.68   10.16
  11 -11  -9  166.40    9.05
 -11 -11  10    7.48    7.96
  11 -11 -10    1.72    6.63
  11 -11 -11   95.20    9.20
 -11 -11  11   45.80   10.45
  12   0   0 1665.60   15.82
  12   0  -1  307.22    7.14
  12   0   1  323.76    7.19
  12   0  -2   77.48    4.19
  12   0   2   75.57    4.00
  12   0  -3  141.24    5.54
  12   0  -4  238.78    7.42
 -12   0   4  265.21    7.72
  12   0  -5  226.78    7.20
   0 -12   5  252.68    7.52
 -12   0   5  241.03    7.35
  12   0  -6  131.17    6.19
 -12   0   6  138.07    6.36
   0 -12   6  140.42    6.24
 -12   0   7  236.16    8.51
   0 -12   7  237.40    8.26
 -12   0   8  960.45   16.50
   0 -12   8  904.13   15.76
  12   0  -8  941.97   15.73
 -12   0   9  243.25    9.72
   0 -12   9  231.70    9.29
  12   0  -9  262.13   10.05
  12   0 -10    0.90    5.59
   0 -12  10    5.55    5.83
 -12   0  10    0.25    5.73
   0 -12  11    5.67    6.98
 -12   0  11    2.66    6.64
  12   0 -11    8.46    6.28
 -12   0  12  191.05   12.34
  12   0 -12  203.98   11.57
   0 -12  12  176.85   11.27
 -12   1  12  163.89   11.03
  -1 -12  12  140.81   10.83
  12   1 -12  180.51   10.92
 -12   1  11  167.60   10.10
  12   1 -11  166.53    9.92
  -1 -12  11  161.96    9.81
  12   1 -10  425.74   12.34
 -12   1  10  427.42   12.80
  -1 -12  10  390.43   12.58
 -12   1   9  148.52    8.06
  -1 -12   9  138.13    7.80
  12   1  -9  133.37    7.98
  -1 -12   8  131.35    7.23
 -12   1   8  135.94    7.06
  12   1  -8  126.05    6.85
  -1 -12   7 1278.35   17.58
 -12   1   7 1315.12   17.99
  12   1  -7 1299.33   18.03
  -1 -12   6 1279.81   16.66
 -12   1   6 1339.71   16.95
  12   1  -6 1315.49   17.22
  12   1  -5  140.12    5.96
 -12   1   5  132.40    6.14
  -1 -12   5  125.13    5.67
  12   1  -4   57.01    4.20
  -1 -12   4   52.04    3.95
  12   1  -3  384.60    8.58
  -1 -12   3  379.99    8.26
  12   1  -2 1857.42   17.36
  12   1  -1  986.96   12.60
  12  -1   1  991.95   12.37
  12   1   0    0.88    2.10
  12  -1   0    0.62    2.29
  12   1   1 1034.38   12.20
  12  -1  -1  877.78   11.86
  12  -1  -2 1883.86   17.51
  12   1   2 1938.91   16.79
  12   1   3  372.77    7.51
  -1 -12  -3  372.15    5.27
 -12  -1   3  389.62    8.76
  12  -1  -3  363.26    8.25
  -1 -12  -4   54.52    1.94
  12  -1  -4   55.97    4.11
 -12  -1   4   58.90    4.24
  12  -1  -5  142.36    5.93
 -12  -1   5  142.04    6.17
  12  -1  -6 1355.39   17.11
 -12  -1   6 1369.76   17.58
  12  -1  -7 1354.33   17.96
 -12  -1   7 1324.49   17.77
   1 -12   7 1270.01   17.44
 -12  -1   8  125.56    6.91
   1 -12   8  122.06    6.96
  12  -1  -8  137.48    7.17
 -12  -1   9  157.76    8.15
   1 -12   9  151.14    7.91
  12  -1  -9  158.41    7.86
 -12  -1  10  428.20   12.68
   1 -12  10  414.46   12.46
  12  -1 -10  453.51   12.75
 -12  -1  11  205.37   10.58
  12  -1 -11  197.86    9.95
 -12  -1  12  177.74   11.43
  12  -1 -12  157.66   10.68
   1 -12  12  155.40   11.63
 -12   2  12  398.99   14.23
  -2 -12  12  361.91   14.70
 -12   2  11  120.78    9.45
  12   2 -11  126.28    8.83
  -2 -12  11   97.09    8.83
 -12   2  10   19.91    6.15
  12   2 -10   20.70    5.97
  -2 -12  10   23.96    6.10
  -2 -12   9  144.51    8.33
 -12   2   9  137.65    7.72
  12   2  -9  156.75    8.00
  -2 -12   8  379.98   10.84
 -12   2   8  369.17   10.59
  12   2  -8  367.36   10.35
  -2 -12   7  101.31    6.02
 -12   2   7  106.12    6.33
  12   2  -7   96.06    6.15
  -2 -12   6   78.14    5.45
   2 -12  -6   76.29    2.72
  12   2  -5  534.31   10.90
  -2 -12   5  529.86   10.50
   2 -12  -5  518.78    6.47
  12   2  -4  464.43    9.41
  -2 -12   4  454.41    9.26
  12   2  -3  124.72    5.34
  -2 -12   3  130.42    5.02
  -2 -12   2   11.86    2.35
  12   2  -2    9.09    2.59
  12  -2   1  610.42   10.11
  -2 -12   1  582.01    8.80
  12   2  -1  589.64    9.72
  12   2   0 2134.39   18.10
  12  -2   0 2116.27   18.12
  -2 -12   0 2067.49   15.43
  12  -2  -1  570.39    9.65
  -2 -12  -1  584.63    7.91
  12   2   1  591.90    9.42
  12   2   2   11.56    2.28
 -12  -2   2   10.89    2.75
  -2 -12  -2   11.71    1.73
  12  -2  -2    9.80    2.68
  12  -2  -3  114.49    5.14
  -2 -12  -3   99.97    3.00
 -12  -2   3  120.88    5.22
  12   2   3  132.49    4.87
  12   2   4  489.58    8.54
  12  -2  -4  467.15    9.68
 -12  -2   4  444.61    9.66
  12  -2  -5  555.88   11.12
 -12  -2   5  544.86   10.88
 -12  -2   6   95.99    5.52
  12  -2  -6   93.89    5.43
  12  -2  -7  115.17    6.30
 -12  -2   7   95.90    6.47
   2 -12   8  339.84   10.27
 -12  -2   8  363.41   10.68
  12  -2  -8  369.47   10.48
   2 -12   9  124.65    7.60
  12  -2  -9  134.48    7.71
 -12  -2   9  135.52    8.03
 -12  -2  10   28.67    6.51
   2 -12  10   15.23    5.81
  12  -2 -10   29.17    6.64
  12  -2 -11  119.88    8.93
   2 -12  11   99.84    9.00
 -12  -2  11  100.30    9.30
  12   2  12  346.62   12.28
  12  -2 -12  375.04   13.59
   2 -12  12  389.17   14.67
  -3 -12  12   79.59   10.39
  12   3 -11  431.91   13.61
  -3 -12  11  340.43   13.22
  12   3 -10  636.75   14.76
  -3 -12  10  545.12   14.49
  12   3  -9  140.75    8.08
  -3 -12   9  157.04    8.06
  -3 -12   8   56.00    5.64
   3 -12  -8   65.61    2.77
  12   3  -8   46.98    5.76
  -3 -12   7  718.61   14.04
  12   3  -7  717.99   13.35
  -3 -12   6 1259.44   17.07
  12   3  -6 1192.73   16.98
  12   3  -5  512.58   10.86
  -3 -12   5  539.70   10.73
  12   3  -4   79.68    4.87
  -3 -12   4   76.72    4.51
  12   3  -3  428.39    8.96
  -3 -12   3  450.42    8.91
  12   3  -2 1213.79   14.68
  -3 -12   2 1180.15   13.39
  -3 -12   1  376.63    7.29
  12   3  -1  371.09    7.89
  12   3   0    1.26    2.33
  12  -3   0   -1.02    2.35
  -3 -12   0    0.04    1.92
  -3 -12  -1  323.85    6.13
  12  -3  -1  348.66    8.01
 -12  -3   2 1123.35   13.69
  12   3   2 1133.73   12.83
  -3 -12  -2 1203.70    9.95
  12  -3  -2 1141.20   14.00
  12   3   3  467.06    8.20
 -12  -3   3  476.05    9.60
  12  -3  -3  447.67    9.15
  -3 -12  -3  413.11    5.31
 -12  -3   4   90.99    5.02
  12   3   4   75.40    4.01
  -3 -12  -4   67.47    1.58
  12  -3  -4   81.78    4.59
 -12  -3   5  521.55   10.86
  12   3   5  532.55    8.86
  12  -3  -5  531.42   10.58
  12  -3  -6 1251.39   16.61
  12   3   6 1237.91   13.99
  12  -3  -7  717.78   13.25
 -12  -3   7  747.48   14.21
  12  -3  -8   65.92    5.94
 -12  -3   8   63.85    5.97
  12  -3  -9  160.03    7.83
   3 -12   9  127.32    7.64
 -12  -3   9  146.20    8.22
   3 -12  10  558.47   14.27
 -12  -3  10  619.09   15.32
  12  -3 -10  615.79   13.91
   3 -12  11  392.86   13.20
  12  -3 -11  382.76   12.80
  12   3  12  105.82    8.53
  12  -3 -12   96.96    9.53
   3 -12  12   81.25    9.87
  -4 -12  12  454.55   15.89
  12   4 -11  110.73    9.51
  -4 -12  11  104.90    9.49
  12   4 -10   71.46    7.45
  -4 -12  10   78.50    7.73
   4 -12  -9  355.87    6.09
  -4 -12   9  333.17   11.59
  12   4  -8  288.49    9.69
  -4 -12   8  285.16    9.82
   4 -12  -7   77.72    3.55
  -4 -12   7   82.29    5.69
  12   4  -7   91.88    6.49
   4 -12  -6   46.03    3.06
  -4 -12   6   48.10    4.66
  12   4  -6   48.09    4.90
  -4 -12   5  941.64   14.04
  12   4  -5  963.51   14.57
  12   4  -4 1579.75   17.87
  -4 -12   4 1649.27   18.29
  12   4  -3  475.20    9.57
  -4 -12   3  521.10   10.08
  12   4  -2   52.55    3.84
  -4 -12   2   62.51    3.97
  -4 -12   1  370.40    7.21
  12   4  -1  368.17    8.24
  12   4   0 1226.78   13.74
  -4 -12   0 1225.19   11.98
  12  -4  -1  314.59    7.57
 -12  -4   1  336.54    7.62
  -4 -12  -1  320.89    6.16
  12   4   1  329.29    7.14
 -12  -4   2   55.60    3.90
  12   4   2   47.52    3.42
  12  -4  -2   49.62    3.72
  -4 -12  -2   61.15    2.77
 -12  -4   3  487.47    9.51
  -4 -12  -3  504.94    5.83
  12   4   3  472.07    8.25
  12  -4  -3  484.33    9.49
  12  -4  -4 1539.97   17.18
  12   4   4 1659.71   15.16
  -4 -12  -4 1312.62    5.28
 -12  -4   4 1444.04   17.39
  12   4   5  996.61   11.71
  12  -4  -5  933.13   14.24
  12  -4  -6   50.29    4.82
 -12  -4   6   49.30    4.84
  12   4   6   54.21    3.66
  12  -4  -7   62.29    5.16
  12   4   7   70.26    4.04
 -12  -4   7   71.93    5.74
  12  -4  -8  276.05    9.18
 -12  -4   8  272.20    9.57
  12   4   8  304.13    7.31
 -12  -4   9  378.41   11.69
  12  -4  -9  385.26   11.40
 -12  -4  10   73.90    7.58
  12  -4 -10   59.54    6.88
   4 -12  11   98.14    9.10
 -12  -4  11  116.48    9.71
  12  -4 -11  118.87    8.82
 -12  -4  12  498.48   16.35
  12  -4 -12  468.43   14.46
  -5 -12  12   42.47   10.20
  -5 -12  11  522.45   15.81
  -5 -12  10  679.63   16.52
  12   5 -10  663.48   15.75
  -5 -12   9   32.00    6.23
   5 -12  -9   25.80    4.06
  12   5  -8   34.57    5.42
  -5 -12   8   39.20    5.63
   5 -12  -8   27.46    3.44
  12   5  -7  165.21    7.64
  -5 -12   7  161.02    7.54
  12   5  -6  844.74   14.21
  -5 -12   6  794.69   13.93
   5 -12  -5  425.22    7.55
  12   5  -5  441.67   10.33
  -5 -12   5  464.13   10.30
  -5 -12   4  121.09    5.52
  12   5  -4  109.85    5.60
  12   5  -3  958.57   13.67
  -5 -12   3  933.89   12.93
  12   5  -2 1146.92   14.30
  -5 -12   2 1106.02   13.41
  12   5  -1  485.00    9.17
  -5 -12   1  485.19    8.57
  -5 -12   0    1.55    2.01
  12   5   0    1.07    2.35
  -5 -12  -1  498.81    7.50
 -12  -5   1  470.24    8.85
  12   5   1  463.24    8.46
  12  -5  -1  437.32    8.96
  -5 -12  -2 1223.05   10.49
 -12  -5   2 1198.99   14.51
  12   5   2 1195.99   13.03
 -12  -5   3  953.83   13.41
  12   5   3  953.38   11.59
  -5 -12  -3 1030.81    8.35
  12  -5  -3  973.98   13.53
  12   5   4  121.16    4.54
  12  -5  -4  110.27    5.46
 -12  -5   4  121.15    5.83
  12   5   5  466.32    8.24
 -12  -5   5  460.58   10.46
  12  -5  -5  463.87   10.05
 -12  -5   6  847.82   14.33
  12  -5  -6  835.46   13.84
  12   5   6  857.62   11.08
 -12  -5   7  147.40    7.38
  12  -5  -7  134.28    6.54
  12   5   7  155.37    5.19
  12  -5  -8   38.24    5.15
  12   5   8   36.51    3.56
 -12  -5   8   40.29    5.66
 -12  -5   9   56.61    6.70
  12   5   9   44.37    4.15
  12  -5  -9   53.04    6.26
 -12  -5  10  665.66   16.10
  12  -5 -10  667.76   14.57
  12   5  11  520.26    9.46
 -12  -5  11  536.74   15.88
  12   5  11  563.37   11.16
   5 -12  11  500.87   14.50
  12   5  12   -0.56    4.47
 -12  -5  12   52.63   10.16
   5 -12  12   42.61    9.45
  12  -5 -12   56.48    8.83
  12   5  12   -2.56    6.13
  -6 -12  12  311.09   14.20
  -6 -12  11   15.43    8.26
  12   6 -10  159.89    9.69
  -6 -12  10  149.31    9.73
   6 -12 -10  143.33    6.08
  -6 -12   9  265.13   10.58
  12   6  -9  256.81   10.18
   6 -12  -9  250.39    7.19
  -6 -12   8  174.65    8.39
   6 -12  -8  149.54    5.96
  12   6  -8  159.90    8.09
   6 -12  -7   79.02    4.54
  12   6  -7  101.53    6.62
  -6 -12   7   90.81    6.34
   6 -12  -6  127.11    5.18
  -6 -12   6  111.22    6.52
  12   6  -5  863.95   14.20
  -6 -12   5  887.73   14.19
  12   6  -4 1764.25   19.33
  -6 -12   4 1765.26   18.94
  12   6  -3  675.66   11.85
  -6 -12   3  673.15   11.49
  12   6  -2  187.00    6.45
  -6 -12   2  191.99    6.20
  -6 -12   1  435.96    8.18
  12   6  -1  422.58    8.92
  -6 -12   0  468.69    8.04
  12   6   0  455.01    8.72
 -12  -6   0  475.66    8.80
  -6 -12  -1  453.40    7.36
  12   6   1  459.91    8.64
 -12  -6   1  438.20    8.93
  -6 -12  -2  199.28    4.65
 -12  -6   2  181.64    6.07
  12  -6  -2  186.14    6.39
  12   6   2  164.13    5.66
  -6 -12  -3  766.73    7.50
  12   6   3  742.21   10.62
  12  -6  -4 1755.25   18.44
 -12  -6   4 1717.62   18.93
  12  -6  -5  890.65   13.75
 -12  -6   5  881.78   14.32
  12   6   5  917.86   11.21
  12   6   6  125.08    4.91
 -12  -6   6  134.92    6.76
  12  -6  -6  118.17    6.13
 -12  -6   7  116.18    7.20
  12   6   7  112.36    4.52
  12  -6  -7  108.24    6.32
 -12  -6   8  157.82    8.23
  12  -6  -8  156.88    7.58
  12   6   8  168.10    5.27
 -12  -6   9  239.61   10.46
  12   6   9  245.84    6.20
 -12  -6  10  157.02   10.20
  12   6  10  141.01    5.08
  12  -6 -10  152.97    8.64
 -12  -6  11   51.45    9.04
   6 -12  11   28.95    8.09
  12  -6 -11   49.71    8.69
  12   6  11   39.84    4.66
  12   6  12   -0.34    2.40
 -12  -6  12  382.57   15.73
   6 -12  12  311.69   14.29
  12   6  12    0.14    2.68
  12  -6 -12  384.97   13.81
  -7 -12  11  460.74   15.02
   7 -12 -11  497.83   10.50
  -7 -12  10  549.36   15.47
   7 -12 -10  441.41   10.85
  12   7  -9  158.57    9.00
   7 -12  -9  180.82    6.96
  -7 -12   8   -1.17    5.02
   7 -12  -8    2.22    3.48
  12   7  -8    0.70    4.95
  -7 -12   7  101.83    6.66
  12   7  -7   95.74    6.54
   7 -12  -7  103.95    5.16
  -7 -12   6  265.51    8.75
   7 -12  -6  250.05    7.06
  12   7  -6  258.87    9.02
  -7 -12   5  311.28    9.04
   7 -12  -5  298.12    7.26
  12   7  -5  327.48    9.67
   7 -12  -4   30.45    3.69
  -7 -12   4   33.36    4.01
  12   7  -4   34.24    4.33
  -7 -12   3  705.34   11.81
  12   7  -3  705.45   12.27
  -7 -12   2  897.51   12.60
  12   7  -2  927.44   13.48
  12   7  -1  110.32    5.31
  -7 -12   1  110.27    4.64
  12   7   0   40.15    3.74
  -7 -12   0   38.15    3.14
 -12  -7   0   40.93    3.43
  12   7   1  131.38    5.14
  -7 -12  -1  136.23    4.47
 -12  -7   1  134.70    5.34
  12   7   2 1033.48   12.52
 -12  -7   2  944.82   13.33
  12  -7  -2  931.83   13.40
  -7 -12  -2 1050.10   10.36
  12  -7  -3  658.91   11.58
 -12  -7   3  666.00   11.70
  12   7   3  654.93   10.09
 -12  -7   4   28.21    4.03
  12   7   4   30.20    3.25
  12  -7  -4   31.56    4.10
 -12  -7   5  326.66    9.36
  12   7   5  343.64    7.01
 -12  -7   6  258.90    8.94
  12   7   6  298.80    6.61
  12  -7  -6  285.75    8.71
 -12  -7   7  107.85    6.73
  12  -7  -7  105.62    6.57
  12   7   7   91.39    4.13
 -12  -7   8    2.01    5.11
  12  -7  -8   -0.11    4.46
  12   7   8    1.18    2.84
  12  -7  -9  167.76    8.52
 -12  -7   9  156.26    8.95
 -12  -7  10  534.06   14.92
  12   7  10  386.88    6.14
  12  -7 -10  626.52   14.52
  12   7  10  485.18    6.82
 -12  -7  11  495.12   15.82
  12  -7 -11  530.51   15.50
   8 -12 -11   29.04    6.37
  -8 -12  11   28.70    9.15
  -8 -12  10  112.54    9.41
   8 -12 -10  104.21    6.71
  -8 -12   9  559.54   14.48
   8 -12  -9  602.25   12.25
  -8 -12   8  543.92   13.45
  12   8  -8  595.99   14.17
   8 -12  -8  554.90   10.95
  -8 -12   7  121.27    7.33
  12   8  -7  126.63    7.38
   8 -12  -7  116.01    5.98
   8 -12  -6   20.63    3.79
  -8 -12   6   21.53    4.60
  12   8  -6   21.85    4.63
   8 -12  -5  219.10    6.88
  -8 -12   5  245.70    8.27
  12   8  -5  248.89    8.56
  -8 -12   4 1362.30   17.18
   8 -12  -4 1395.51   15.93
  12   8  -4 1320.98   18.14
  -8 -12   3  605.40   11.14
  12   8  -3  613.96   11.65
  -8 -12   2   37.33    3.67
  12   8  -2   36.70    4.18
  12   8  -1  172.87    6.32
  -8 -12   1  197.52    6.25
  -8 -12   0   54.41    3.67
  12   8   0   62.97    4.23
 -12  -8   0   52.48    3.75
  12   8   1  187.32    6.23
 -12  -8   1  199.30    6.30
  -8 -12  -1  204.97    5.55
  12  -8  -2   31.87    4.01
  12   8   2   40.47    3.68
  -8 -12  -2   43.53    3.00
 -12  -8   2   41.56    4.02
  12   8   3  636.37    9.92
 -12  -8   3  607.50   11.29
  12   8   4 1526.72   14.41
 -12  -8   4 1468.44   18.26
  12  -8  -4 1437.06   17.37
 -12  -8   5  227.11    8.11
  12   8   5  240.90    6.04
  12  -8  -5  220.59    7.68
  12  -8  -6   22.61    4.42
 -12  -8   6   28.22    4.76
  12   8   6   24.04    2.89
  12   8   7  105.98    4.17
  12  -8  -7  115.39    6.49
 -12  -8   7  117.78    7.27
  12   8   8  514.66    6.98
  12  -8  -8  555.66   12.47
  12  -8  -9  573.54   13.39
  12   8   9  409.28    4.43
  12   8   9  363.77    4.29
 -12  -8   9  570.46   15.12
 -12  -8  10  110.17    9.38
  12  -8 -10   92.06    8.21
 -12  -8  11   29.21    9.10
  12  -8 -11   37.88    7.98
  -9 -12  11  124.58   12.49
   9 -12 -11  228.83   10.12
  -9 -12  10  304.24   12.98
   9 -12 -10  379.43   10.87
   9 -12  -9  153.86    7.63
  -9 -12   9  143.95    9.38
  -9 -12   8   83.83    7.57
  12   9  -8   88.10    7.71
   9 -12  -8   74.59    5.95
  12   9  -7  264.03    9.87
  -9 -12   7  261.94    9.70
   9 -12  -7  272.69    8.93
   9 -12  -6  277.05    8.23
  -9 -12   6  268.06    9.15
  12   9  -6  280.27    9.52
   9 -12  -5  113.28    5.59
  -9 -12   5  124.76    6.49
  12   9  -5  111.51    6.56
   9 -12  -4   33.95    4.17
  -9 -12   4   33.41    4.21
  12   9  -4   35.44    4.69
  12   9  -3 1052.12   15.63
  -9 -12   3  997.84   14.60
  -9 -12   2 1497.70   17.28
  12   9  -2 1571.48   18.86
 -12  -9  -1  144.43    5.25
  -9 -12   1  147.97    5.73
  12   9  -1  141.45    5.79
 -12  -9   0  279.75    7.22
  12   9   0  262.03    7.55
  -9 -12   0  286.83    7.10
  -9 -12  -1  121.64    4.67
 -12  -9   1  124.77    5.43
  12   9   1  119.02    5.30
 -12  -9   2 1467.37   16.95
  -9 -12  -2 1522.00   13.93
  12  -9  -3  944.68   14.45
 -12  -9   3  999.87   14.75
  12   9   3  995.97   12.51
  12  -9  -4   29.69    4.41
 -12  -9   4   32.89    4.57
  12   9   4   39.30    3.57
 -12  -9   5  118.86    6.42
  12  -9  -5  109.41    6.20
  12   9   5  122.36    4.85
  12   9   6  224.48    5.66
 -12  -9   6  222.41    8.64
  12  -9  -6  202.35    7.70
  12  -9  -7  294.73    9.47
  12   9   7  270.12    5.66
 -12  -9   7  301.97   10.29
  12  -9  -8   96.02    6.85
 -12  -9   8   89.28    7.66
  12  -9  -9  122.93    8.18
 -12  -9   9  176.04    9.89
  12  -9 -10  413.79   12.86
 -12  -9  10  396.26   14.15
  12  -9 -11  179.74   10.50
 -12  -9  11  191.23   12.54
  10 -12 -10   41.65    7.16
 -10 -12  10   32.55    8.88
  10 -12  -9  380.59   11.20
 -10 -12   9  283.55   12.00
  10 -12  -8  434.58   11.20
 -10 -12   8  427.15   13.29
 -10 -12   7  122.48    8.21
  10 -12  -7  138.21    6.84
  10 -12  -6  124.64    6.59
  12  10  -6  118.83    7.27
 -10 -12   6  119.73    7.20
  12  10  -5  354.03   10.52
 -10 -12   5  365.24   10.49
  10 -12  -5  380.49    9.62
 -10 -12   4  857.09   14.70
  10 -12  -4  829.12   13.44
  12  10  -4  808.09   14.40
  12  10  -3  544.79   11.48
 -10 -12   3  537.88   11.12
 -10 -12   2   43.96    4.52
  12  10  -2   48.95    4.61
  10  12   1  690.29   11.47
  12  10  -1  679.68   12.22
 -10 -12   1  676.96   11.30
 -12 -10  -1  657.36   10.42
 -10 -12   0  532.98   10.00
 -12 -10   0  576.04   10.14
  10  12   0  586.73   10.91
  12  10   0  589.50   11.34
 -10 -12  -1  722.54   10.55
  10  12  -1  726.23   12.51
  12  10   1  719.93   11.57
 -12 -10   1  704.59   11.85
 -12 -10   2   40.69    4.15
 -10 -12  -2   48.07    3.47
  12  10   2   50.47    4.09
  10  12  -2   30.94    5.27
  12  10   3  597.32    9.91
  12 -10  -3  599.45   11.76
 -12 -10   4  808.19   14.10
  12 -10  -4  745.83   12.94
  12 -10  -5  353.32    9.69
 -12 -10   5  339.58   10.15
  12 -10  -6  122.56    7.02
  12  10   6  144.32    4.75
 -12 -10   6  128.94    7.49
  12 -10  -7  143.60    7.65
 -12 -10   7  109.75    7.72
  12 -10  -8  425.75   11.82
 -12 -10   8  382.26   12.42
  12 -10  -9  320.54   11.36
 -12 -10   9  349.10   12.71
 -12 -10  10   45.72    8.97
  12 -10 -10   42.14    7.91
 -11 -12  10  381.69   14.92
  11 -12 -10  470.06   13.47
  11 -12  -9   43.41    7.11
 -11 -12   9   39.51    7.90
 -11 -12   8   89.23    8.10
  11 -12  -8   71.92    7.06
 -11 -12   7  230.34    9.78
  11 -12  -7  222.20    8.64
  11 -12  -6  648.06   13.35
  12  11  -6  655.04   14.71
 -11 -12   6  606.85   13.82
  12  11  -5  298.12   10.05
 -11 -12   5  300.82    9.68
  11 -12  -5  291.29    9.26
  12  11  -4  141.39    7.29
 -11 -12   4  159.97    7.38
  11 -12  -4  142.45    6.88
  12  11  -3  303.80    9.15
 -11 -12   3  275.68    8.52
  11  12   2  450.16    9.14
  12  11  -2  407.79   10.03
 -11 -12   2  418.83    9.85
 -11 -12   1  753.62   12.33
  11  12   1  805.81   12.34
  12  11  -1  796.25   13.39
 -12 -11   0    3.83    3.26
  11  12   0    8.63    3.55
  12  11   0    7.23    3.71
 -11 -12   0    4.77    3.02
 -11 -12  -1  780.49   11.42
  11  12  -1  774.66   13.02
 -12 -11   1  743.76   12.29
  12  11   1  794.52   12.63
 -12 -11   2  433.55   10.03
  11  12  -2  429.61   10.28
 -11 -12  -2  437.10    8.48
  12  11   2  449.66    9.34
 -12 -11   3  284.94    8.60
  12 -11  -3  255.65    8.43
  11  12  -3  269.26    8.92
  12 -11  -4  135.38    7.00
  12  11   4  152.97    5.65
 -12 -11   4  147.28    6.89
  12 -11  -5  310.65    9.39
 -12 -11   5  300.46    9.81
  12 -11  -6  463.59   12.15
 -12 -11   6  591.61   13.69
  12 -11  -7  226.91    9.48
 -12 -11   7  227.83    9.72
  12 -11  -8   75.64    7.25
 -12 -11   8   72.81    7.88
  12 -11  -9   41.78    7.28
 -12 -11   9   28.38    7.47
 -12 -11  10  421.00   14.98
  12 -11 -10  501.41   14.32
  12  12   0  924.12   14.66
 -12 -12   0 1004.47   14.20
 -12 -12  -1   68.03    4.67
 -12 -12   1   72.56    5.05
  12  12   1   69.51    5.05
  12  12  -1   80.96    5.57
 -12 -12   2  153.43    6.76
  12  12   2  155.09    6.29
  12  12  -2  143.94    6.79
  12  12  -3  130.50    6.80
  12 -12  -3  102.07    6.37
  12  12   3  129.80    5.99
 -12 -12   3  129.50    6.60
  12  12  -4  486.35   12.13
 -12 -12   4  488.63   11.66
  12 -12  -5  587.14   12.83
 -12 -12   5  607.84   13.54
  12 -12  -6   -3.03    4.62
 -12 -12   6   -2.90    5.37
 -12 -12   7  198.05    9.91
  12 -12  -7  188.86    8.62
  12 -12  -8  261.06   10.62
 -12 -12   8  270.51   11.86
  12 -12  -9  218.66   10.42
 -12 -12   9  224.18   12.03
 -12 -12  10   25.82    9.45
  12 -12 -10   48.52    9.04
  13   0   0   -0.62    2.74
  13   0  -1  214.14    6.42
  13   0   1  207.72    6.24
  13   0  -2  943.40   13.15
  13   0   2  978.90   12.63
  13   0   3    7.41    2.83
  13   0  -3    8.25    2.98
  13   0  -4  132.67    5.97
 -13   0   5  226.54    7.63
  13   0  -5  250.61    7.90
   0 -13   5  224.30    7.70
 -13   0   6  901.85   14.69
   0 -13   6  883.48   14.21
 -13   0   7 1177.91   17.61
   0 -13   7 1189.38   17.58
 -13   0   8   45.58    5.58
   0 -13   8   37.70    5.28
  13   0  -8   39.31    5.60
 -13   0   9  309.40   10.95
   0 -13   9  271.88   10.53
  13   0  -9  277.96    9.94
   0 -13  10  192.86    9.95
  13   0 -10  205.36   10.04
 -13   0  11   85.16    8.96
  13   0 -11   69.89    8.26
 -13   0  12   58.78    9.95
  13   0 -12   64.19    9.38
   0 -13  12   64.55    9.95
 -13   1  12  288.22   13.72
  -1 -13  12  264.43   13.48
  13   1 -11   77.64    8.63
  -1 -13  11   73.64    8.92
 -13   1  11   72.51    8.56
 -13   1  10    6.30    6.10
  13   1 -10   12.33    6.10
  -1 -13  10    7.55    6.44
  -1 -13   9  234.42    9.72
  13   1  -9  254.67   10.28
 -13   1   9  243.44    9.72
 -13   1   8  683.60   14.10
  -1 -13   8  661.27   14.10
  13   1  -8  672.19   14.27
  -1 -13   7   88.62    6.03
 -13   1   7   96.79    6.43
  13   1  -7   84.19    5.92
  13   1  -6  255.70    8.34
 -13   1   6  258.83    8.57
  -1 -13   6  231.84    7.91
  13   1  -5  733.71   12.82
  -1 -13   5  708.26   12.21
  13   1  -4  563.47   11.16
  -1 -13   4  535.13   10.20
  -1 -13   3  257.85    7.07
  13   1  -3  221.57    7.16
  13  -1   2   81.63    4.51
  13   1  -2   96.17    4.87
  13   1  -1 1261.36   14.96
  13  -1   1 1279.37   14.74
  13  -1   0 3571.24   24.22
  13   1   0 3712.49   24.41
  13  -1  -1 1255.53   15.01
  13   1   1 1242.93   14.25
  13   1   2  105.43    4.72
  13  -1  -2  108.03    5.03
  13   1   3  233.90    6.40
  -1 -13  -3  239.78    4.66
  13  -1  -3  249.11    7.27
 -13  -1   4  590.99   11.27
  13   1   4  608.56   10.36
  13  -1  -4  586.84   11.09
  -1 -13  -4  536.37    5.72
  13  -1  -5  756.42   12.98
 -13  -1   5  708.60   12.82
 -13  -1   6  247.89    8.39
  13  -1  -6  251.48    8.05
  13  -1  -7   94.46    6.12
   1 -13   7   89.22    5.97
 -13  -1   7   92.57    6.37
   1 -13   8  661.92   13.81
 -13  -1   8  702.21   14.46
  13  -1  -8  685.98   14.21
 -13  -1   9  224.09   10.17
   1 -13   9  203.01    9.32
  13  -1  -9  221.78    9.17
   1 -13  10   18.88    6.43
  13  -1 -10   15.32    6.38
 -13  -1  10   20.06    6.70
 -13  -1  11   74.76    9.06
  13  -1 -11   63.80    8.55
   1 -13  11   65.99    8.50
 -13  -1  12  272.47   14.23
   1 -13  12  264.21   13.79
  13  -1 -12  288.08   13.03
  13   2 -12  125.11   10.74
 -13   2  12  103.63   11.12
  -2 -13  12   85.12   11.01
 -13   2  11  321.10   13.42
  -2 -13  11  288.51   12.38
  13   2 -11  280.38   12.06
 -13   2  10  610.33   15.55
  -2 -13  10  588.57   15.11
  13   2 -10  641.45   15.24
 -13   2   9  165.55    8.91
  13   2  -9  154.74    8.61
  -2 -13   9  156.54    8.87
  13   2  -8  183.69    8.34
  -2 -13   8  198.88    8.63
  -2 -13   7  598.28   12.91
  13   2  -7  634.59   13.26
  -2 -13   6 1035.25   15.80
   2 -13  -6 1053.07    8.83
  13   2  -6 1050.37   16.08
   2 -13  -5  581.41    7.27
  -2 -13   5  615.44   11.57
  13   2  -4   69.14    4.66
  -2 -13   4   72.21    4.58
  -2 -13   3  139.42    5.36
  13   2  -3  138.85    5.74
  -2 -13   2  610.62   10.07
  13   2  -2  598.20   10.68
  13  -2   1  501.06    9.35
  -2 -13   1  489.47    8.60
  13   2  -1  488.41    9.49
  13   2   0   11.57    3.00
  -2 -13   0   17.29    2.52
  13  -2   0   17.38    3.12
  13  -2  -1  557.24   10.01
  -2 -13  -1  538.89    7.86
  13   2   1  529.54    9.37
  -2 -13  -2  629.97    7.83
  13  -2  -2  636.49   10.89
  13   2   2  632.17   10.16
  13  -2  -3   98.29    5.14
  -2 -13  -3   91.54    3.18
 -13  -2   3   75.35    5.04
  13   2   4   72.88    4.08
 -13  -2   4   59.50    4.66
  13  -2  -4   77.03    4.88
  -2 -13  -4   64.13    2.23
  13   2   5  672.54   10.78
  13  -2  -5  640.12   12.22
 -13  -2   5  660.53   12.51
  13  -2  -6 1014.92   15.48
 -13  -2   6 1064.68   16.23
  13  -2  -7  576.71   12.44
 -13  -2   7  624.47   13.00
 -13  -2   8  191.42    8.41
   2 -13   8  180.87    8.10
  13  -2  -8  195.05    8.67
  13  -2  -9  137.29    8.11
 -13  -2   9  134.02    8.42
   2 -13   9  122.62    7.96
 -13  -2  10  590.93   15.31
  13  -2 -10  633.12   15.87
 -13  -2  11  322.80   12.92
   2 -13  11  305.11   12.61
  13  -2 -11  288.12   12.04
 -13  -2  12  111.53   11.35
   2 -13  12  104.78   10.75
  13  -2 -12  101.03   10.06
  -3 -13  12  282.35   13.85
  13   3 -11  111.61    9.50
  -3 -13  11  109.26    9.84
  13   3 -10   58.14    7.53
  -3 -13  10   60.10    7.74
  13   3  -9  262.10   10.54
  -3 -13   9  264.50   10.09
   3 -13  -8  177.43    3.64
  13   3  -8  198.88    8.97
  -3 -13   8  174.53    8.38
  -3 -13   7  152.55    7.67
  13   3  -7  167.40    7.71
  -3 -13   6  159.24    7.09
   3 -13  -6  160.61    4.30
  13   3  -6  188.91    7.46
   3 -13  -5  801.86    9.29
  -3 -13   5  796.32   13.32
  13   3  -4 1512.90   17.73
  -3 -13   4 1479.29   17.10
  13   3  -3  490.19   10.02
  -3 -13   3  483.53    9.58
  -3 -13   2   21.11    3.08
  13   3  -2   23.46    3.46
  -3 -13   1  524.39    9.07
  13   3  -1  546.14    9.89
  13   3   0  855.61   12.05
  13  -3   0  825.82   12.24
  -3 -13   0  881.40   10.78
  13   3   1  457.90    9.17
  -3 -13  -1  414.20    7.52
  13  -3  -2   12.42    3.19
  13   3   2   20.60    2.85
 -13  -3   2   18.63    3.29
  -3 -13  -2   19.74    2.19
  13  -3  -3  495.09   10.06
 -13  -3   3  469.90    9.91
  13   3   3  503.18    9.14
  -3 -13  -3  486.64    6.24
 -13  -3   4 1408.30   17.46
  13  -3  -4 1366.57   16.80
 -13  -3   5  850.98   14.26
  13  -3  -5  839.16   13.68
 -13  -3   6  181.07    7.50
  13  -3  -6  179.67    7.29
  13   3   6  182.36    5.99
 -13  -3   7  176.93    7.93
  13  -3  -7  182.79    7.67
  13   3   7  189.30    6.44
  13  -3  -8  234.31    8.98
 -13  -3   8  217.73    9.10
   3 -13   9  225.32    9.52
  13  -3  -9  234.78    9.51
 -13  -3   9  247.00   10.48
   3 -13  10   59.60    7.50
  13  -3 -10   47.83    6.76
 -13  -3  10   65.54    8.25
   3 -13  11   99.52    9.18
  13  -3 -11  116.72    9.21
 -13  -3  11  102.01    9.65
 -13  -3  12  402.29   15.93
  13  -3 -12  389.29   14.21
  13   3  12  369.71   12.12
  13   4 -11  435.76   14.23
  -4 -13  11  377.47   14.55
  13   4 -10  596.91   15.19
  -4 -13  10  567.92   15.42
  13   4  -9   81.57    7.40
  -4 -13   9  103.05    7.79
   4 -13  -9   85.53    3.54
  13   4  -8   13.92    5.25
   4 -13  -8    9.68    2.71
  -4 -13   8   15.65    5.12
   4 -13  -7  167.28    4.86
  13   4  -7  174.20    7.81
  -4 -13   7  179.52    7.72
  -4 -13   6  294.49    9.05
  13   4  -6  319.05    9.57
   4 -13  -5  168.86    5.10
  -4 -13   5  170.82    6.87
  13   4  -5  191.62    7.56
  13   4  -4   44.94    4.34
  -4 -13   4   47.34    4.46
  13   4  -3  892.07   13.53
  -4 -13   3 1034.71   14.39
  -4 -13   2 1646.66   17.15
  13   4  -2 1457.09   16.58
  13   4  -1   83.17    4.67
  -4 -13   1   81.63    4.12
  13  -4   0  118.28    5.36
  13   4   0  123.33    5.05
  -4 -13   0  122.79    4.38
  -4 -13  -1   93.99    3.72
  13   4   1   87.38    4.43
  13  -4  -1   86.20    4.77
  13  -4  -2 1539.37   17.15
 -13  -4   2 1516.95   16.62
  13   4   2 1569.22   15.93
  -4 -13  -2 1494.74   12.21
  -4 -13  -3 1011.24    8.70
  13   4   3  975.37   12.33
  13  -4  -3  971.99   13.83
 -13  -4   3 1008.79   14.30
  13  -4  -4   36.55    4.12
  -4 -13  -4   35.64    1.53
 -13  -4   4   32.51    4.09
  13   4   4   42.13    3.70
 -13  -4   5  192.56    7.29
  13  -4  -5  211.23    7.54
  13   4   5  185.55    5.81
  13   4   6  324.44    7.65
 -13  -4   6  297.76    9.50
  13  -4  -7  190.41    7.84
  13   4   7  212.14    6.56
 -13  -4   7  174.58    7.77
  13  -4  -8   27.88    5.08
 -13  -4   8   28.62    5.98
  13   4   8   17.37    3.67
  13   4   9   90.62    5.47
  13  -4  -9   92.51    7.30
  13   4  10  557.43   10.64
  13  -4 -10  559.75   14.22
   4 -13  10  531.82   14.46
  13   4  11  336.13    9.16
   4 -13  11  371.00   13.66
 -13  -4  11  327.41   13.65
  -5 -13  11  141.99   10.70
  13   5 -11  141.07   10.70
  -5 -13  10   22.25    7.36
  13   5 -10   30.29    6.93
  13   5  -9  324.95   11.39
  -5 -13   9  344.46   11.75
  13   5  -8  253.13    9.94
  -5 -13   8  244.53    9.76
   5 -13  -8  267.72    6.59
  -5 -13   7   75.71    6.30
  13   5  -7   86.11    6.72
   5 -13  -6    3.27    2.68
  13   5  -6    6.37    4.00
  -5 -13   6    7.92    3.91
   5 -13  -5  371.58    7.61
  -5 -13   5  380.20    9.77
  13   5  -5  393.42   10.23
  -5 -13   4 1865.06   19.79
  13   5  -4 1862.20   20.62
  13   5  -3  464.33   10.18
  -5 -13   3  490.40    9.86
  13   5  -2   66.62    4.41
  -5 -13   2   70.07    4.23
  13   5  -1  157.30    5.80
  -5 -13   1  133.50    5.25
  13   5   0  134.25    5.56
  -5 -13   0  145.97    4.88
  -5 -13  -1  125.24    4.26
 -13  -5   1  104.71    5.09
  13  -5  -1  124.77    5.46
  13   5   1  119.40    4.98
 -13  -5   2   72.74    4.57
  -5 -13  -2   70.50    3.13
  13  -5  -2   51.10    4.31
  13   5   2   66.76    4.13
  -5 -13  -3  460.26    6.55
 -13  -5   3  468.68   10.14
  13  -5  -3  462.57   10.07
  13   5   3  493.66    8.97
 -13  -5   4 2130.38   21.24
  13   5   4 2160.89   18.34
  13  -5  -4 2063.73   20.62
 -13  -5   5  427.76   10.40
  13  -5  -5  382.93    9.66
  13   5   5  418.73    8.17
  13  -5  -6    1.23    3.60
  13   5   6    4.22    3.00
 -13  -5   6    3.88    3.99
  13  -5  -7   66.58    5.60
 -13  -5   7   70.18    6.10
  13   5   7   69.19    4.35
  13  -5  -8  228.70    9.53
  13   5   8  233.23    6.64
 -13  -5   8  246.56    9.76
 -13  -5   9  343.70   11.97
  13   5   9  357.17    8.13
 -13  -5  10   27.67    7.47
   5 -13  10   28.82    7.02
  13  -5 -10   31.58    6.67
  13   5  10   28.05    4.56
  13  -5 -11  130.71   10.54
 -13  -5  11  156.77   10.90
   5 -13  11  152.96   10.66
  -6 -13  11  460.34   15.80
  -6 -13  10  608.30   16.26
  13   6 -10  635.22   15.94
   6 -13 -10  601.18    9.84
  -6 -13   9   95.48    8.22
  13   6  -9   98.88    8.09
   6 -13  -9  107.96    5.41
  -6 -13   8   90.88    7.57
   6 -13  -8   90.43    5.14
  13   6  -8  100.06    7.30
   6 -13  -7  174.19    5.93
  13   6  -7  170.16    8.16
  -6 -13   7  156.11    8.12
   6 -13  -6  588.25    9.74
  13   6  -6  591.60   13.48
  -6 -13   6  577.96   12.46
  13   6  -5  391.31   10.23
  -6 -13   5  402.30   10.13
  13   6  -4  105.80    5.76
  -6 -13   4  120.41    5.91
  -6 -13   3  963.74   13.79
  13   6  -3  952.60   14.53
  13   6  -2 1074.79   14.76
  -6 -13   2 1117.22   14.28
  -6 -13   1  167.70    5.65
  13   6  -1  161.55    6.01
  13   6   0    7.64    2.73
  -6 -13   0   11.17    2.69
  -6 -13  -1  148.83    4.70
  13   6   1  147.14    5.63
  13  -6  -1  139.30    5.96
 -13  -6   1  142.78    5.73
  -6 -13  -2 1135.66   11.03
  13   6   2 1071.47   13.76
 -13  -6   2 1004.88   14.27
  13  -6  -2  960.56   14.11
  -6 -13  -3 1034.03    9.06
 -13  -6   3  935.95   13.86
  13   6   3 1003.26   12.98
  13  -6  -3  960.86   14.25
  13  -6  -4  126.29    5.93
 -13  -6   4  121.09    6.09
  13   6   4  121.51    5.04
 -13  -6   5  407.34   10.35
  13  -6  -5  380.43    9.75
  13   6   6  617.32   10.02
  13  -6  -6  579.17   12.20
 -13  -6   6  572.92   12.70
  13   6   7  141.67    5.43
  13  -6  -7  155.63    7.31
 -13  -6   7  145.26    7.75
  13   6   8   88.50    4.73
  13  -6  -8   88.75    6.76
 -13  -6   8   92.13    7.27
  13  -6  -9   86.07    7.71
  13   6   9   80.38    4.85
 -13  -6   9   83.42    7.82
 -13  -6  10  617.86   16.06
  13  -6 -10  709.44   15.72
  13   6  11    1.66    4.15
   6 -13  11  350.29   13.86
 -13  -6  11  445.69   15.37
  13   6  11   30.81    5.12
  13  -6 -11  484.35   15.62
  -7 -13  11   57.34    9.55
   7 -13 -11   79.23    6.30
  13   7 -10   84.01    8.90
  -7 -13  10   70.99    8.53
  -7 -13   9  307.54   11.76
   7 -13  -9  335.73    8.87
  -7 -13   8  358.64   11.70
   7 -13  -8  369.07    8.72
  13   7  -8  351.28   11.52
  -7 -13   7   64.88    6.11
  13   7  -7   64.77    6.43
   7 -13  -7   57.79    4.89
  -7 -13   6   34.14    4.90
   7 -13  -6   34.88    4.04
  13   7  -6   37.74    5.32
  -7 -13   5  288.09    8.80
   7 -13  -5  301.48    7.78
  13   7  -5  300.72    9.83
  -7 -13   4 1463.58   17.92
  13   7  -4 1411.12   18.02
  -7 -13   3  791.16   12.79
  13   7  -3  774.54   13.34
  -7 -13   2  154.71    6.09
  13   7  -2  151.42    6.48
  13   7  -1  324.90    8.53
  -7 -13   1  325.28    7.63
  13   7   0  261.52    7.52
  -7 -13   0  258.61    6.59
 -13  -7   0  234.04    7.07
 -13  -7   1  318.35    8.04
  13   7   1  303.49    7.56
 -13  -7   2  152.53    6.05
  13  -7  -2  148.66    6.15
  13   7   2  157.66    5.72
  -7 -13  -2  170.78    4.73
  13   7   3  790.51   11.69
  -7 -13  -3  795.03    8.32
 -13  -7   3  766.57   13.00
  13   7   4 1560.57   15.79
  13  -7  -4 1541.32   18.23
 -13  -7   4 1463.08   18.13
  13  -7  -5  273.75    8.75
 -13  -7   5  264.56    8.65
  13   7   6   35.99    3.72
  13  -7  -6   31.00    4.96
 -13  -7   6   35.99    5.01
  13  -7  -7   57.17    6.00
  13   7   7   47.73    3.97
  13  -7  -8  357.97   10.79
 -13  -7   8  355.67   11.81
  13  -7  -9  329.69   10.86
 -13  -7   9  293.13   11.81
 -13  -7  10   97.86    9.45
  13  -7 -10   95.68    8.73
 -13  -7  11   97.59   10.63
  13  -7 -11   80.06    9.21
  -8 -13  11  276.77   13.53
   8 -13 -11  303.63    9.87
  -8 -13  10  426.10   14.36
   8 -13 -10  428.99   10.66
   8 -13  -9   38.47    5.55
  -8 -13   9   34.03    6.93
  13   8  -9   39.55    7.20
  -8 -13   8   72.47    7.20
   8 -13  -8   69.31    5.63
  13   8  -8   80.57    7.34
  -8 -13   7  197.14    8.75
  13   8  -7  178.86    8.71
   8 -13  -7  187.94    6.98
  -8 -13   6  318.96    9.90
   8 -13  -6  345.17    8.61
  13   8  -6  332.18   10.31
  -8 -13   5   64.34    5.29
   8 -13  -5   61.41    4.78
  13   8  -5   67.72    5.74
  -8 -13   4   15.95    3.98
  13   8  -4   18.88    4.74
   8 -13  -4   16.11    3.78
  -8 -13   3 1310.88   16.39
  13   8  -3 1319.42   17.14
  -8 -13   2 1824.41   18.64
  13   8  -2 1890.70   20.08
  -8 -13   1   98.25    4.99
  13   8  -1   96.29    5.23
  -8 -13   0   25.30    3.32
 -13  -8   0   19.55    3.19
  13   8   0   23.61    3.60
  13   8   1  110.46    5.24
 -13  -8   1  107.29    5.40
  -8 -13  -1  121.37    4.62
 -13  -8   2 1888.58   19.56
  13   8   2 2016.05   18.96
  -8 -13  -2 2109.56   15.73
  13  -8  -2 1799.72   19.64
  13   8   3 1468.72   15.64
  -8 -13  -3 1492.78   12.14
  13  -8  -3 1388.68   17.66
 -13  -8   3 1386.05   17.72
  13  -8  -4    5.53    3.88
  13   8   4   16.91    3.27
 -13  -8   4   14.21    4.06
  13  -8  -5   66.53    5.30
  13   8   5   76.44    4.34
 -13  -8   5   72.08    5.76
 -13  -8   6  332.91   10.20
  13   8   6  351.53    7.62
  13  -8  -6  320.99    9.49
 -13  -8   7  199.72    9.35
  13   8   7  211.31    6.04
  13  -8  -7  204.17    8.45
 -13  -8   8   78.68    7.56
  13   8   8   78.84    4.20
  13  -8  -8   88.30    7.01
  13  -8  -9   38.69    6.96
 -13  -8   9   24.42    7.26
  13   8   9   25.87    3.40
 -13  -8  10  396.02   14.51
  13  -8 -10  434.86   13.78
 -13  -8  11  278.85   14.09
  13  -8 -11  253.54   12.24
  -9 -13  10   53.20    9.25
   9 -13 -10   78.78    7.40
   9 -13  -9  523.70   11.83
  -9 -13   9  575.51   15.89
  -9 -13   8  428.34   12.89
  13   9  -8  446.24   13.12
   9 -13  -8  457.04   11.06
  13   9  -7   73.24    6.93
  -9 -13   7   83.70    7.05
   9 -13  -7   71.64    5.59
  -9 -13   6   10.13    4.81
   9 -13  -6   -0.80    3.85
  13   9  -6    3.26    4.58
   9 -13  -5  288.75    8.24
  -9 -13   5  296.53    9.62
  13   9  -5  303.09    9.75
   9 -13  -4 1190.73   15.56
  -9 -13   4 1188.48   16.87
  13   9  -4 1198.92   17.47
  13   9  -3  534.29   12.06
  -9 -13   3  502.23   10.97
  -9 -13   2   89.28    5.52
  13   9  -2   71.15    5.24
  -9 -13   1   74.12    4.72
  13   9  -1   81.68    5.18
 -13  -9   0  370.10    8.56
  -9 -13   0  383.91    8.29
  13   9   0  371.98    9.11
  -9 -13  -1   94.74    4.49
 -13  -9   1   88.67    5.10
  13   9   1   90.66    4.93
  -9 -13  -2   74.77    3.93
 -13  -9   2   86.63    5.26
  13  -9  -2   70.98    5.39
  13   9   2   83.13    4.93
 -13  -9   3  523.43   11.14
  13  -9  -3  484.18   10.87
  13   9   3  510.43   10.25
  13   9   4 1209.88   14.39
 -13  -9   4 1187.27   17.06
  13  -9  -4 1202.62   17.11
  13   9   5  293.76    7.12
 -13  -9   5  279.86    9.52
  13  -9  -5  283.26    9.18
  13   9   6    4.19    3.04
  13  -9  -6    0.50    4.34
 -13  -9   6    3.42    4.75
 -13  -9   7   81.08    7.13
  13  -9  -7   90.13    6.76
  13   9   7   90.35    4.53
 -13  -9   8  428.85   12.99
  13  -9  -8  416.38   12.01
  13   9   8  444.29    6.66
 -13  -9   9  558.44   15.39
  13  -9  -9  608.39   14.89
 -13  -9  10   49.10    9.21
  13  -9 -10   71.96    8.94
 -10 -13  10  397.82   15.37
  10 -13 -10  537.18   13.63
  10 -13  -9  119.83    8.05
 -10 -13   9  107.89    9.91
 -10 -13   8   17.75    6.49
  10 -13  -8   16.37    5.80
 -10 -13   7   94.37    7.67
  13  10  -7   95.58    7.67
  10 -13  -7   90.49    6.45
 -10 -13   6  291.20   10.28
  13  10  -6  287.68   10.35
  10 -13  -6  301.02    9.22
  10 -13  -5  179.48    7.34
  13  10  -5  193.72    8.29
  10 -13  -4   93.68    6.03
  13  10  -4   89.49    6.26
  13  10  -3  400.04   10.49
 -10 -13   3  376.77   10.03
  13  10  -2  523.58   11.60
 -10 -13   2  522.98   10.87
 -13 -10  -1  288.32    7.98
  13  10  -1  303.22    9.02
 -10 -13   0  150.58    5.82
  13  10   0  139.10    6.12
 -13 -10   0  141.23    6.12
 -13 -10   1  349.47    8.71
 -10 -13  -1  365.47    8.00
  13  10   1  349.26    8.66
 -10 -13  -2  566.46    9.09
 -13 -10   2  573.56   11.57
  13  10   2  583.35   10.84
  13 -10  -2  564.91   12.21
  13 -10  -3  348.35    9.93
 -13 -10   3  355.88    9.67
  13  10   3  391.40    8.86
  13 -10  -4   88.41    5.88
 -13 -10   4   82.99    6.03
  13  10   4   87.41    4.85
 -13 -10   5  162.95    7.84
  13 -10  -5  176.79    7.65
  13 -10  -6  299.99    9.63
  13  10   6  328.75    7.18
  13  10   7  102.49    3.99
 -13 -10   7  101.04    7.54
  13 -10  -7  109.49    7.44
 -13 -10   8   28.84    6.93
  13 -10  -8   19.01    5.97
 -13 -10   9  103.43    9.47
  13 -10  -9  110.64    9.05
 -13 -10  10  460.59   15.79
  13 -10 -10  598.96   15.78
 -11 -13  10   58.41   10.05
  11 -13 -10   60.29    8.73
  11 -13  -9  174.69    9.53
 -11 -13   9  174.45   10.84
  11 -13  -8  227.72   10.09
 -11 -13   8  274.31   11.54
 -11 -13   7  135.56    8.69
  11 -13  -7  124.97    7.69
  11 -13  -6   84.36    6.60
  13  11  -6   85.06    6.97
 -11 -13   6   93.30    7.38
  11 -13  -5  432.65   11.36
  13  11  -5  408.02   11.54
 -11 -13   5  401.69   11.47
  11 -13  -4  486.40   11.21
  13  11  -4  472.36   12.06
 -11 -13   4  488.05   11.81
  13  11  -3  308.74    9.47
 -11 -13   3  302.73    9.30
 -11 -13   2   24.45    4.26
  13  11  -2   19.45    4.50
 -13 -11  -1  136.38    5.77
 -11 -13   1  138.07    6.15
 -11 -13   0  549.93   10.34
 -13 -11   0  557.60   10.76
  13  11   0  577.63   11.61
  13  11   1  144.40    6.57
 -11 -13  -1  141.25    5.71
 -13 -11   1  134.11    6.29
  13  11   2   21.88    4.27
 -13 -11   2   22.91    4.11
 -11 -13  -2   28.20    3.49
 -13 -11   3  300.50    9.07
  13 -11  -3  297.70    9.36
  13  11   3  268.56    8.67
 -13 -11   4  453.04   11.50
  13 -11  -4  435.15   10.93
 -13 -11   5  386.25   11.11
  13 -11  -5  411.09   11.43
 -13 -11   6   93.47    7.24
  13 -11  -6   88.82    6.96
  13  11   6   92.36    4.41
  13 -11  -7  114.76    7.99
 -13 -11   7  129.41    8.54
  13 -11  -8  194.01    9.50
 -13 -11   8  286.40   11.89
  13 -11  -9  177.58   10.10
 -13 -11   9  179.76   11.25
  13 -11 -10   38.59    9.05
 -13 -11  10   50.49   10.37
  12 -13  -9   74.01    8.58
 -12 -13   9   58.56    9.68
  12 -13  -8   23.74    7.26
 -12 -13   8   34.85    8.29
 -12 -13   7  333.88   12.06
  12 -13  -7  300.85   10.66
  12 -13  -6  287.60   10.03
 -12 -13   6  223.76   10.41
  12 -13  -5    3.35    5.14
  13  12  -5    5.04    5.31
 -12 -13   5   -2.99    5.10
 -12 -13   4   12.83    4.66
  13  12  -4   23.30    5.26
  12 -13  -4   15.13    5.30
  13  12  -3  211.59    8.77
  12 -13  -3  208.78    8.83
 -12 -13   3  220.39    8.24
 -12 -13   2  881.90   14.78
  13  12  -2  887.59   15.33
 -13 -12  -1  230.75    7.52
 -12 -13   1  229.13    7.84
  12  13   1  236.53    7.94
  13  12  -1  221.22    8.17
  13  12   0   -0.77    3.77
  12  13   0   -1.68    3.97
 -13 -12   0    0.40    3.61
 -12 -13   0    1.04    3.55
 -12 -13  -1  219.90    7.17
  12  13  -1  223.65    8.30
  13  12   1  219.94    7.71
 -13 -12   1  195.47    7.42
  13  12   2  894.10   13.71
 -13 -12   2  864.74   14.30
  12  13  -2  888.75   15.75
 -13 -12   3  227.66    8.41
  13 -12  -3  216.17    8.72
 -13 -12   4   19.32    4.91
  13  12   4   18.33    3.98
  13 -12  -4   20.21    5.21
 -13 -12   5    6.64    5.03
  13  12   5    4.13    3.46
  13 -12  -5    0.69    5.21
  13 -12  -6  277.10   10.27
 -13 -12   6  275.68   10.58
  13 -12  -7  318.73   10.74
 -13 -12   7  301.39   11.75
  13 -12  -8   30.39    7.39
 -13 -12   8   43.12    8.06
  13 -12  -9   88.72    8.85
 -13 -12   9   83.80    9.97
 -13 -13   0  637.54   11.85
  13  13   0  661.67   12.95
 -13 -13  -1  103.60    5.68
  13  13  -1   89.30    6.16
 -13 -13   1   99.98    6.27
  13  13   1   95.54    6.07
  13  13  -2   23.87    5.00
  13  13   2   22.59    4.51
 -13 -13   2   19.58    4.56
 -13 -13   3  256.82    9.31
  13 -13  -3  221.71    9.06
  13  13  -3  223.30    9.10
 -13 -13   4  444.45   11.95
  13 -13  -4  476.56   12.56
  13 -13  -5  325.60   10.75
 -13 -13   5  317.69   11.03
  13 -13  -6   81.17    7.50
 -13 -13   6   77.23    7.69
  13 -13  -7   52.84    7.18
 -13 -13   7   69.89    8.15
  13 -13  -8  322.96   13.15
 -13 -13   8  355.27   13.82
  13 -13  -9  207.39   11.29
 -13 -13   9  217.15   12.79
  14   0   0 3049.78   23.85
  14   0   1  622.18   10.69
  14   0  -1  605.22   10.89
  14   0  -2    0.91    2.91
  14   0   2    3.19    2.90
  14   0   3   85.11    4.67
  14   0  -3   85.20    5.24
  14   0  -4  577.19   11.80
   0 -14   4  267.06   10.27
  14   0  -5  355.92    9.55
   0 -14   5  359.30    9.30
  14   0  -6   53.37    5.11
   0 -14   6   47.17    4.86
 -14   0   6   46.90    5.41
  14   0  -7  337.66   10.51
   0 -14   7  295.55    9.63
 -14   0   7  301.51    9.96
   0 -14   8  834.47   15.84
  14   0  -8  816.52   15.77
   0 -14   9  300.71   11.24
  14   0  -9  308.05   10.88
 -14   0   9  299.78   11.28
 -14   0  10   18.88    7.12
   0 -14  10   19.18    6.77
  14   0 -10   15.44    7.20
  14   0 -11   32.27    8.03
 -14   0  11   27.40    8.65
   0 -14  11   23.65    8.44
 -14   1  11   90.51    9.91
  14   1 -11   88.00    9.16
  -1 -14  11  102.62    9.82
 -14   1  10  222.51   11.20
  14   1 -10  214.92   10.49
  -1 -14  10  187.01   10.59
  -1 -14   9   32.46    6.51
  14   1  -9   39.18    6.21
 -14   1   9   42.21    6.85
 -14   1   8   57.97    6.55
  14   1  -8   58.86    6.20
  -1 -14   7  653.75   13.46
  14   1  -7  717.49   14.48
  14   1  -6  697.63   13.49
  -1 -14   6  663.20   12.88
  -1 -14   5  160.96    6.86
  14   1  -5  160.29    6.84
   1 -14  -5  158.64    3.92
  14   1  -4   88.28    5.57
  -1 -14   4   86.86    4.94
  14   1  -3  302.67    8.51
  -1 -14   3  296.24    7.83
  -1 -14   2 1057.33   13.48
  14   1  -2 1042.17   14.36
  14  -1   2 1099.64   14.22
  14   1  -1  310.67    7.99
  -1 -14   1  317.94    7.46
  14  -1   1  306.81    7.89
  14  -1   0  387.12    8.84
  -1 -14   0  414.37    7.98
  14   1   0  399.20    8.73
  -1 -14  -1  323.78    6.77
  14  -1  -1  266.09    7.68
  14  -1  -2  995.91   14.30
  14   1   2  992.92   13.19
  -1 -14  -2 1027.95   10.79
  -1 -14  -3  336.57    5.84
  14   1   3  380.95    8.65
  14  -1  -3  366.75    9.08
  -1 -14  -4   90.08    2.94
  14  -1  -4   93.02    5.54
  14   1   4   96.00    4.92
  14  -1  -5  196.13    7.48
 -14  -1   5  185.73    7.44
  14  -1  -6  629.76   12.62
   1 -14   6  662.97   13.14
 -14  -1   6  674.04   13.38
  14  -1  -7  680.27   13.81
   1 -14   7  678.86   13.58
 -14  -1   7  674.86   13.98
 -14  -1   8   60.50    6.49
  14  -1  -8   56.96    6.37
   1 -14   8   57.18    6.32
   1 -14   9   28.09    6.16
  14  -1  -9   36.81    6.58
 -14  -1   9   35.82    6.43
   1 -14  10  227.30   10.91
  14  -1 -10  234.50   11.22
   1 -14  11   90.37    9.52
  14  -1 -11   88.52    9.43
 -14  -1  11  107.65    9.95
  14   2 -11   77.56    9.11
  -2 -14  11   59.46    8.94
  14   2 -10   71.36    8.23
  -2 -14  10   77.25    8.29
  14   2  -9  300.61   11.50
  -2 -14   9  319.31   11.88
  -2 -14   8  347.09   11.63
  14   2  -8  467.06   12.31
  -2 -14   7  138.29    7.17
  14   2  -7  134.57    7.37
  14   2  -6  121.64    6.92
  -2 -14   6  123.47    6.68
   2 -14  -6   96.49    3.16
  14   2  -5  699.18   13.38
  -2 -14   5  649.17   12.33
   2 -14  -5  651.02    8.14
  14   2  -4 1062.64   15.36
  -2 -14   4 1085.10   14.85
  14   2  -3  412.35    9.61
  -2 -14   3  407.48    8.95
  -2 -14   2   58.93    4.00
  14  -2   2   57.31    4.28
  14   2  -2   43.21    4.06
  14  -2   1  361.13    8.41
  -2 -14   1  333.96    7.52
  14   2  -1  345.43    8.48
  14   2   0 1694.48   17.77
  14  -2   0 1679.51   18.01
  -2 -14   0 1697.93   15.37
  14   2   1  332.64    7.90
  -2 -14  -1  339.34    6.61
  14  -2  -1  326.63    8.34
  14  -2  -2   58.81    4.39
  -2 -14  -2   44.18    3.10
  14   2   2   44.11    3.85
  14  -2  -3  360.71    9.10
  14   2   3  391.99    8.43
  14  -2  -4 1094.18   15.84
  -2 -14  -4 1047.20    7.96
 -14  -2   4 1120.55   16.07
  14   2   5  703.58   11.41
  14  -2  -5  711.06   13.38
 -14  -2   5  727.45   13.46
 -14  -2   6  116.49    6.73
  14  -2  -6  112.77    6.49
  14   2   6  124.26    5.78
  14  -2  -7  127.38    7.46
 -14  -2   7  148.69    7.69
   2 -14   8  419.87   12.01
 -14  -2   8  467.75   12.83
  14  -2  -8  431.04   11.90
   2 -14   9  309.64   11.27
 -14  -2   9  331.68   11.88
  14  -2  -9  333.17   11.46
 -14  -2  10   92.21    8.87
  14  -2 -10   81.22    8.04
   2 -14  10   65.83    7.92
 -14  -2  11   61.87    9.48
   2 -14  11   71.41    9.54
  14  -2 -11   75.33    8.93
  14   3 -11  326.74   13.10
  -3 -14  11  308.23   13.75
  14   3 -10  686.10   16.57
  -3 -14  10  668.06   16.66
  14   3  -9  173.03    9.48
  -3 -14   9  173.47    8.93
   3 -14  -8   11.66    1.66
  -3 -14   8   10.92    5.19
   3 -14  -7   81.31    3.25
  -3 -14   7  104.91    7.26
  14   3  -7   88.90    6.48
   3 -14  -6  166.81    4.49
  -3 -14   6  154.63    7.76
  14   3  -5  173.38    7.35
  -3 -14   5  163.51    6.89
   3 -14  -5  184.04    5.06
  14   3  -4  136.99    6.44
  -3 -14   4  124.27    5.89
  14   3  -3  772.30   12.93
  -3 -14   3  755.85   12.08
  14   3  -2 1139.68   15.61
  -3 -14   2  920.55   13.27
  -3 -14   1  300.41    7.14
  14   3  -1  289.66    7.93
  14  -3   1  298.06    8.05
  -3 -14   0   15.64    2.62
  14   3   0   17.29    3.29
  14  -3   0   10.97    3.07
  14   3   1  327.32    8.06
  14  -3  -1  301.43    8.03
  -3 -14  -1  319.27    6.66
  14   3   2 1080.47   13.73
  14  -3  -2 1084.86   14.88
  -3 -14  -2 1152.04   11.04
  14  -3  -3  743.88   13.00
  14   3   3  818.20   12.21
  -3 -14  -3  799.63    8.42
  14   3   4  148.65    5.71
  -3 -14  -4  102.53    2.81
 -14  -3   4  142.60    6.38
  14  -3  -4  114.61    6.00
  14  -3  -5  133.86    6.62
  14   3   5  166.51    6.13
 -14  -3   5  146.57    7.24
  14  -3  -6  238.70    8.75
 -14  -3   6  252.70    9.05
  14  -3  -7  105.36    6.74
 -14  -3   7   89.34    6.87
  14   3   7   97.35    5.53
  14   3   8   22.72    4.28
  14  -3  -8   17.78    5.15
 -14  -3   8   17.56    5.47
 -14  -3   9  169.28    9.28
   3 -14   9  158.30    9.01
  14   3   9  186.99    7.57
  14  -3  -9  181.03    9.13
 -14  -3  10  680.44   16.52
  14  -3 -10  681.40   15.51
  14   3  10  727.89   13.30
 -14  -3  11  324.35   14.05
  14  -3 -11  367.03   13.72
  14   3  11  363.78   10.73
  -4 -14  11   27.45    8.97
  14   4 -11   42.15    8.76
  14   4 -10   83.82    8.69
  -4 -14  10   87.97    8.90
  14   4  -9  424.18   13.07
  -4 -14   9  461.64   13.56
  14   4  -8  436.99   12.93
   4 -14  -8  445.04    7.24
   4 -14  -7   63.96    3.74
  14   4  -7   70.99    6.19
  -4 -14   7   75.95    6.07
   4 -14  -6   65.44    3.72
  -4 -14   6   60.56    5.58
  14   4  -6   59.64    5.67
   4 -14  -5  549.53    8.81
  14   4  -5  511.65   11.89
  14   4  -4 1800.70   20.18
  -4 -14   4 1816.76   20.50
  14   4  -3 1217.96   16.41
  -4 -14   3 1352.36   16.91
  14   4  -2   18.26    3.52
  -4 -14   2   23.51    3.57
  14   4  -1   66.49    4.70
  -4 -14   1   80.37    4.26
  14   4   0  113.93    5.34
  -4 -14   0  103.44    4.36
  14  -4   0  105.52    5.41
  14  -4  -1   98.52    5.35
  -4 -14  -1  108.53    4.22
  14   4   1   96.04    4.80
  14  -4  -2   17.81    3.61
  14   4   2   20.18    3.33
 -14  -4   2   16.27    3.64
  -4 -14  -2   17.38    2.45
  14   4   3 1288.54   14.88
  14  -4  -3 1222.69   16.05
 -14  -4   3 1209.19   16.21
  14  -4  -4 1775.78   19.60
  14   4   4 1728.80   17.16
 -14  -4   4 1796.50   20.47
 -14  -4   5  508.39   11.66
  14  -4  -5  484.55   11.16
  14   4   5  531.25    9.88
  14   4   6   75.25    4.62
 -14  -4   6   60.67    5.73
 -14  -4   7   83.55    6.59
  14   4   7   73.57    4.82
  14  -4  -7   72.24    6.13
  14  -4  -8  489.80   12.83
  14   4   8  488.74   10.20
  14  -4  -9  409.75   12.71
 -14  -4   9  376.05   12.99
  14   4  10   90.41    6.51
  14  -4 -10   89.56    8.76
   4 -14  10   81.94    8.42
 -14  -4  10   86.44    9.19
 -14  -4  11   36.08    9.28
  14   4  11   43.89    6.38
  14  -4 -11   31.99    9.49
   4 -14  11   20.88    8.57
  -5 -14  11  323.32   14.10
  14   5 -11  336.85   14.06
  14   5 -10  350.44   13.47
  -5 -14  10  352.94   13.44
  14   5  -9   98.47    8.19
   5 -14  -9   83.42    4.87
  -5 -14   9  109.18    8.61
   5 -14  -8   55.65    4.13
  14   5  -8   52.65    6.60
  -5 -14   8   53.50    6.49
   5 -14  -7  249.88    6.46
  14   5  -7  281.92   10.48
   5 -14  -6  270.40    6.62
  14   5  -6  271.57    9.15
   5 -14  -5  117.78    5.28
  -5 -14   5  109.54    6.28
  14   5  -5  111.66    6.37
  -5 -14   4   38.33    4.63
  14   5  -4   53.94    5.00
  14   5  -3 1074.40   15.61
  -5 -14   3 1002.51   14.31
  14   5  -2 1634.54   18.42
  -5 -14   2 1637.16   17.33
  14   5  -1   95.77    5.11
  -5 -14   1   79.53    4.79
  -5 -14   0    8.43    2.62
  14   5   0    1.80    3.18
  14  -5   0    4.38    3.21
  -5 -14  -1  101.52    4.31
  14  -5  -1   96.38    5.41
  14   5   1   98.26    4.95
  14  -5  -2 1578.21   18.09
  -5 -14  -2 1689.34   13.47
 -14  -5   2 1584.36   17.89
  14   5   2 1599.83   16.85
 -14  -5   3 1040.24   15.17
  14  -5  -3 1013.40   15.17
  14   5   3 1063.60   13.77
  14   5   4   46.53    4.05
  14  -5  -4   39.63    4.64
 -14  -5   4   43.98    4.79
  -5 -14  -4   40.71    1.82
 -14  -5   5  117.73    6.49
  14   5   5  128.05    5.43
  14  -5  -5  116.37    6.25
  14   5   6  281.53    7.42
  14  -5  -6  253.46    9.17
 -14  -5   6  278.40    9.43
  14  -5  -7  252.51    9.29
  14   5   7  278.12    7.83
 -14  -5   7  277.91   10.13
  14  -5  -8   54.77    6.38
  14   5   8   52.35    4.78
 -14  -5   8   46.07    6.81
  14   5   9  111.49    6.06
 -14  -5   9  118.07    8.71
  14  -5  -9  103.90    8.11
   5 -14  10  360.00   13.15
  14   5  10  367.14    9.89
 -14  -5  10  363.98   13.44
  14  -5 -10  363.61   13.18
   5 -14  11  297.06   13.16
  14  -5 -11  341.20   14.43
 -14  -5  11  309.81   14.30
  -6 -14  11   82.69   11.00
  -6 -14  10   24.96    8.11
  14   6 -10   30.13    8.00
   6 -14 -10   22.39    4.38
  -6 -14   9  211.73   10.76
  14   6  -9  218.51   10.47
   6 -14  -9  220.87    6.72
   6 -14  -8  234.99    6.98
  14   6  -8  242.55   10.14
  -6 -14   8  229.93   10.14
  -6 -14   7   21.72    5.58
   6 -14  -7   23.46    4.03
  14   6  -7   24.19    5.52
   6 -14  -6   68.54    4.56
  14   6  -6   69.52    6.04
  -6 -14   6   68.62    5.99
   6 -14  -5  387.57    8.67
  14   6  -5  405.38   11.07
  -6 -14   5  410.38   10.58
  14   6  -4 1182.07   17.16
  -6 -14   4 1127.51   16.11
  -6 -14   3  204.31    7.23
  14   6  -3  188.65    7.44
  14   6  -2   51.27    4.63
  -6 -14   2   48.07    4.45
  -6 -14   1  573.03   10.17
  14   6  -1  562.54   10.92
  -6 -14   0  735.37   11.16
  14   6   0  875.94   13.08
  -6 -14  -1  531.22    8.58
 -14  -6   1  503.02   10.55
  14   6   1  529.20   10.27
  14  -6  -1  496.97   10.72
 -14  -6   2   52.24    4.55
  -6 -14  -2   47.95    3.34
  14  -6  -2   49.54    4.75
  14   6   2   49.02    4.23
 -14  -6   3  198.18    7.49
  14   6   3  191.64    6.36
  14  -6  -3  192.39    7.36
  -6 -14  -3  216.05    4.68
 -14  -6   4 1182.29   16.59
  14  -6  -4 1172.88   16.63
 -14  -6   5  427.26   11.00
  14  -6  -5  396.70   10.31
  14   6   6   63.08    4.45
  14  -6  -6   66.44    5.83
 -14  -6   6   60.83    5.96
  14   6   7   24.08    4.02
  14  -6  -7   30.74    5.42
 -14  -6   7   25.29    5.63
  14   6   8  223.34    7.32
  14  -6  -8  224.33    9.42
 -14  -6   8  246.70   10.33
  14  -6  -9  225.40   10.49
  14   6   9  217.42    7.56
 -14  -6   9  216.53   10.77
  14   6  10   22.14    5.03
 -14  -6  10   20.45    8.05
  14  -6 -10   18.74    7.27
   6 -14  11   70.19    9.77
 -14  -6  11   98.47   11.07
  14  -6 -11   80.33    9.61
  -7 -14  10  348.76   13.65
  14   7 -10  323.74   13.21
  -7 -14   9   53.88    8.21
  14   7  -9   51.76    7.71
   7 -14  -9   57.12    5.50
  -7 -14   8   86.41    7.65
   7 -14  -8   87.86    5.59
  14   7  -8   90.96    7.67
  -7 -14   7  309.52   10.82
  14   7  -7  328.93   11.36
   7 -14  -7  303.17    8.24
  -7 -14   6  675.12   14.07
  14   7  -6  709.98   15.13
  -7 -14   5  669.89   13.44
   7 -14  -5  601.00   11.02
  14   7  -5  652.08   13.54
  -7 -14   4   31.32    4.47
  14   7  -4   34.00    4.96
  -7 -14   3  321.46    8.62
  14   7  -3  305.57    9.26
  -7 -14   2  516.24   10.84
  14   7  -2  599.96   12.06
  14   7  -1  209.62    7.25
  -7 -14   1  206.94    6.58
  14   7   0  416.05    9.80
  -7 -14   0  507.14    9.24
 -14  -7   1  206.26    6.99
  14   7   1  214.33    6.81
  14  -7  -1  205.43    7.44
  14   7   2  581.27   10.69
  -7 -14  -2  612.54    8.79
 -14  -7   2  579.56   11.59
  14  -7  -2  554.35   11.75
  14  -7  -3  328.22    9.33
 -14  -7   3  329.89    8.99
  14   7   3  366.74    8.55
  -7 -14  -3  383.53    6.40
  14  -7  -4   39.78    4.70
  14   7   4   38.14    4.03
 -14  -7   4   32.17    4.69
  14  -7  -5  654.91   13.26
  14   7   5  777.24   11.61
 -14  -7   6  732.42   14.90
  14   7   6  753.55   11.40
  14  -7  -6  747.56   14.92
 -14  -7   7  310.59   10.75
  14   7   7  299.25    7.76
  14  -7  -8   91.12    7.25
 -14  -7   8   94.28    7.78
  14   7   8   83.36    5.18
  14  -7  -9   41.69    6.96
 -14  -7   9   52.38    7.84
  14   7   9   43.56    4.63
  14  -7 -10  418.93   13.38
 -14  -7  10  350.27   13.74
  -8 -14  10   92.99    9.91
   8 -14 -10   83.64    6.95
   8 -14  -9  270.21    9.12
  14   8  -9  249.08   11.48
  -8 -14   8  280.40   11.33
   8 -14  -8  322.84    9.16
  14   8  -8  293.34   11.47
  -8 -14   7  120.48    7.74
  14   8  -7  132.81    8.25
   8 -14  -7  124.23    6.39
   8 -14  -6   57.45    5.08
  -8 -14   6   45.39    5.89
  14   8  -6   49.67    6.28
  -8 -14   5  219.59    8.64
   8 -14  -5  263.53    8.10
  14   8  -5  247.36    9.15
  -8 -14   4  538.06   11.72
  14   8  -4  550.49   12.34
  -8 -14   3  263.16    8.19
  14   8  -3  288.80    9.12
  -8 -14   2   57.35    4.70
  14   8  -2   58.26    4.98
  -8 -14   1  276.80    7.64
  14   8  -1  281.36    8.51
  14   8   0  581.86   11.58
  -8 -14   0  610.67   10.58
  14   8   1  284.23    8.04
 -14  -8   1  284.98    8.20
  -8 -14  -1  299.53    7.32
  -8 -14  -2   59.74    3.66
  14   8   2   51.05    4.32
  14  -8  -2   48.12    4.81
 -14  -8   2   60.90    5.06
 -14  -8   3  243.18    8.27
  -8 -14  -3  273.62    5.61
  14   8   3  248.46    7.18
  14  -8  -3  225.64    7.89
  14  -8  -4  551.60   11.98
 -14  -8   4  534.31   11.89
  14  -8  -5  234.74    8.93
  14   8   5  268.12    7.33
 -14  -8   5  231.88    8.99
  14   8   6   57.40    4.45
 -14  -8   6   42.96    5.71
  14  -8  -6   39.84    5.33
  14   8   7  161.03    6.03
 -14  -8   7  134.43    8.21
  14  -8  -7  143.89    8.11
  14   8   8  291.59    7.20
  14  -8  -8  271.29   10.54
 -14  -8   8  277.94   11.27
  14   8   9  182.02    5.75
  14  -8  -9  216.78   10.49
 -14  -8  10   96.20   10.15
  14  -8 -10  107.55    9.71
  -9 -14  10  296.51   13.85
   9 -14 -10  376.61   11.45
   9 -14  -9   64.67    7.19
  -9 -14   9   77.76    8.96
  14   9  -9   67.79    8.92
  -9 -14   8   25.34    7.05
  14   9  -8   20.50    6.66
   9 -14  -8   15.51    5.78
  -9 -14   7  156.01    8.71
  14   9  -7  167.41    9.17
   9 -14  -7  162.70    7.44
  -9 -14   6  397.30   11.41
   9 -14  -6  435.81   10.41
  14   9  -6  392.05   11.76
  -9 -14   5  210.67    8.46
   9 -14  -5  217.91    7.89
  14   9  -5  203.76    8.87
  -9 -14   4   91.55    6.18
  14   9  -4   94.29    6.80
  -9 -14   3  311.75    9.09
  14   9  -3  360.53   10.47
  -9 -14   2  551.44   11.22
  14   9  -2  544.66   11.55
  -9 -14   1  453.00    9.92
  14   9  -1  418.90   10.19
 -14  -9   0   19.02    3.86
  -9 -14   0   19.52    3.74
  14   9   0   15.70    3.99
  -9 -14  -1  451.26    8.67
 -14  -9   1  440.43   10.09
  14   9   1  444.72   10.03
 -14  -9   2  529.71   11.23
  14  -9  -2  567.00   12.20
  14   9   3  334.10    8.64
  14  -9  -3  322.15    9.71
 -14  -9   3  314.80    9.35
  14   9   4  103.64    5.34
 -14  -9   4  103.18    6.39
  14  -9  -4   93.00    6.40
  14   9   5  213.37    6.81
 -14  -9   5  203.82    8.50
  14  -9  -5  205.67    8.48
 -14  -9   6  383.36   11.55
  14  -9  -6  382.85   11.17
 -14  -9   7  166.97    8.95
  14  -9  -7  147.01    8.36
  14   9   7  134.54    5.74
  14  -9  -8   19.41    6.32
 -14  -9   8   23.30    6.90
  14   9   8   18.81    3.75
  14  -9  -9   78.97    8.14
 -14  -9   9   86.75    9.27
 -14  -9  10  335.70   14.41
  14  -9 -10  424.23   14.28
 -10 -14  10   66.86   10.93
  10 -14 -10   62.58    8.40
  10 -14  -9  220.88   10.05
 -10 -14   9  126.45   10.52
  14  10  -8  254.68   11.75
 -10 -14   8  221.86   11.09
  10 -14  -8  225.45    9.51
  14  10  -7   58.80    7.27
 -10 -14   7   50.97    7.06
  10 -14  -7   54.57    6.16
 -10 -14   6   83.71    7.07
  10 -14  -6   97.45    6.57
  14  10  -6   91.13    7.45
  10 -14  -5  490.40   11.21
 -10 -14   5  517.35   12.77
  14  10  -5  499.71   12.85
  10 -14  -4  519.30   11.51
 -10 -14   4  561.48   12.96
  14  10  -4  577.74   13.26
 -10 -14   3  180.58    7.71
  14  10  -3  188.59    8.12
  14  10  -2    9.91    4.58
 -10 -14   2    9.83    3.71
  14  10  -1  246.54    8.42
 -10 -14   1  257.64    7.97
 -14 -10   0  768.58   12.79
  14  10   0  746.75   13.06
 -10 -14   0  813.16   12.46
 -10 -14  -1  273.37    7.28
 -14 -10   1  256.05    8.25
  14  10   1  273.43    8.43
 -14 -10   2   12.83    4.22
 -10 -14  -2   13.43    3.02
  14 -10  -2    2.25    3.97
  14  10   2   13.60    3.91
 -14 -10   3  198.75    7.97
  14 -10  -3  174.67    7.89
 -14 -10   4  524.32   12.39
  14  10   4  537.96   10.99
  14 -10  -4  529.81   12.72
 -14 -10   5  494.44   12.46
  14 -10  -5  531.81   12.42
  14 -10  -6  103.62    7.36
 -14 -10   6  108.27    7.59
  14  10   6  100.12    5.44
 -14 -10   7   60.31    7.54
  14  10   7   64.73    4.43
  14 -10  -7   56.16    6.78
 -14 -10   8  258.50   11.82
  14 -10  -8  284.86   11.17
  14 -10  -9  196.08   10.47
 -14 -10   9  201.56   12.02
 -14 -10  10   62.25   10.59
  14 -10 -10   55.22    9.59
  11 -14  -9  178.69    9.86
 -11 -14   9  185.01   11.68
  11 -14  -8   16.76    6.92
 -11 -14   8   10.32    7.37
  14  11  -7  385.11   13.18
  11 -14  -7  384.39   11.41
  11 -14  -6  334.39   10.41
  14  11  -6  323.63   11.51
 -11 -14   6  359.63   12.05
  11 -14  -5   36.87    5.47
  14  11  -5   35.01    6.05
 -11 -14   5   30.94    5.96
  11 -14  -4   12.93    4.73
  14  11  -4    5.16    4.62
 -11 -14   4   12.00    4.74
  14  11  -3  242.52    9.07
 -11 -14   3  255.33    9.09
  14  11  -2  849.45   15.32
 -11 -14   2  821.15   14.10
  14  11  -1  196.05    8.08
 -11 -14   1  188.78    7.14
 -14 -11   0   20.83    4.06
 -11 -14   0   19.24    3.82
  14  11   0   20.29    4.44
 -14 -11   1  191.59    7.32
  14  11   1  163.99    7.33
 -11 -14  -1  196.69    6.69
 -11 -14  -2  938.52   12.56
  14  11   2  941.68   14.88
 -14 -11   2  869.84   14.84
  14 -11  -3  274.59    9.44
  14  11   3  289.06    8.68
  14 -11  -4    5.33    4.58
 -14 -11   4    4.42    4.67
  14  11   4    6.82    4.11
 -14 -11   5   41.19    5.95
  14 -11  -5   45.95    6.37
  14  11   5   31.88    4.97
  14 -11  -6  309.75   10.66
 -14 -11   6  337.39   11.74
  14  11   6  328.90    8.03
 -14 -11   7  291.91   12.02
  14 -11  -7  329.75   11.69
 -14 -11   8    7.41    7.21
  14 -11  -8   16.60    7.10
 -14 -11   9  166.96   11.39
  14 -11  -9  173.61   10.42
  12 -14  -9  121.09    9.69
 -12 -14   9  130.54   11.59
 -12 -14   8  464.15   15.04
  12 -14  -8  360.45   12.41
  12 -14  -7   33.51    6.69
 -12 -14   7   48.29    7.82
  12 -14  -6  109.44    7.81
  14  12  -6  115.68    8.76
 -12 -14   6  123.29    8.83
  14  12  -5  213.41    9.71
 -12 -14   5  229.02    9.82
  12 -14  -5  235.67    9.40
  12 -14  -4  438.42   12.14
  14  12  -4  393.65   11.78
 -12 -14   4  407.00   11.56
  14  12  -3  321.65   10.54
 -12 -14   3  320.25    9.88
 -12 -14   2    4.67    4.52
  14  12  -2    4.87    4.61
 -14 -12  -1  161.80    7.07
 -12 -14   1  172.37    7.23
  14  12  -1  166.96    7.74
  14  12   0  390.73   10.49
 -12 -14   0  398.44    9.77
 -14 -12   0  388.98    9.87
 -14 -12   1  169.01    7.36
 -12 -14  -1  162.06    6.49
  14  12   1  162.99    7.62
 -14 -12   2    1.10    4.44
 -12 -14  -2    3.60    3.42
  14  12   2    5.44    4.28
  14 -12  -2    0.35    4.81
  14 -12  -3  313.75   10.27
 -14 -12   3  316.28   10.19
  14  12   3  310.06    9.27
  14 -12  -4  361.86   10.86
 -14 -12   4  417.15   11.83
 -14 -12   5  222.76    9.84
  14  12   5  205.37    7.28
  14 -12  -5  193.76    9.34
  14 -12  -6   81.03    7.54
 -14 -12   6   86.11    7.93
 -14 -12   7   25.90    7.35
  14 -12  -7   40.63    7.05
 -14 -12   8  397.14   14.08
  14 -12  -8  347.32   13.23
 -14 -12   9  120.25   10.90
  14 -12  -9  127.04   10.28
 -13 -14   8   39.70    8.99
  13 -14  -8   61.11    8.91
 -13 -14   7  265.64   11.78
  13 -14  -7  277.93   11.26
  13 -14  -6  286.99   10.92
 -13 -14   6  273.49   11.27
  13 -14  -5  124.89    8.35
 -13 -14   5  127.94    8.81
 -13 -14   4   13.63    5.39
  14  13  -4   11.32    5.66
  13 -14  -4   11.53    5.56
 -13 -14   3  164.77    8.26
  14  13  -3  157.78    8.51
  13 -14  -3  153.28    8.46
  14  13  -2  361.12   11.09
 -13 -14   2  354.75   10.27
 -13 -14   1  292.79    9.32
 -14 -13  -1  300.37    8.98
  14  13  -1  294.41    9.93
 -14 -13   0   -0.04    4.24
 -13 -14   0    4.37    4.36
  14  13   0   -0.16    4.71
 -14 -13   1  295.94    9.45
  14  13   1  301.88    9.50
 -13 -14  -1  295.71    8.59
  14  13   2  370.64   10.26
 -14 -13   2  383.25   10.92
 -14 -13   3  162.72    8.08
  14  13   3  170.20    7.38
  14 -13  -3  169.49    8.63
  14  13   4   16.78    4.62
 -14 -13   4   15.82    5.72
  14 -13  -4    2.54    5.18
 -14 -13   5  124.46    8.54
  14 -13  -5  128.84    8.60
 -14 -13   6  250.03   10.91
  14 -13  -6  255.67   10.91
 -14 -13   7  254.60   11.70
  14 -13  -7  265.98   11.39
 -14 -13   8   42.34    8.99
  14 -13  -8   43.87    9.48
  14  14   0  581.63   13.47
 -14 -14   0  635.40   12.82
  14  14   1  162.44    8.19
  14  14  -1  172.28    8.77
 -14 -14  -1  159.54    7.21
 -14 -14   1  169.05    7.82
  14  14  -2   -3.05    5.52
 -14 -14   2   -5.29    5.31
 -14 -14   3   62.52    6.35
  14 -14  -3   64.77    7.21
 -14 -14   4  270.40   10.70
  14 -14  -4  264.51   10.92
 -14 -14   5  252.97   11.04
  14 -14  -5  222.89   10.23
 -14 -14   6   25.94    7.38
  14 -14  -6   30.74    7.76
  14 -14  -7   32.75    8.38
 -14 -14   7   32.02    8.49
  15   0   0    2.78    3.04
  15   0  -1 1010.65   14.80
  15   0   1  975.39   14.14
  15   0   2 1250.01   15.87
  15   0  -2 1267.09   16.42
  15   0   3  630.31   11.34
  15   0  -3  677.48   12.92
  15   0   4  205.18    7.10
   0 -15  -4  188.71    4.53
   0 -15   4  213.52    7.50
  15   0  -4  217.63    8.05
   0 -15  -5  260.63    4.43
  15   0  -5  283.89    9.07
   0 -15   5  251.43    8.42
  15   0  -6  917.60   16.01
   0 -15   6  893.94   15.41
  15   0  -7  622.24   13.87
   0 -15   7  513.82   12.56
 -15   0   8  154.74    9.11
   0 -15   8  166.51    8.76
  15   0  -8  160.79    8.85
   0 -15   9    1.35    6.42
 -15   0   9   24.95    7.01
  15   0  -9   16.82    6.37
  15   0 -10  236.62   12.02
 -15   0  10  232.47   12.10
  15   0 -11  126.22   10.61
   0 -15  11  105.14   11.07
 -15   0  11  133.70   11.66
  15   1 -11   26.57    8.74
  -1 -15  11   34.10    9.04
  15   1 -10  124.01    9.54
  -1 -15  10  116.57   10.16
  -1 -15   9  235.69   10.91
  15   1  -9  215.04   10.27
  -1 -15   8  478.09   12.86
  15   1  -8  485.94   13.34
  -1 -15   7  302.65   10.22
  15   1  -7  351.59   11.11
   1 -15  -6   98.98    2.30
  -1 -15   6  123.03    6.76
  15   1  -5  227.85    8.30
   1 -15  -5  244.25    4.88
  15   1  -4  223.51    8.23
  -1 -15   4  210.90    7.42
  -1 -15   3  266.91    7.68
  15   1  -3  289.33    8.71
  15  -1   3  264.98    7.91
  -1 -15   2    1.47    3.17
  15  -1   2    0.05    3.27
  15   1  -2    1.47    3.31
  15   1  -1  239.56    7.46
  -1 -15   1  241.39    6.78
  15  -1   1  226.40    7.45
  15   1   0  562.11   10.71
  -1 -15   0  584.28    9.63
  15  -1   0  535.80   10.75
  -1 -15  -1  196.78    5.69
  15  -1  -1  201.50    6.95
  15   1   1  210.63    6.98
  -1 -15  -2    3.23    2.30
  15  -1  -2    1.92    3.40
  15   1   2   -0.27    2.98
  15   1   3  263.73    7.75
  -1 -15  -3  252.91    5.54
  15  -1  -3  241.21    7.96
  15   1   4  242.27    7.47
  -1 -15  -4  226.02    4.49
  15  -1  -4  239.26    8.15
  15   1   5  266.22    7.93
  15  -1  -5  276.28    8.99
  -1 -15  -5  173.44    2.53
  -1 -15  -5  168.56    2.59
  15  -1  -6  136.37    7.03
   1 -15   6  111.11    6.48
 -15  -1   6  117.68    7.11
  15   1   6  140.52    6.49
  15  -1  -7  336.64   10.69
   1 -15   7  313.66   10.28
 -15  -1   7  295.44   10.42
   1 -15   8  478.73   12.82
  15  -1  -8  498.65   13.44
 -15  -1   8  476.10   13.06
   1 -15   9  251.31   10.66
 -15  -1   9  240.86   11.13
  15  -1  -9  253.18   10.83
   1 -15  10  123.17    9.97
 -15  -1  10  134.65   10.08
  15  -1 -10  124.43    9.36
 -15  -1  11   44.04    9.75
  15  -1 -11   49.29    9.91
   1 -15  11   29.19    9.17
  15   2 -11  312.18   13.36
  -2 -15  11  303.96   13.70
  15   2 -10  395.91   13.61
  -2 -15  10  378.00   13.24
  15   2  -9  125.74    9.26
  -2 -15   9  138.79    8.83
  -2 -15   8    3.78    5.74
  15   2  -8   17.16    5.99
  -2 -15   7  525.91   12.90
  15   2  -7  509.40   13.30
  15   2  -6  376.09   11.26
   2 -15  -6  343.32    5.44
  15   2  -5  111.89    6.71
  -2 -15   5  109.21    6.33
   2 -15  -5  116.56    4.06
  15   2  -4  129.05    6.46
  -2 -15   4  125.37    6.22
  15   2  -3  970.01   15.00
  -2 -15   3  935.39   13.83
  15  -2   2 1887.65   19.66
  -2 -15   2 1835.03   18.40
  -2 -15   1  304.04    7.49
  15   2  -1  286.61    8.19
  15  -2   1  320.46    8.57
  15   2   0  330.50    8.47
  15  -2   0  337.57    8.52
  -2 -15   0  336.16    7.44
  15   2   1  288.17    7.88
  -2 -15  -1  314.98    6.82
  15  -2  -1  280.03    8.46
  15  -2  -2 1954.97   20.48
  -2 -15  -2 2006.39   15.66
  15   2   2 1961.33   19.39
  15  -2  -3  994.33   15.16
  15   2   3  946.77   13.79
  15   2   4  140.28    6.03
  15  -2  -4  142.81    6.80
  -2 -15  -4  133.45    3.49
 -15  -2   5  130.14    6.92
  15  -2  -5  123.47    6.86
  15   2   5  137.95    6.17
  15  -2  -6  393.14   10.86
  15   2   6  368.37    9.30
 -15  -2   6  387.21   10.92
   2 -15   7  509.86   12.88
  15   2   7  535.29   11.08
 -15  -2   7  511.34   12.88
  15  -2  -8    4.32    5.61
   2 -15   8    6.91    5.26
 -15  -2   8   13.92    5.76
  15   2   8   10.88    4.66
 -15  -2   9  143.69    9.36
   2 -15   9  138.03    9.22
  15  -2  -9  120.49    8.59
   2 -15  10  379.01   13.14
  15  -2 -10  396.88   13.37
 -15  -2  10  379.82   13.83
 -15  -2  11  304.54   14.30
  15  -2 -11  304.98   13.45
  15   3 -11    7.15    8.75
  -3 -15  11    7.41    9.14
  15   3 -10   95.93    9.41
  -3 -15  10   88.17    9.40
  15   3  -9  404.17   13.30
  -3 -15   9  361.09   12.25
  15   3  -8  294.86   11.14
  -3 -15   8  347.84   11.44
   3 -15  -7   55.16    2.90
  -3 -15   7   69.31    6.77
  15   3  -7   73.40    6.52
   3 -15  -6   26.08    2.94
  -3 -15   6   24.72    5.11
  15   3  -6   25.94    5.34
  15   3  -5  578.53   12.67
   3 -15  -5  549.92    8.57
  -3 -15   5  566.65   12.23
  15   3  -4  996.59   15.87
  -3 -15   4 1029.15   15.21
  15   3  -3  419.26   10.16
  -3 -15   3  435.84    9.75
  15  -3   2   93.51    5.62
  15   3  -2   99.92    5.88
  -3 -15   2  102.09    5.28
  -3 -15   1   59.97    4.14
  15   3  -1   65.78    4.81
  15  -3   1   66.32    4.77
  -3 -15   0  171.61    5.65
  15  -3   0  152.09    6.55
  15   3   0  161.37    6.28
  15  -3  -1   49.78    4.47
  15   3   1   40.34    4.09
  15   3   2  107.91    5.30
  15  -3  -2  103.99    5.71
  -3 -15  -2  102.28    4.03
  15  -3  -3  367.43    9.78
  15   3   3  404.16    9.14
 -15  -3   4 1044.14   16.18
  -3 -15  -4  986.41    7.76
  15  -3  -4  986.12   15.45
  15   3   5  549.34   10.50
  15  -3  -5  533.78   12.03
 -15  -3   5  503.60   12.02
 -15  -3   6   24.64    4.85
  15  -3  -6   25.97    5.01
  15   3   6   29.13    4.26
  15  -3  -7   66.40    6.10
  15   3   7   80.03    5.58
 -15  -3   7   73.87    6.96
  15  -3  -8  376.33   11.83
  15   3   8  365.25    9.57
   3 -15   8  347.40   11.60
 -15  -3   8  337.66   11.79
  15   3   9  332.40    9.87
   3 -15   9  378.66   12.32
 -15  -3   9  369.09   13.25
  15  -3  -9  371.16   12.55
  15   3  10   77.03    6.83
   3 -15  10   68.22    8.74
  15  -3 -10   89.64    8.69
 -15  -3  11    3.95    9.64
  15   3  11    5.52    6.75
   3 -15  11   13.81    8.84
  15  -3 -11   -1.37    9.32
  15   4 -11  241.93   12.81
  -4 -15  11  220.08   13.48
  15   4 -10  503.28   15.14
  -4 -15  10  478.23   15.38
  15   4  -9  183.57   10.32
  -4 -15   9  175.22    9.96
  15   4  -8   10.80    6.30
   4 -15  -8    5.68    2.98
  -4 -15   8    3.08    5.52
  15   4  -7  118.81    7.67
  -4 -15   7  118.83    7.19
   4 -15  -6  182.58    5.42
  -4 -15   6  167.58    7.61
   4 -15  -5  175.68    5.67
  -4 -15   5  157.29    7.19
  15   4  -4  220.66    8.16
  -4 -15   4  215.43    7.57
  15   4  -3  874.33   14.40
  -4 -15   3  894.54   14.41
  15   4  -2 1100.42   15.78
  -4 -15   2 1117.81   14.52
  15  -4   1  411.23    9.86
  15   4  -1  444.98   10.25
  15  -4   0  265.31    8.08
  15   4   0  266.45    7.83
  -4 -15   0  263.29    6.74
  15  -4  -1  401.15    9.79
  15   4   1  413.60    9.39
  -4 -15  -1  440.57    8.05
  15  -4  -2  728.73   13.53
  -4 -15  -2  821.26   10.89
  15   4   3  908.54   13.48
  -4 -15  -3  914.44    9.23
  15  -4  -4  201.62    7.89
  15   4   4  220.36    6.98
  -4 -15  -4  220.81    3.78
 -15  -4   4  206.40    8.03
 -15  -4   5  147.16    7.35
  15   4   5  153.62    6.37
  15  -4  -5  157.80    7.55
  15  -4  -6  161.70    8.02
 -15  -4   6  173.23    8.32
  15   4   6  186.10    6.95
  15   4   7  143.43    6.39
  15  -4  -7  139.50    7.81
 -15  -4   7  161.32    8.81
  15  -4  -8    5.70    5.66
  15   4   8    3.11    4.26
 -15  -4   8    2.21    5.78
  15   4   9  173.58    7.59
 -15  -4   9  186.13   10.43
   4 -15   9  154.78    9.50
 -15  -4  10  485.98   15.49
   4 -15  10  473.14   14.64
  15  -4 -10  477.62   14.65
  15   4  11  179.01    8.51
 -15  -4  11  231.69   13.41
   4 -15  11  206.01   12.33
  15  -4 -11  262.33   14.01
  15   5 -10   64.45    9.18
  -5 -15  10   56.64    9.28
   5 -15  -9  181.30    5.12
  15   5  -9  205.27   10.67
  -5 -15   9  216.62   11.15
  15   5  -8  390.59   12.39
  -5 -15   8  401.05   12.66
   5 -15  -7  137.64    5.42
  15   5  -7  121.68    7.78
   5 -15  -6  255.88    6.80
  15   5  -6  240.00    9.69
  -5 -15   6  244.59    9.10
   5 -15  -5  443.84    8.99
  -5 -15   5  431.46   11.03
  15   5  -5  433.69   11.53
  -5 -15   4  654.52   12.49
  15   5  -4  641.07   13.20
  15   5  -3  484.11   11.33
  -5 -15   3  477.98   10.45
  15   5  -2  112.03    5.96
  -5 -15   2  117.08    5.65
  15   5  -1  375.65    9.36
  -5 -15   1  344.43    8.41
  15   5   0  437.42   10.23
  -5 -15   0  443.40    8.72
  15   5   1  416.53    9.54
  15  -5  -1  397.31    9.99
  15  -5  -2  122.62    6.22
  -5 -15  -2  121.99    4.34
  15   5   2  120.81    5.81
 -15  -5   3  480.73   11.00
  15  -5  -3  477.39   11.19
  -5 -15  -3  515.67    7.21
  15   5   3  527.22   10.42
 -15  -5   4  624.39   12.89
  15  -5  -4  613.35   12.76
  -5 -15  -4  592.33    5.61
  15   5   5  458.86    9.79
 -15  -5   5  404.57   11.40
  15  -5  -5  444.68   11.23
  15   5   6  255.74    7.71
 -15  -5   6  237.86    9.31
  15  -5  -6  256.10    9.54
 -15  -5   7  126.24    7.81
  15  -5  -7  106.99    7.41
  15   5   7  129.36    6.21
 -15  -5   8  394.00   12.46
  15  -5  -8  357.20   12.00
  15   5   8  377.58    9.26
  15  -5  -9  199.48   10.60
 -15  -5   9  211.57   10.88
  15   5   9  200.08    7.79
 -15  -5  10   67.96    9.47
   5 -15  10   52.44    8.74
  15   5  10   74.62    6.47
  15  -5 -10   69.41    9.17
  -6 -15  10  188.38   11.75
   6 -15 -10  151.78    5.72
  15   6 -10  175.18   11.02
  -6 -15   9   27.80    7.62
  15   6  -9   38.61    7.47
   6 -15  -9   40.83    4.71
  -6 -15   8   23.89    6.57
   6 -15  -8   23.88    4.17
  15   6  -8   28.55    7.05
  15   6  -7  438.29   12.80
  -6 -15   7  421.62   12.63
   6 -15  -6  981.49   13.43
  -6 -15   6  916.18   16.59
  15   6  -5  235.36    9.03
  -6 -15   5  261.01    9.01
   6 -15  -5  280.06    7.77
  15   6  -4   30.10    4.89
  -6 -15   4   23.19    4.43
  15   6  -3   53.73    5.42
  -6 -15   3   55.50    4.95
  15   6  -2  522.29   11.52
  -6 -15   2  539.04   10.95
  -6 -15   1  213.71    6.92
  15   6  -1  206.51    7.58
  -6 -15   0   26.21    3.64
  15   6   0   20.12    3.96
  15  -6   0   13.70    4.04
  15  -6  -1  189.13    7.60
  -6 -15  -1  204.01    5.86
  15   6   1  200.99    7.15
  15  -6  -2  440.76   10.44
  -6 -15  -2  400.21    8.01
  15   6   2  388.12    9.58
 -15  -6   3   61.06    5.13
  15  -6  -3   63.60    5.47
  15   6   3   62.36    4.72
  -6 -15  -3   65.46    3.36
 -15  -6   4   24.85    4.85
  -6 -15  -4   30.97    2.00
  15  -6  -4   26.62    4.79
  15   6   4   31.90    4.16
 -15  -6   5  239.07    9.02
  15   6   5  271.65    7.77
  15  -6  -5  245.25    9.05
 -15  -6   6  950.95   16.83
  15  -6  -6  933.71   16.55
  15   6   6 1010.44   14.03
  15   6   7  422.51    9.31
  15  -6  -7  456.21   12.59
 -15  -6   7  419.61   12.53
 -15  -6   8   23.97    6.76
  15   6   8   21.45    4.73
  15  -6  -8   21.44    5.86
  15   6   9   38.23    5.35
  15  -6  -9   28.36    7.11
 -15  -6   9   41.57    7.79
 -15  -6  10  199.55   11.95
  15  -6 -10  192.56   11.45
  -7 -15  10   19.98    8.69
  15   7 -10   32.13    8.71
   7 -15 -10   20.40    5.37
  -7 -15   9  150.54   10.53
  15   7  -9  155.19   10.25
   7 -15  -9  167.37    7.17
  -7 -15   8  332.83   12.22
   7 -15  -8  300.11    8.50
  15   7  -8  326.07   12.19
  -7 -15   7   96.14    7.93
  15   7  -7   80.76    7.60
   7 -15  -7   83.66    5.70
  -7 -15   6   65.71    6.47
   7 -15  -6   83.92    5.51
  15   7  -6   73.98    7.27
  -7 -15   5  450.20   11.61
  15   7  -5  432.27   11.78
   7 -15  -5  487.39   10.61
  -7 -15   4  392.23   10.42
  15   7  -4  395.39   10.79
  -7 -15   3  148.56    6.77
  15   7  -3  143.30    6.86
  -7 -15   2   85.43    5.30
  15   7  -2   59.50    5.48
  15   7  -1  789.26   13.52
  -7 -15   1  772.30   12.27
  15   7   0 2434.37   22.81
  -7 -15   0 2498.70   20.54
  15   7   1  702.14   12.29
  -7 -15  -1  763.32   11.20
  15  -7  -1  718.03   13.58
 -15  -7   1  702.04   13.17
  15   7   2   94.63    5.47
  15  -7  -2   84.98    5.96
 -15  -7   2   91.66    5.74
  -7 -15  -2   99.72    4.44
  -7 -15  -3  129.22    4.24
  15   7   3  135.17    6.11
 -15  -7   3  105.52    6.30
  15  -7  -3  114.47    6.42
 -15  -7   4  402.94   10.64
  15   7   4  408.74    9.49
  15  -7  -4  428.19   10.82
  15  -7  -5  490.98   11.81
 -15  -7   5  437.57   11.59
  15   7   5  482.73   10.14
  15   7   6   66.15    5.07
  15  -7  -6   58.79    6.41
 -15  -7   6   64.58    6.78
  15  -7  -7   86.63    7.48
  15   7   7   86.13    5.63
 -15  -7   7   95.11    7.95
  15  -7  -8  315.22   11.53
  15   7   8  295.06    8.40
  15  -7  -9  179.69    9.99
  15   7   9  152.96    6.92
 -15  -7   9  158.90   10.45
 -15  -7  10   22.70    9.09
  15   7  10    2.67    5.20
  15  -7 -10   27.28    8.45
  -8 -15  10  112.93   10.67
  15   8 -10  101.51   10.70
   8 -15 -10  102.71    7.48
   8 -15  -9   46.94    6.34
  -8 -15   9   44.36    8.41
  15   8  -9   64.47    8.82
  -8 -15   8   41.09    7.29
   8 -15  -8   42.99    5.83
  15   8  -8   38.96    7.25
  -8 -15   7  436.51   12.79
  15   8  -7  456.70   13.28
   8 -15  -7  452.77   10.68
  -8 -15   6  725.67   15.12
  15   8  -6  760.63   15.87
  -8 -15   5  156.23    7.75
   8 -15  -5  146.51    7.02
  15   8  -5  167.86    8.84
  -8 -15   4   33.85    4.86
  15   8  -4   39.05    5.33
  -8 -15   3  122.53    6.42
  15   8  -3   77.63    6.38
  -8 -15   2  446.78   10.02
  15   8  -2  433.67   11.02
  -8 -15   1  307.13    8.33
  15   8  -1  278.31    9.13
  15   8   0  132.01    6.54
  -8 -15   0  113.76    5.63
  15   8   1  349.34    9.26
 -15  -8   1  325.06    9.21
  -8 -15  -1  317.84    7.81
  -8 -15  -2  463.46    8.41
 -15  -8   2  431.70   10.57
  15   8   2  459.27   10.13
  15  -8  -2  427.77   11.17
  15  -8  -3  125.56    6.91
  15   8   3  140.63    6.16
 -15  -8   3  132.81    6.98
  -8 -15  -3  144.31    4.65
 -15  -8   4   41.33    5.23
  15   8   4   39.71    4.45
  15  -8  -4   38.87    5.25
  15  -8  -5  140.11    7.71
  15   8   5  175.23    6.77
 -15  -8   5  160.22    8.20
 -15  -8   6  614.79   14.19
  15  -8  -6  708.30   14.79
  15   8   7  516.03   10.29
 -15  -8   7  467.14   13.74
  15   8   8   44.72    5.02
  15  -8  -8   41.42    7.09
 -15  -8   8   42.28    7.56
  15  -8  -9   49.80    8.55
 -15  -8   9   45.28    8.80
 -15  -8  10  100.58   10.95
  15  -8 -10   96.85   10.35
   9 -15  -9  154.22    8.88
  -9 -15   9  156.66   10.91
  15   9  -9  128.94   10.27
  -9 -15   8  414.30   13.52
  15   9  -8  409.91   13.72
   9 -15  -8  382.83   11.40
  -9 -15   7  212.00    9.95
  15   9  -7  199.80   10.14
   9 -15  -7  186.04    8.17
  -9 -15   6   81.48    7.20
   9 -15  -6   96.24    6.69
  15   9  -6   85.63    7.51
  -9 -15   5  326.23   10.34
  15   9  -5  332.40   10.85
   9 -15  -4  319.38    9.81
  -9 -15   4  316.66   10.03
  15   9  -4  329.42   10.91
  -9 -15   3  210.99    8.04
  15   9  -3  207.85    8.31
  -9 -15   2    4.84    4.08
  15   9  -2    4.64    4.13
  15   9  -1  440.87   10.99
  -9 -15   1  314.59    9.45
  -9 -15   0 1009.33   14.07
  15   9   0  946.76   14.95
  15  -9  -1  412.01   11.23
 -15  -9   1  444.14   10.43
  15   9   1  434.80   10.64
  -9 -15  -1  474.62    9.35
  15   9   2    5.36    4.05
  15  -9  -2    2.13    4.17
 -15  -9   2    2.91    3.97
  -9 -15  -2    5.31    2.94
  15   9   3  219.57    7.51
 -15  -9   3  209.77    8.09
  15  -9  -3  191.40    7.96
  -9 -15  -3  196.58    5.63
  15   9   4  338.05    9.02
  15  -9  -4  320.51   10.17
 -15  -9   4  307.63   10.02
  15   9   5  407.63    9.48
  15  -9  -5  354.90   10.91
  15   9   6  102.18    6.00
 -15  -9   6   85.98    7.39
  15  -9  -6   83.10    7.07
  15   9   7  223.11    7.27
 -15  -9   7  185.77   10.05
  15  -9  -7  220.67   10.00
  15  -9  -8  366.13   12.52
  15   9   8  360.98    8.80
  15  -9  -9  154.31   10.68
 -15  -9   9  134.28   10.69
  10 -15  -9   69.77    8.23
 -10 -15   9   62.53    9.90
  15  10  -8    1.81    7.44
 -10 -15   8   -6.22    7.57
  10 -15  -8    8.05    6.57
 -10 -15   7  228.68   10.81
  10 -15  -7  227.18    9.23
 -10 -15   6  412.12   12.63
  10 -15  -6  452.62   11.69
  15  10  -6  406.52   12.72
  10 -15  -5   45.75    5.81
 -10 -15   5   62.94    6.58
  15  10  -5   58.89    6.76
  10 -15  -4   11.24    4.63
 -10 -15   4    5.63    4.79
  15  10  -4   15.92    5.40
 -10 -15   3  115.99    7.01
  15  10  -3   99.74    7.06
 -10 -15   2  469.44   11.02
  15  10  -2  471.44   12.38
 -10 -15   1  235.42    8.22
  15  10  -1  240.10    8.74
 -10 -15   0   18.96    3.94
 -15 -10   0   15.74    4.50
  15  10   0   19.02    4.41
 -10 -15  -1  264.22    7.48
 -15 -10   1  246.18    8.26
  15  10   1  259.51    8.56
 -15 -10   2  465.60   11.34
  15 -10  -2  495.97   12.13
  15  10   2  472.71   10.78
 -10 -15  -2  515.80    9.35
 -15 -10   3  115.13    6.74
  15 -10  -3  115.22    7.43
  15  10   3  120.99    6.35
 -10 -15  -3  129.24    5.03
  15 -10  -4   18.21    5.54
 -15 -10   4   12.78    5.26
  15  10   4   12.01    4.23
  15 -10  -5   60.61    6.72
 -15 -10   5   65.11    6.74
  15  10   5   57.95    5.25
 -15 -10   6  403.52   12.51
  15 -10  -6  379.59   11.83
 -15 -10   7  240.66   10.77
  15 -10  -7  247.86   10.82
  15 -10  -8    1.95    6.85
  15  10   8   -0.01    3.85
 -15 -10   8   -0.92    7.57
 -15 -10   9   59.54    9.65
  15 -10  -9   74.89    9.56
  11 -15  -9  175.61   10.26
 -11 -15   9  149.95   12.09
 -11 -15   8  140.99   11.26
  11 -15  -8  232.42   10.55
  15  11  -7   74.45    8.37
 -11 -15   7   59.13    8.21
  11 -15  -7   51.58    7.04
  15  11  -6   29.57    6.82
  11 -15  -6   36.01    6.13
  11 -15  -5  270.55    9.69
  15  11  -5  301.72   10.98
 -11 -15   5  316.58   11.15
  15  11  -4  359.79   11.39
 -11 -15   4  378.27   11.15
  11 -15  -4  373.42   11.29
  15  11  -3  117.08    7.47
 -11 -15   3  127.01    7.24
  15  11  -2    7.81    4.65
 -11 -15   2    5.11    4.35
  15  11  -1  160.65    8.02
 -11 -15   1  157.41    7.17
 -11 -15   0  762.76   12.92
 -15 -11   0  729.37   13.42
 -11 -15  -1  185.86    6.88
  15  11   1  165.81    7.44
 -15 -11   1  164.25    7.52
 -11 -15  -2    7.42    3.55
  15 -11  -2    3.89    4.88
 -15 -11   2    9.71    4.76
  15  11   2   16.30    4.52
  15 -11  -3  105.42    7.50
  15  11   3  109.55    6.46
 -15 -11   3  119.66    7.27
 -15 -11   4  372.49   11.73
  15  11   4  372.24    9.94
  15 -11  -4  377.72   11.65
  15 -11  -5  277.63   10.70
 -15 -11   5  288.26   10.69
  15 -11  -6   32.26    6.36
  15  11   6   38.96    5.16
 -15 -11   6   31.14    6.57
 -15 -11   7   51.32    7.86
  15  11   7   61.52    4.92
  15 -11  -7   63.52    8.35
 -15 -11   8  225.16   12.07
  15 -11  -8  157.97   10.84
  15 -11  -9  173.78   11.18
 -15 -11   9  166.30   12.37
  12 -15  -8   41.30    8.76
 -12 -15   8   32.19    8.89
 -12 -15   7  257.75   11.84
  12 -15  -7  250.91   10.89
  15  12  -6  221.68   11.12
  12 -15  -6  224.13   10.02
 -12 -15   6  234.85   10.86
  12 -15  -5   82.67    7.47
  15  12  -5   87.25    7.93
 -12 -15   5   92.31    7.80
  12 -15  -4    0.19    5.01
  15  12  -4    5.50    5.56
 -12 -15   4    6.21    5.26
  15  12  -3  147.98    8.17
 -12 -15   3  161.30    8.08
 -12 -15   2  352.45   10.28
  15  12  -2  366.79   11.24
 -12 -15   1  199.95    8.06
  15  12  -1  196.83    8.61
 -15 -12   0   -1.19    4.15
  15  12   0    4.74    4.90
 -12 -15   0   -5.72    4.11
 -12 -15  -1  200.47    7.24
  15  12   1  204.33    8.44
 -15 -12   1  172.46    7.89
 -15 -12   2  380.19   10.74
 -12 -15  -2  411.03    9.37
  15  12   2  396.03   10.56
  15 -12  -2  357.31   11.23
  15  12   3  161.51    7.29
 -15 -12   3  161.37    8.24
  15 -12  -3  148.85    8.75
  15 -12  -4    7.91    5.83
  15  12   4   10.57    4.85
 -15 -12   4    5.29    5.67
 -15 -12   5   80.60    7.44
  15 -12  -5   72.56    7.68
  15 -12  -6  202.69   10.11
 -15 -12   6  211.00   10.41
 -15 -12   7  278.60   12.28
  15 -12  -7  257.10   12.32
 -15 -12   8   44.21    9.57
  15 -12  -8   35.82    9.06
 -13 -15   7   72.78    9.21
  13 -15  -7   74.62    9.01
 -13 -15   6   43.14    7.81
  13 -15  -6   47.39    7.75
  15  13  -5  230.15   11.48
 -13 -15   5  212.14   10.13
  13 -15  -5  211.34   10.39
  15  13  -4  248.25   10.50
  13 -15  -4  250.86   10.87
 -13 -15   4  249.43   10.34
 -13 -15   3  146.75    8.26
  15  13  -3  164.31    9.06
 -13 -15   2   -0.94    5.22
  15  13  -2   -0.47    5.34
  15  13  -1  176.28    8.74
 -13 -15   1  204.17    8.34
  15  13   0  482.84   12.34
 -13 -15   0  492.47   11.37
  15  13   1  204.88    8.55
 -13 -15  -1  180.92    7.91
 -15 -13   2    3.14    5.44
  15  13   2    0.51    4.93
  15 -13  -2    1.49    5.74
  15 -13  -3  160.56    9.15
  15  13   3  131.51    7.65
 -15 -13   3  149.68    8.28
  15 -13  -4  227.22   10.24
 -15 -13   4  235.41    9.96
 -15 -13   5  240.96   10.49
  15 -13  -5  228.02   10.77
  15 -13  -6   34.83    7.82
 -15 -13   6   53.85    8.05
 -15 -13   7   82.56    9.78
  15 -13  -7   71.66    8.99
 -14 -15   7  216.45   12.32
  14 -15  -7  229.84   11.88
 -14 -15   6  362.87   13.24
  14 -15  -6  370.01   13.12
 -14 -15   5   94.64    8.67
  14 -15  -5  109.79    9.20
  14 -15  -4    1.29    6.56
 -14 -15   4   -2.17    6.68
  14 -15  -3  101.09    8.16
 -14 -15   3   92.27    7.84
  15  14  -3  105.93    8.63
  15  14  -2  330.78   11.74
 -14 -15   2  328.16   10.70
  15  14  -1  105.09    7.77
 -14 -15   1  111.66    7.47
 -15 -14   0    7.21    5.15
  15  14   0    6.72    5.75
 -14 -15   0    0.77    5.13
  15  14   1  104.51    7.47
 -14 -15  -1  114.34    6.89
  15 -14  -2  344.58   12.49
  15  14   2  340.74   10.66
 -15 -14   2  369.97   11.32
  15 -14  -3   89.63    7.89
 -15 -14   3  104.03    8.00
  15 -14  -4   -5.27    6.44
 -15 -14   4   -7.36    6.28
 -15 -14   5   88.52    8.76
  15 -14  -5   86.46    8.88
  15 -14  -6  345.35   13.58
 -15 -14   6  359.58   13.56
 -15 -14   7  235.46   12.79
  15 -14  -7  203.87   11.78
 -15 -15   0  366.27   10.97
 -15 -15   1  148.23    8.41
 -15 -15   2    0.66    5.96
  15 -15  -2   -2.61    6.77
  15 -15  -3  117.59    9.33
 -15 -15   3  113.25    8.89
  15 -15  -4  317.89   12.34
 -15 -15   4  345.09   12.43
 -15 -15   5  257.31   11.78
  15 -15  -5  228.33   12.08
  15 -15  -6    3.28    8.16
 -15 -15   6   36.12    8.92
  16   0   0 1604.77   18.60
  16   0  -1  439.88   10.88
  16   0   1  527.41   10.97
  16   0  -2   15.46    3.98
  16   0   2   17.16    3.69
   0 -16   3   52.86    4.72
  16   0  -3   58.89    5.48
  16   0   3   59.54    4.97
   0 -16   4  676.19   12.71
   0 -16  -4  608.32    8.11
  16   0   4  728.18   12.69
  16   0  -4  587.39   13.21
  16   0  -5  438.99   11.43
   0 -16   5  414.72   10.77
   0 -16  -5  392.31    5.43
   0 -16  -5  457.44    5.76
  16   0   5  448.29   10.60
  16   0  -6   -1.41    4.71
   0 -16   6    0.24    4.44
  16   0  -7  160.39    8.65
   0 -16   7  147.91    8.10
   0 -16   8  347.77   11.71
  16   0  -8  344.68   11.89
   0 -16   9  361.24   12.61
  16   0  -9  426.90   13.62
   0 -16  10   91.50   10.07
  16   0 -10   81.72    9.88
  16   1 -10  282.61   13.15
  -1 -16  10  293.82   13.49
  -1 -16   9   68.34    8.22
  16   1  -9   74.14    8.27
  -1 -16   8   31.89    6.45
  16   1  -8   43.24    7.10
  -1 -16   7  251.51   10.23
  16   1  -7  286.83   10.88
  16   1  -6  299.40   10.37
   1 -16  -6  210.15    3.52
   1 -16  -6  238.20    3.37
  -1 -16   6  298.99    9.76
  16   1  -5  239.38    8.93
  -1 -16   5  237.06    8.44
   1 -16  -5  234.74    5.09
  16  -1   4   58.32    5.12
  16   1  -4   62.44    5.79
  -1 -16   4   49.20    5.10
  -1 -16   3  236.50    7.69
  16  -1   3  221.63    7.53
  16   1  -3  224.77    8.22
  -1 -16   2  453.71    9.76
  16  -1   2  437.12   10.22
  16   1  -2  450.60   11.02
  16  -1   1  116.50    5.80
  -1 -16   1  115.70    5.33
  16   1  -1  101.07    5.82
  16   1   0   -0.21    3.51
  -1 -16   0    1.35    2.67
  16  -1   0   -2.08    3.82
  -1 -16  -1  120.54    4.89
  16  -1  -1  134.12    6.38
  16   1   1  137.50    6.20
  16  -1  -2  458.41   10.76
  -1 -16  -2  461.69    8.20
  16   1   2  484.97   10.59
  16   1   3  237.36    7.61
  -1 -16  -3  240.04    5.64
  16  -1  -3  233.89    8.33
  16  -1  -4   62.00    5.41
  -1 -16  -4   52.39    3.16
  16   1   4   54.78    5.09
  16   1   5  251.07    7.97
   1 -16   5  240.02    8.63
  16  -1  -5  256.46    9.36
  -1 -16  -5  182.04    3.12
  -1 -16  -5  166.46    3.04
  16  -1  -6  312.61   10.04
   1 -16   6  284.47    9.48
  16   1   6  321.52    9.19
  16  -1  -7  274.30   10.41
   1 -16   7  267.19    9.89
 -16  -1   7  266.20   10.94
 -16  -1   8   39.19    7.33
   1 -16   8   30.94    6.38
  16  -1  -8   48.58    7.02
   1 -16   9   63.02    8.06
  16  -1  -9   66.56    8.21
 -16  -1   9   68.48    8.81
  16  -1 -10  273.70   12.41
 -16  -1  10  275.30   13.44
  16   2 -10   74.50    9.45
  -2 -16  10   74.03    9.18
  16   2  -9  309.33   12.74
  -2 -16   9  253.34   11.49
  -2 -16   8  461.32   13.75
  16   2  -8  426.44   13.29
  -2 -16   7   78.07    6.92
  16   2  -7   68.86    6.87
  16   2  -6  106.76    7.17
  -2 -16   6   92.95    6.78
  16   2  -5  376.97   11.05
   2 -16  -5  377.39    6.88
  -2 -16   5  423.66   10.88
  16   2  -4  838.61   14.80
  -2 -16   4  818.22   14.02
  16   2  -3  550.02   12.25
  -2 -16   3  538.32   11.04
  16  -2   3  539.28   11.65
  -2 -16   2   67.91    4.62
  16   2  -2   74.40    5.33
  16  -2   2   70.98    5.17
  -2 -16   1  450.95    9.28
  16  -2   1  441.09   10.42
  16   2  -1  418.53   10.11
  16  -2   0  675.14   12.42
  -2 -16   0  655.12   10.58
  16   2   0  641.88   12.17
  16   2   1  417.91    9.96
  -2 -16  -1  427.99    8.38
  16  -2  -1  456.12   10.69
  16  -2  -2   82.16    5.59
  16   2   2   80.35    5.09
  -2 -16  -2   79.59    4.08
  -2 -16  -3  470.70    7.63
  16   2   3  517.52   10.76
  16  -2  -3  495.26   11.63
  16   2   4  797.39   13.12
  -2 -16  -4  788.54    8.25
  16   2   5  425.73   10.26
  16  -2  -5  462.79   11.98
  16  -2  -6   82.55    6.64
 -16  -2   6   87.15    7.14
  16   2   6  103.77    6.20
  16  -2  -7   78.14    6.99
  16   2   7   75.95    5.83
   2 -16   7   68.80    6.70
 -16  -2   7   67.09    6.90
 -16  -2   8  432.66   13.11
   2 -16   8  417.69   12.46
  16   2   8  452.53   11.12
   2 -16   9  254.85   11.35
 -16  -2   9  275.42   11.90
  16  -2  -9  290.65   12.10
  16   2  10   89.23    7.98
   2 -16  10   73.12    9.27
 -16  -2  10   79.21    9.83
  16  -2 -10   97.00    9.28
  16   3 -10  362.71   13.87
  -3 -16  10  316.19   13.64
  16   3  -9   98.16    9.00
  -3 -16   9  129.68    9.45
  -3 -16   8   12.19    6.20
  16   3  -8    6.85    6.40
  -3 -16   7  140.90    8.64
  16   3  -7  143.94    8.32
   3 -16  -6  233.32    5.66
  -3 -16   6  240.73    9.46
  16   3  -6  251.85    9.88
  16   3  -5   69.69    6.30
  -3 -16   5   70.51    5.90
   3 -16  -5   67.78    4.13
  16   3  -4   56.05    5.49
  -3 -16   4   45.39    4.89
  16   3  -3  445.08   10.88
  -3 -16   3  420.40   10.07
  16   3  -2  643.34   12.92
  16  -3   2  614.18   12.01
  -3 -16   2  640.12   11.63
  16  -3   1  218.04    7.77
  -3 -16   1  231.41    6.96
  16   3  -1  214.31    7.61
  16  -3   0   29.98    4.25
  -3 -16   0   29.85    3.62
  16   3   0   37.16    4.20
  -3 -16  -1  236.30    6.90
  16  -3  -1  233.71    8.13
  16   3   1  218.17    7.57
  16   3   2  665.65   12.25
  16  -3  -2  625.05   12.58
  -3 -16  -2  692.49    9.85
  16  -3  -3  450.89   11.16
  16   3   3  453.16   10.08
  -3 -16  -3  498.14    7.75
  -3 -16  -4   46.79    2.59
  16   3   4   53.15    4.90
  16  -3  -4   42.75    5.06
  16  -3  -5   77.19    6.08
 -16  -3   5   59.06    6.06
  16   3   5   73.16    5.32
 -16  -3   6  226.09    9.23
  16   3   6  235.43    7.91
  16  -3  -6  252.32    9.66
  16  -3  -7  148.87    8.08
  16   3   7  158.77    7.18
  16  -3  -8   14.69    6.24
  16   3   8   11.31    5.03
 -16  -3   8   20.27    6.45
   3 -16   8   11.21    5.94
 -16  -3   9  128.15    9.78
   3 -16   9  129.90    9.44
  16   3   9  128.62    7.72
  16  -3  -9  121.25    9.30
 -16  -3  10  368.75   14.82
  16   3  10  419.31   11.94
  16  -3 -10  389.17   14.34
  16   4 -10  101.36   10.20
  -4 -16  10   96.91   10.39
  16   4  -9  270.32   11.90
  -4 -16   9  245.60   12.00
  16   4  -8  351.66   12.91
  -4 -16   8  302.78   11.62
  16   4  -7  208.86    9.80
  -4 -16   7  199.54    9.30
   4 -16  -6   27.48    3.62
  -4 -16   6   21.13    5.01
  16   4  -6   30.48    5.97
   4 -16  -5  670.69   10.61
  -4 -16   5  664.86   13.45
  16   4  -4  690.06   14.07
  -4 -16   4  679.59   12.99
  16   4  -3  264.60    8.78
  -4 -16   3  245.33    8.07
  16   4  -2   61.42    5.20
  16  -4   2   50.76    5.20
  -4 -16   2   54.29    4.50
  16   4  -1  172.07    7.52
  -4 -16   1  180.24    6.47
  16  -4   1  167.91    7.24
  16   4   0  951.94   14.67
  -4 -16   0 1002.85   13.32
  16  -4  -1  196.37    7.64
  16   4   1  206.42    7.33
  -4 -16  -1  180.37    6.09
  16  -4  -2   51.98    5.05
  16   4   2   61.33    4.73
  -4 -16  -2   48.57    3.53
  16   4   3  281.08    8.34
  -4 -16  -3  297.56    5.84
  16  -4  -3  261.95    8.99
  -4 -16  -4  617.03    6.49
  16  -4  -4  650.04   13.47
  16   4   5  702.92   12.46
  16  -4  -5  685.56   14.66
 -16  -4   5  651.78   13.80
 -16  -4   6   35.38    5.95
  16  -4  -6   31.56    6.07
  16   4   6   34.15    4.86
 -16  -4   7  186.26    9.38
  16  -4  -7  180.26    8.88
  16   4   7  194.59    7.78
  16  -4  -8  331.85   11.78
 -16  -4   8  308.69   12.20
  16   4   8  320.61    9.52
   4 -16   9  256.40   11.50
 -16  -4   9  238.88   12.45
  16   4   9  241.38    8.80
   4 -16  10   84.84    9.86
 -16  -4  10   69.68   10.29
  16  -4 -10   82.35    9.63
  16   4  10   84.76    7.42
  16   5 -10  149.98   11.08
  -5 -16  10  132.14   11.18
   5 -16  -9   51.38    3.86
  16   5  -9   75.44    9.00
  -5 -16   9   76.91    8.84
   5 -16  -8   25.71    3.97
  16   5  -8   30.95    7.32
  -5 -16   8   32.46    7.04
   5 -16  -7  350.44    8.40
  16   5  -7  350.60   11.64
  -5 -16   7  355.28   11.83
   5 -16  -6  636.54   10.53
  -5 -16   6  580.04   13.65
   5 -16  -5  163.43    6.36
  -5 -16   5  171.56    7.79
  16   5  -5  161.35    8.10
  16   5  -4  140.60    7.61
  -5 -16   4  141.96    7.28
  16   5  -3  235.43    8.56
  -5 -16   3  236.33    8.18
  16   5  -2  324.12    9.37
  -5 -16   2  372.41    9.23
  16  -5   1  531.78   11.93
  16   5  -1  526.33   11.45
  -5 -16   1  561.36   10.72
  16  -5   0   87.04    5.98
  16   5   0   98.45    5.87
  16  -5  -1  489.56   11.66
  16   5   1  477.72   10.67
  16   5   2  390.39    9.63
  -5 -16  -2  398.99    7.63
  16  -5  -2  385.39   10.35
 -16  -5   3  234.39    8.69
  -5 -16  -3  213.95    5.21
  16  -5  -3  225.69    8.37
  16   5   3  240.61    7.77
 -16  -5   4  128.98    6.98
  16  -5  -4  126.63    7.17
  -5 -16  -4  130.23    3.32
  16   5   4  148.40    6.56
  16   5   5  168.28    6.96
 -16  -5   5  159.25    8.06
  16  -5  -5  152.93    7.72
  16   5   6  592.70   11.59
  16  -5  -6  556.36   13.45
 -16  -5   6  569.62   14.17
  16   5   7  364.87    9.52
  16  -5  -7  334.41   11.35
 -16  -5   7  324.26   12.05
  16  -5  -8   26.03    6.77
  16   5   8   30.77    5.23
 -16  -5   8   41.06    7.66
  16   5   9   82.20    6.68
 -16  -5   9   80.44    9.35
  16   5  10  151.23    8.37
 -16  -5  10  165.07   11.98
   5 -16  10  133.23   10.53
  -6 -16  10   29.10    9.41
  16   6 -10   13.23    8.77
  -6 -16   9   86.01    9.51
  16   6  -9   79.49    8.95
   6 -16  -9   72.83    5.26
   6 -16  -8  381.69    8.48
  16   6  -8  385.59   13.42
  -6 -16   8  391.29   13.34
  16   6  -7  196.71   10.75
   6 -16  -7  182.75    6.82
  -6 -16   7  184.05    9.72
   6 -16  -6   47.50    4.83
  16   6  -6   45.22    6.45
  -6 -16   6   46.53    6.13
   6 -16  -5  244.94    7.70
  16   6  -5  237.70    9.42
  -6 -16   5  247.54    9.23
  16   6  -4  160.21    7.68
  -6 -16   4  169.57    7.62
  16   6  -3   66.04    5.78
  -6 -16   3   58.12    5.27
  -6 -16   2   16.29    4.23
  16   6  -2   21.14    4.54
  -6 -16   1  671.92   11.87
  16   6  -1  631.14   12.60
  -6 -16   0 1369.00   15.75
  16   6   0 1320.47   17.43
  16  -6   0 1321.23   18.29
  16   6   1  595.03   12.23
  16  -6  -1  554.88   12.39
  16  -6  -2   25.25    4.80
  -6 -16  -2   17.82    3.07
  16   6   2   16.79    4.31
 -16  -6   3   63.07    5.41
  16  -6  -3   70.44    5.81
  16   6   3   67.32    5.10
  -6 -16  -3   72.73    3.73
  -6 -16  -4  155.12    3.53
  16  -6  -4  165.64    8.06
 -16  -6   4  158.42    7.62
  16   6   5  259.03    8.15
 -16  -6   5  238.40    9.44
  16  -6  -5  243.96    9.35
 -16  -6   6   59.87    6.79
  16   6   6   50.16    5.30
 -16  -6   7  190.39    9.75
  16  -6  -7  215.19    9.87
  16   6   7  204.30    7.76
  16  -6  -8  370.95   12.20
 -16  -6   8  362.39   13.25
  16   6   8  399.98   10.16
  16  -6  -9   84.10    8.71
 -16  -6   9   85.08    9.26
  16   6   9   84.63    6.79
  16   6  10   -4.42    5.89
   6 -16  10    5.05    8.66
  16  -6 -10   17.85    8.62
  -7 -16   9    8.05    8.23
  16   7  -9   18.57    8.27
   7 -16  -9   23.89    5.61
  -7 -16   8   67.73    8.37
   7 -16  -8   56.66    5.79
  16   7  -8   68.94    8.43
  -7 -16   7  711.46   16.18
  16   7  -7  738.47   16.72
   7 -16  -7  745.22   12.57
  -7 -16   6  801.44   16.29
  16   7  -6  723.06   16.63
  -7 -16   5  168.02    8.15
  16   7  -5  156.90    8.26
  -7 -16   4    5.80    4.32
  16   7  -4    6.84    4.61
  -7 -16   3   90.27    6.02
  16   7  -3   87.11    6.35
  16   7  -2  435.19   11.45
  -7 -16   2  393.66   10.02
  16   7  -1  379.15   10.30
  -7 -16   1  395.40    9.36
  16   7   0   10.86    4.26
  -7 -16   0    8.50    3.45
  16  -7   0    6.04    4.44
  16  -7  -1  364.09   10.58
  16   7   1  362.21    9.66
  16   7   2  439.13   10.38
  -7 -16  -2  471.63    8.79
  16   7   3   84.03    5.79
 -16  -7   3   64.86    5.85
  16  -7  -3   66.63    5.87
 -16  -7   4    7.08    4.71
  16  -7  -4    7.14    4.58
  16   7   4    2.66    4.03
 -16  -7   5  179.99    8.70
  16   7   5  174.81    7.36
  16  -7  -5  153.10    8.13
 -16  -7   6  812.54   16.42
  16  -7  -6  843.98   17.06
 -16  -7   7  725.34   16.42
  16  -7  -7  739.12   16.70
  16   7   7  786.93   13.38
 -16  -7   8   73.69    8.71
  16  -7  -8   71.44    8.08
  16   7   8   66.79    6.20
  16  -7  -9   16.17    8.12
 -16  -7   9    8.31    8.25
  16   7   9   12.63    5.52
   8 -16  -9  129.29    7.89
  -8 -16   9  114.60   10.29
  16   8  -9  123.43   10.58
  -8 -16   8  445.50   14.05
   8 -16  -8  408.69   10.76
  16   8  -8  438.04   14.37
  -8 -16   7  224.86   10.62
  16   8  -7  249.51   11.04
   8 -16  -7  225.34    8.40
  -8 -16   6   15.37    5.73
  16   8  -6   17.19    6.33
   8 -16  -6   14.80    5.03
  -8 -16   5  129.30    7.61
  16   8  -5  128.49    8.44
   8 -16  -5  138.54    7.15
  -8 -16   4  122.58    7.08
  16   8  -4  114.19    7.28
  -8 -16   3   72.28    6.05
  16   8  -3   75.15    6.41
  -8 -16   2   10.65    3.91
  16   8  -2    3.54    4.20
  -8 -16   1  441.30   10.21
  16   8  -1  446.40   11.50
  16   8   0  815.74   14.39
  -8 -16   0  857.96   13.28
  16   8   1  423.38   10.66
  16  -8  -1  427.25   11.37
  16  -8  -2    3.57    4.45
  -8 -16  -2    7.69    3.15
  16   8   2    7.25    4.25
 -16  -8   2    4.43    4.37
 -16  -8   3   70.19    6.15
  16   8   3   73.46    5.49
  -8 -16  -3   67.21    4.00
  16  -8  -3   62.68    6.18
  16   8   4  115.25    6.30
  16  -8  -4  112.22    7.32
 -16  -8   4  118.24    7.45
  16  -8  -5  112.21    7.53
 -16  -8   5  115.74    7.53
  16   8   6   15.65    4.66
 -16  -8   6   16.31    5.95
  16  -8  -6   19.01    5.85
  16  -8  -7  181.47   10.36
 -16  -8   7  207.72   10.90
  16  -8  -8  448.71   14.05
 -16  -8   8  459.54   14.96
  16  -8  -9  144.63   11.04
 -16  -8   9  140.44   11.14
   9 -16  -9   73.47    8.20
  -9 -16   9   76.51   10.03
  16   9  -9   84.56   10.26
  -9 -16   8   32.50    8.05
  16   9  -8   14.74    7.69
   9 -16  -8   20.02    6.88
  -9 -16   7  335.36   12.32
  16   9  -7  333.84   12.58
   9 -16  -7  338.91   10.62
  -9 -16   6  331.79   11.58
   9 -16  -6  364.70   10.84
  -9 -16   5   76.80    6.95
   9 -16  -5   69.40    6.49
  16   9  -5   78.35    7.43
  -9 -16   4   20.62    5.29
  16   9  -4   12.48    5.73
  -9 -16   3  224.23    8.66
  16   9  -3  235.58    9.39
  -9 -16   2  518.11   11.69
  16   9  -2  502.22   12.44
  -9 -16   1  304.72    9.16
  16   9  -1  276.94    9.26
  -9 -16   0    2.83    3.79
  16   9   0    0.80    4.28
 -16  -9   1  305.91    9.71
  -9 -16  -1  287.64    8.04
  16   9   1  316.61    9.64
  16   9   2  468.20   11.37
 -16  -9   2  419.28   11.06
  16  -9  -2  438.22   11.76
  16   9   3  269.38    8.63
  16  -9  -3  211.30    9.17
  -9 -16  -3  251.72    6.57
 -16  -9   3  189.19    8.59
  16   9   4   23.30    4.76
 -16  -9   4   21.87    5.42
  16  -9  -4   25.36    5.64
  16   9   5   53.04    5.88
 -16  -9   5   63.47    6.81
  16  -9  -5   67.84    6.79
  16  -9  -6  330.51   11.38
 -16  -9   6  349.75   12.15
  16   9   7  357.73    9.83
  16  -9  -7  337.66   12.02
 -16  -9   7  373.37   13.19
  16   9   8    7.46    5.17
 -16  -9   8   20.71    8.17
  16  -9  -8   12.50    7.29
 -16  -9   9   54.24   10.14
  16  -9  -9   71.70   10.39
 -10 -16   8  202.84   12.15
  10 -16  -8  172.95   10.14
 -10 -16   7   74.56    8.71
  16  10  -7   78.38    8.77
  10 -16  -7   76.78    7.51
 -10 -16   6    1.28    6.46
  16  10  -6    6.56    6.62
  10 -16  -6    9.45    5.75
  10 -16  -5  200.58    9.02
  16  10  -5  191.00    9.30
 -10 -16   5  198.12    9.46
 -10 -16   4  244.86    9.49
  16  10  -4  249.08   10.06
  10 -16  -4  244.86    9.31
 -10 -16   3   83.97    6.62
  16  10  -3   81.48    7.20
 -10 -16   2   -3.72    4.54
  16  10  -2   -1.32    4.73
 -10 -16   1  180.78    7.67
  16  10  -1  169.84    7.86
  16  10   0  602.95   13.14
 -10 -16   0  629.69   11.86
 -16 -10   1  169.69    7.79
  16  10   1  178.76    8.01
  16 -10  -1  153.79    8.37
 -10 -16  -2    3.81    3.52
  16 -10  -2   -2.17    5.04
 -16 -10   2    2.05    4.70
  16  10   2    3.31    4.64
  16 -10  -3   70.49    6.63
 -10 -16  -3   97.61    4.73
 -16 -10   3   86.86    6.72
  16  10   3   88.32    6.18
 -16 -10   4  267.45   10.12
  16 -10  -4  277.23   10.47
  16  10   4  277.75    8.86
  16 -10  -5  192.04    9.57
  16  10   5  188.39    7.57
 -16 -10   5  194.96    9.53
  16 -10  -6    4.37    6.51
 -16 -10   6    5.96    6.65
  16  10   6    3.74    4.90
  16 -10  -7   96.48    8.77
 -16 -10   7   84.52    9.01
  16  10   7   88.10    6.35
  16 -10  -8  267.75   12.40
 -16 -10   8  313.36   13.48
  16  11  -8   38.50    9.27
 -11 -16   8   22.23    8.83
  11 -16  -8   49.32    8.61
  16  11  -7  181.77   11.03
 -11 -16   7  166.44   10.78
  11 -16  -7  161.39    9.61
  16  11  -6  293.72   12.25
  11 -16  -6  321.54   11.21
 -11 -16   6  285.24   11.78
  11 -16  -5  147.62    8.47
  16  11  -5  145.47    8.98
 -11 -16   5  157.93    9.47
  11 -16  -4   19.40    5.57
  16  11  -4   17.96    6.11
 -11 -16   4   29.48    6.29
  16  11  -3  189.85    9.56
 -11 -16   3  227.45    9.08
  16  11  -2  297.19   10.26
 -11 -16   2  310.41    9.94
  16  11  -1  334.05   11.14
 -11 -16   1  315.86    9.60
 -11 -16   0   -2.27    4.43
  16  11   0    1.95    5.26
  16 -11  -1  282.99   10.71
  16  11   1  286.67    9.83
 -16 -11   1  297.18    9.48
 -11 -16  -2  352.36    8.64
  16  11   2  329.79   10.02
 -16 -11   2  323.23   10.72
 -16 -11   3  229.70    9.32
  16 -11  -3  220.31    9.73
  16  11   3  225.16    8.47
  16 -11  -4   28.80    6.62
 -16 -11   4   23.72    6.22
  16  11   4   25.81    5.26
  16 -11  -5  162.42    9.50
  16  11   5  157.80    7.64
 -16 -11   5  154.72    9.22
 -16 -11   6  310.21   12.50
  16 -11  -6  276.39   11.66
 -16 -11   7  172.95   10.77
  16 -11  -7  186.75   11.18
  16 -11  -8   31.88    9.23
 -16 -11   8   38.58    9.17
  16  12  -7   80.78    9.76
 -12 -16   7   95.73    9.96
  12 -16  -7   75.38    8.89
  16  12  -6   16.81    7.47
  12 -16  -6   17.71    6.99
 -12 -16   6   20.82    7.52
  12 -16  -5  217.50    9.97
  16  12  -5  227.71   10.92
 -12 -16   5  225.80   10.93
  12 -16  -4  247.09   10.40
  16  12  -4  255.18   10.76
 -12 -16   4  273.68   10.70
  16  12  -3  122.25    8.10
 -12 -16   3  123.51    7.93
 -12 -16   2    1.12    5.22
  16  12  -2    0.44    5.72
 -12 -16   1  209.04    8.66
  16  12  -1  201.13    9.38
 -12 -16   0  480.71   11.17
  16  12   0  467.13   12.23
 -16 -12   1  189.50    8.25
  16  12   1  200.92    8.83
 -12 -16  -1  207.44    7.78
 -16 -12   2    0.37    5.64
  16 -12  -2    7.44    5.77
 -12 -16  -2    7.97    4.19
  16  12   2   -0.37    5.09
 -16 -12   3  110.41    7.56
  16 -12  -3  117.60    8.39
  16  12   3   98.97    7.28
  16  12   4  259.88    9.15
  16 -12  -4  255.26   10.88
 -16 -12   4  251.20   10.70
  16 -12  -5  195.44   10.25
  16  12   5  196.36    8.61
  16 -12  -6   19.55    7.37
  16  12   6   18.76    5.47
 -16 -12   6   24.83    7.71
 -16 -12   7   60.03    9.19
  16 -12  -7   71.58    9.28
 -13 -16   7  169.40   11.89
  13 -16  -7  157.21   10.87
  13 -16  -6  327.94   12.28
 -13 -16   6  282.48   12.57
  16  13  -5   74.96    8.91
 -13 -16   5   69.16    8.15
  13 -16  -5   92.71    8.86
 -13 -16   4    8.36    6.31
  16  13  -4    7.69    6.51
  13 -16  -4    1.85    6.27
 -13 -16   3  145.13    8.57
  13 -16  -3  144.85    9.65
  16  13  -3  170.61    9.53
 -13 -16   2  407.87   11.66
  16  13  -2  351.86   11.96
 -13 -16   1  116.72    7.35
  16  13  -1  103.17    7.78
 -13 -16   0    4.56    5.06
  16  13   0    2.95    5.72
 -16 -13   0    7.68    5.45
 -16 -13   1  133.60    7.74
  16  13   1  121.33    7.92
 -13 -16  -1  121.27    7.02
  16 -13  -2  374.48   12.27
 -16 -13   2  414.29   12.23
  16  13   2  407.03   11.64
 -13 -16  -2  374.70   10.04
 -16 -13   3  164.36    8.92
  16  13   3  174.82    8.28
 -16 -13   4    0.54    6.28
  16 -13  -4   14.43    6.72
  16  13   4    2.32    5.48
  16  13   5   87.51    6.85
  16 -13  -5   71.48    8.48
 -16 -13   5   83.46    8.67
  16 -13  -6  296.05   12.72
 -16 -13   6  276.79   12.62
 -16 -13   7  163.35   11.44
  16 -13  -7  189.23   12.12
 -14 -16   6    2.19    8.18
  14 -16  -6    1.99    8.69
 -14 -16   5  212.01   11.22
  14 -16  -5  238.32   11.83
 -14 -16   4  287.42   11.77
  16  14  -4  311.84   12.77
  14 -16  -4  310.24   12.78
  14 -16  -3   52.52    8.15
 -14 -16   3   71.28    7.48
  16  14  -3   64.42    8.52
  16  14  -2   12.29    6.87
 -14 -16   2    9.79    6.08
  16  14  -1   79.41    7.76
 -14 -16   1   88.39    7.60
 -14 -16   0  346.53   10.45
  16  14   0  361.33   11.84
 -16 -14   0  349.44   11.14
 -14 -16  -1   84.94    6.64
  16  14   1   85.18    7.57
 -16 -14   1   85.48    7.46
  16 -14  -2   11.77    6.92
  16  14   2   16.56    6.22
 -16 -14   2    1.29    5.77
  16  14   3   84.02    7.56
  16 -14  -3   88.93    9.27
 -16 -14   3   77.61    7.98
  16 -14  -4  302.43   12.63
 -16 -14   4  280.80   11.79
  16 -14  -5  203.72   11.41
 -16 -14   5  219.05   11.70
  16 -14  -6   -3.92    8.80
 -16 -14   6    2.24    8.52
 -15 -16   5  117.26   10.22
  15 -16  -5   60.22    9.59
 -15 -16   4    2.19    7.67
  15 -16  -4   -0.38    8.16
  15 -16  -3  230.20   11.96
 -15 -16   3  241.70   11.02
 -15 -16   2  247.05   10.59
 -15 -16   1   58.34    6.95
 -16 -15   0   -1.93    5.98
 -15 -16   0    5.59    6.01
 -16 -15   1   68.08    7.75
 -15 -16  -1   66.47    7.28
 -16 -15   2  234.11   10.26
  16 -15  -2  202.58   11.11
 -16 -15   3  248.77   11.20
  16 -15  -3  220.04   12.20
  16 -15  -4    7.65    8.13
 -16 -15   4   13.99    8.07
 -16 -15   5  109.32    9.94
  16 -15  -5  110.49   10.93
 -16 -16   0   28.95    6.88
 -16 -16   1   70.62    8.61
 -16 -16   2   10.91    6.90
  16 -16  -2    6.08    8.90
  16 -16  -3  292.67   13.42
 -16 -16   3  233.57   11.93
  16 -16  -4  279.56   13.58
 -16 -16   4  342.78   13.81
  17   0   0   -0.74    3.89
  17   0  -1   34.53    4.64
  17   0   1   37.69    4.58
   0 -17  -2  518.44    9.55
   0 -17   2  486.10   10.81
  17   0  -2  461.84   11.16
  17   0   3  288.39    8.81
   0 -17   3  283.47    8.67
   0 -17  -3  295.13    6.81
  17   0  -3  306.22    9.71
   0 -17  -4   23.87    3.01
   0 -17   4   19.45    4.46
  17   0  -4   29.24    5.52
  17   0   4   31.48    5.02
  17   0  -5  251.31    9.67
   0 -17   5  244.12    9.04
  17   0   5  228.02    8.42
   0 -17  -5  214.95    4.55
  17   0  -6  468.66   12.79
  17   0   6  441.75   11.15
  17   0  -7  277.91   10.91
   0 -17   7  241.29    9.95
  17   0   7  266.61    9.82
   0 -17   8   34.15    6.94
  17   0  -8   31.40    7.34
   0 -17   9    2.01    7.40
  17   0  -9   20.39    7.85
   0 -17  10  227.22   12.98
  17   0 -10  280.27   14.46
  17   1 -10   40.94    9.91
  -1 -17  10   57.68    9.46
  -1 -17   9  284.11   13.06
  17   1  -9  306.27   12.43
  -1 -17   8  208.39   10.57
  17   1  -8  195.59   10.50
  -1 -17   7   70.70    7.32
  17   1  -7   88.36    8.07
  17   1  -6   -0.37    5.49
   1 -17  -6    4.22    1.77
  -1 -17   6    5.30    5.13
   1 -17  -6    2.70    1.68
  17   1  -5  312.80   10.30
   1 -17  -5  257.80    5.50
   1 -17  -5  245.73    5.28
  -1 -17   5  308.78    9.86
  17  -1   5  321.26    9.87
  17   1  -4  492.07   12.33
  -1 -17   4  482.21   11.38
  17  -1   4  489.43   11.51
  -1 -17   3  168.62    7.36
  17  -1   3  184.95    7.62
  17  -1   2  147.98    6.68
  -1 -17   2  151.19    6.45
  17   1  -2  162.96    7.66
  -1 -17   1  619.07   11.26
  17   1  -1  606.49   12.61
  17  -1   1  627.93   12.76
  17   1   0  856.30   14.54
  -1 -17   0  885.71   12.77
  17  -1   0  886.71   14.80
  17  -1  -1  594.60   12.63
  17   1   1  612.75   12.23
  -1 -17  -1  610.58   10.41
  17  -1  -2  141.63    7.01
  -1 -17  -2  146.87    5.50
  17   1   2  163.20    7.14
  17  -1  -3  192.28    8.08
  17   1   3  178.50    7.33
  17   1   4  490.39   11.24
  17  -1  -4  519.16   12.67
  -1 -17  -4  492.58    7.88
   1 -17   5  304.02    9.69
  17  -1  -5  335.10   10.81
  17   1   5  312.74    9.47
  17  -1  -6    3.43    5.07
   1 -17   6    4.68    4.85
  17   1   6   -0.55    4.71
  17  -1  -7   82.18    7.84
   1 -17   7   76.20    7.33
  17   1   7   81.07    6.58
  17   1   8  252.18    9.65
  17  -1  -8  259.61   11.42
  17   1   9  311.59   11.22
  17  -1  -9  325.52   12.83
   1 -17  10   67.29    9.87
  17   1  10   73.10    8.83
  17  -1 -10   74.66    9.71
  17   2 -10  382.40   14.92
  -2 -17  10  363.84   14.22
  17   2  -9   75.11    8.71
  -2 -17   9   68.03    8.75
  -2 -17   8   56.43    7.80
  17   2  -8   41.42    7.79
  -2 -17   7  180.43    9.46
  17   2  -7  211.49   10.04
  17   2  -6  309.22   11.09
  -2 -17   6  291.36   10.07
   2 -17  -5  320.14    6.59
  -2 -17   5  314.07   10.19
  17   2  -4    3.80    4.52
  -2 -17   4   -0.88    4.09
  17  -2   4   -2.66    4.41
  17   2  -3  335.76   10.16
  -2 -17   3  311.50    9.05
  17  -2   3  324.27    9.52
  -2 -17   2  309.99    8.61
  17   2  -2  337.74    9.87
  17  -2   2  307.26    9.33
  17  -2   1  160.96    7.03
  -2 -17   1  166.30    6.46
  17   2  -1  160.92    7.43
  17   2   0   -1.29    4.08
  17  -2   0   -1.93    4.06
  -2 -17   0    2.22    3.23
  17   2   1  199.58    7.49
  17  -2  -1  167.83    7.31
  -2 -17  -1  172.35    6.04
  17   2   2  344.07    9.38
  -2 -17  -2  330.63    7.44
  17   2   3  313.55    9.20
  -2 -17  -3  337.48    6.94
  17  -2  -3  309.57    9.78
  -2 -17  -4   -0.16    2.45
  17   2   4   -2.52    3.91
  17  -2  -4   -7.72    5.02
  17   2   5  384.86   10.06
  17  -2  -5  361.94   11.30
  17  -2  -6  303.09   10.73
   2 -17   6  310.31   10.49
  17   2   6  326.93    9.61
  17  -2  -7  198.79    9.76
   2 -17   7  168.66    9.03
  17   2   7  193.02    8.34
  17  -2  -8   57.91    7.75
   2 -17   8   55.59    7.70
 -17  -2   8   60.78    8.77
  17   2   8   51.04    6.27
  17   2   9   73.91    7.58
 -17  -2   9   61.51    9.44
   2 -17   9   62.24    8.65
  17  -2  -9   80.15    9.30
  17   2  10  363.17   12.10
   2 -17  10  357.29   14.51
  17  -2 -10  392.60   14.71
 -17  -2  10  391.73   15.74
  17   3  -9  156.71   11.32
  -3 -17   9  144.45   10.49
  -3 -17   8  206.38   10.46
  17   3  -8  220.72   10.81
   3 -17  -7   75.48    3.35
  -3 -17   7   83.45    7.46
   3 -17  -6   27.07    3.44
  -3 -17   6   26.01    5.87
  17   3  -6   33.62    6.47
  17   3  -5  312.14   10.60
  -3 -17   5  327.56   10.73
  17   3  -4  410.70   11.36
  -3 -17   4  407.12   10.94
  17   3  -3  214.52    8.65
  -3 -17   3  249.39    8.42
  17  -3   3  217.19    8.41
  17  -3   2    9.39    4.26
  17   3  -2   10.48    4.42
  -3 -17   2   10.75    3.79
  17   3  -1  414.33   10.52
  17  -3   1  378.22   10.43
  17  -3   0  427.44   10.77
  17   3   0  435.27   11.00
  17  -3  -1  449.62   11.33
  -3 -17  -1  443.24    8.94
  17   3   1  439.00   10.64
  17   3   2   16.06    4.31
  17  -3  -2   12.46    4.28
  -3 -17  -2    7.34    3.25
  17  -3  -3  234.12    8.74
  17   3   3  227.20    7.94
  -3 -17  -4  380.03    5.80
  17   3   4  394.83   10.18
  17  -3  -4  367.01   10.69
  17  -3  -5  315.07   10.68
  17   3   5  315.97    9.51
 -17  -3   6   29.93    6.47
  17  -3  -6   21.08    5.87
  17   3   6   32.48    5.32
  17   3   7   99.83    6.72
  17  -3  -7   91.92    7.50
 -17  -3   7  100.69    8.53
  17  -3  -8  214.64   10.67
  17   3   8  212.81    8.73
 -17  -3   8  200.56   10.80
   3 -17   8  198.15   10.12
  17   3   9  167.47    8.67
   3 -17   9  150.31   10.27
  17  -3  -9  177.89   10.94
 -17  -3   9  153.24   10.90
  17   4  -9   28.80    8.44
  -4 -17   9   33.76    8.62
   4 -17  -8   21.69    2.29
  17   4  -8   39.42    7.61
  -4 -17   8   34.63    7.42
  -4 -17   7  359.02   12.17
  17   4  -7  345.79   12.50
   4 -17  -6  597.36    9.60
  17   4  -6  576.96   14.35
   4 -17  -5  100.10    5.31
  -4 -17   5  107.59    6.96
  17   4  -5  105.72    7.47
  17   4  -4   28.84    5.44
  -4 -17   4   27.39    4.91
  17   4  -3  207.54    8.36
  -4 -17   3  176.35    7.37
  17   4  -2  562.99   12.56
  17  -4   2  553.58   12.10
  -4 -17   2  599.54   11.79
  17  -4   1  274.16    9.18
  17   4  -1  266.33    9.03
  -4 -17   1  292.72    8.08
  17  -4   0   36.27    5.04
  17   4   0   38.01    4.64
  -4 -17   0   39.28    4.24
  -4 -17  -1  300.99    7.59
  17  -4  -1  278.29    9.34
  17  -4  -2  572.93   12.87
  17   4   2  603.26   12.12
  17   4   3  214.87    7.81
  17  -4  -3  200.63    8.34
  -4 -17  -3  239.23    5.71
  17  -4  -4   23.78    5.14
  17   4   4   26.27    4.73
  -4 -17  -4   19.90    2.46
  17   4   5  127.05    6.81
 -17  -4   5  106.12    7.72
  17  -4  -5  103.20    7.24
 -17  -4   6  540.24   13.80
  17   4   6  548.76   11.99
  17  -4  -6  508.41   13.61
  17  -4  -7  351.88   12.04
  17   4   7  375.59   10.42
 -17  -4   7  363.05   12.58
  17  -4  -8   34.51    7.62
 -17  -4   8   42.82    7.90
  17   4   8   37.14    6.33
  17  -4  -9   43.77    8.78
 -17  -4   9   21.89    8.34
   4 -17   9   20.47    8.03
  17   4   9   22.02    6.77
  17   5  -9  130.68   10.71
  -5 -17   9   97.72   10.02
  -5 -17   8  286.20   11.95
   5 -17  -8  285.06    6.65
   5 -17  -7  181.97    6.79
  17   5  -7  159.19    9.33
  -5 -17   7  153.14    9.48
   5 -17  -6   24.75    4.42
  17   5  -6   22.78    6.39
  -5 -17   6   22.87    5.81
   5 -17  -5  311.70    8.45
  -5 -17   5  293.76   10.02
  17   5  -5  287.52   10.60
  17   5  -4  236.39    9.37
  -5 -17   4  212.01    8.53
  17   5  -3   56.77    5.94
  -5 -17   3   70.62    5.75
  17   5  -2    7.85    4.32
  17  -5   2    0.07    4.54
  -5 -17   2    9.68    4.14
  17   5  -1  291.79    9.20
  17  -5   1  299.66    9.74
  -5 -17   1  330.95    8.95
  17   5   0  919.18   15.24
  -5 -17   0  927.05   13.64
  -5 -17  -1  342.44    8.14
  17  -5  -1  308.11    9.63
  17   5   1  319.70    9.62
  -5 -17  -2   10.81    3.16
  17   5   2    4.54    4.00
  17  -5  -2    3.35    4.42
  17  -5  -3   92.03    6.57
  17   5   3   76.36    5.72
 -17  -5   4  256.64    9.95
  17  -5  -4  228.14    9.25
  -5 -17  -4  261.82    4.71
  17   5   4  256.52    8.50
  17   5   5  274.31    8.80
 -17  -5   5  271.09   10.28
  17  -5  -5  269.34   10.62
 -17  -5   6   23.69    6.17
  17   5   6   24.00    5.35
  17  -5  -6   15.31    6.20
  17   5   7  157.59    7.76
 -17  -5   7  163.42    9.62
  17  -5  -7  141.55    9.06
  17  -5  -8  280.81   12.11
  17   5   8  307.44    9.87
 -17  -5   8  292.86   12.41
  17  -5  -9  136.90   10.45
  17   5   9  107.23    7.85
   5 -17   9  120.57   10.17
 -17  -5   9  140.32   11.29
  -6 -17   9   41.27    9.12
  17   6  -9   40.12    8.83
   6 -17  -9   22.79    4.73
  -6 -17   8   68.08    8.99
   6 -17  -8   55.16    5.30
  17   6  -8   52.18    8.45
   6 -17  -7  455.02    9.70
  -6 -17   7  532.67   14.63
   6 -17  -6  509.87   10.88
  17   6  -6  565.05   14.28
  -6 -17   6  545.03   14.05
   6 -17  -5  123.50    6.46
  17   6  -5  115.32    7.79
  -6 -17   5  127.98    7.74
  17   6  -4   20.95    5.54
  -6 -17   4   23.92    5.20
  17   6  -3  114.14    7.56
  -6 -17   3  140.17    7.10
  17   6  -2  488.92   11.94
  -6 -17   2  395.30   10.44
  -6 -17   1  345.22    9.25
  17   6  -1  306.87    9.73
  17  -6   1  312.90    9.91
  -6 -17   0    0.31    3.51
  17  -6   0   -1.86    4.48
  17   6   0    2.76    4.06
  -6 -17  -1  332.81    7.96
  17   6   1  339.96    9.80
  17  -6  -1  296.36    9.74
  -6 -17  -2  458.57    8.88
  17  -6  -2  493.07   12.27
  17  -6  -3  137.49    7.53
  17   6   3  148.57    6.99
  -6 -17  -3  153.60    5.02
  17  -6  -4   15.36    5.37
  -6 -17  -4   14.90    2.23
 -17  -6   4   15.00    5.02
  17   6   4   14.02    4.61
 -17  -6   5  105.33    7.61
  17   6   5  137.01    7.08
  17  -6  -5  123.29    7.80
 -17  -6   6  576.18   14.94
  17  -6  -6  560.58   14.22
  17   6   6  598.86   12.50
  17  -6  -7  501.42   14.63
 -17  -6   7  501.07   14.70
  17  -6  -8   68.41    8.25
 -17  -6   8   44.74    8.89
  17   6   8   64.22    6.71
  17  -6  -9   46.04    9.01
 -17  -6   9   39.04    9.52
  17   6   9   42.65    6.93
  -7 -17   9  170.89   12.28
  17   7  -9  183.81   11.79
   7 -17  -9  179.19    7.86
  -7 -17   8  369.76   13.71
   7 -17  -8  340.41    9.40
  -7 -17   7  142.41    9.41
  17   7  -7  144.48    9.68
   7 -17  -7  140.36    7.22
  -7 -17   6    2.52    5.77
  17   7  -6   10.78    6.77
   7 -17  -6    7.70    5.10
   7 -17  -5  130.80    7.08
  -7 -17   5  121.68    7.86
  17   7  -5  122.28    8.19
  -7 -17   4  147.08    7.70
  17   7  -4  140.95    7.95
  -7 -17   3  100.89    6.50
  17   7  -3   89.16    6.88
  17   7  -2    7.29    4.93
  -7 -17   2    3.11    4.18
  17   7  -1  295.82    9.66
  -7 -17   1  305.87    8.74
  17  -7   1  267.92   10.09
  17   7   0  612.95   12.94
  -7 -17   0  645.84   11.64
  17  -7   0  599.10   13.59
  17   7   1  303.26    9.17
  -7 -17  -1  260.10    7.82
  17  -7  -1  287.43    9.88
  17  -7  -2    8.53    4.77
  17   7   2    3.66    3.97
  -7 -17  -2    1.18    3.33
 -17  -7   3  101.99    6.97
  -7 -17  -3  111.60    4.57
  17   7   3   90.80    6.33
  17  -7  -3   88.34    7.09
  17  -7  -4  130.37    7.87
  17   7   4  150.78    7.60
 -17  -7   4  126.91    7.75
 -17  -7   5  136.07    8.43
  17   7   5  129.58    7.24
  17  -7  -5  133.46    8.26
 -17  -7   6    4.70    6.23
  17   7   6   22.79    5.46
  17  -7  -6   10.68    6.31
  17  -7  -7  161.59   10.12
 -17  -7   7  141.18    9.81
  17   7   7  160.92    8.00
  17  -7  -8  394.90   13.55
 -17  -7   8  409.19   14.42
  17   7   8  428.62   11.71
  17  -7  -9  182.52   12.04
 -17  -7   9  177.38   12.16
  -8 -17   8   22.30    8.11
   8 -17  -8   29.21    6.48
  17   8  -8   33.47    8.55
  -8 -17   7  195.27   10.44
  17   8  -7  211.70   11.28
   8 -17  -7  190.22    8.71
  -8 -17   6  327.68   11.58
   8 -17  -6  328.84   10.20
  17   8  -6  343.16   12.61
  -8 -17   5   76.80    7.10
  17   8  -5   78.14    7.71
  -8 -17   4   40.26    5.72
  17   8  -4   34.31    6.24
  -8 -17   3  243.01    8.99
  17   8  -3  197.55    9.33
  -8 -17   2  469.16   11.10
  17   8  -2  441.96   11.85
  -8 -17   1  338.32    9.44
  17   8  -1  345.49   10.67
  17   8   0    7.95    4.57
  17  -8   0   -1.70    4.82
  -8 -17   0    7.15    4.28
  17  -8  -1  370.77   11.15
  -8 -17  -1  379.82    8.94
 -17  -8   2  432.37   12.10
  17  -8  -2  403.75   11.34
 -17  -8   3  203.07    8.67
  17   8   3  223.39    8.28
 -17  -8   4   43.51    6.17
  17   8   4   35.65    5.22
  17  -8  -4   41.56    6.46
  17  -8  -5   84.17    7.50
  17   8   5   90.74    6.40
  17   8   6  390.14   10.57
 -17  -8   6  355.36   12.68
  17  -8  -6  342.42   12.50
 -17  -8   7  196.33   10.90
  17  -8  -7  187.77   11.40
  17   8   8   40.03    6.41
  17  -8  -8   33.68    8.59
 -17  -8   8   25.36    8.50
  -9 -17   8  364.18   13.97
   9 -17  -8  328.67   11.74
  17   9  -8  349.10   14.32
  -9 -17   7   91.55    9.03
  17   9  -7   92.66    9.10
   9 -17  -7   99.48    7.86
  -9 -17   6    2.02    6.48
  17   9  -6    6.41    7.08
   9 -17  -6    2.88    5.70
  -9 -17   5  164.52    8.93
  17   9  -5  164.01    9.47
   9 -17  -5  147.48    8.36
  -9 -17   4  350.52   11.10
  17   9  -4  342.15   12.25
  -9 -17   3  100.61    7.12
  17   9  -3   93.40    7.24
  -9 -17   2    1.41    4.49
  17   9  -2   -3.25    5.10
  -9 -17   1  219.36    8.45
  17   9  -1  191.43    8.60
  17  -9   0  433.86   12.28
  -9 -17   0  473.66   10.62
  17   9   0  456.41   11.74
  17  -9  -1  174.36    8.74
  17   9   1  185.95    8.31
  17   9   2    0.31    4.92
  -9 -17  -2    1.66    3.47
 -17  -9   2    2.31    5.01
  17  -9  -2   -5.08    5.58
  17   9   3  114.40    6.95
  -9 -17  -3  120.99    5.13
 -17  -9   3   93.93    7.03
  17  -9  -3   96.47    7.53
  17   9   4  367.73   10.37
 -17  -9   4  339.64   11.63
  17   9   5  160.32    8.31
  17  -9  -5  162.07    9.26
 -17  -9   5  166.56    9.29
  17   9   6    3.08    5.26
 -17  -9   6    0.88    6.57
  17  -9  -6   17.31    7.05
  17   9   7  107.25    7.51
 -17  -9   7   84.90    9.14
  17  -9  -7  104.31    9.67
 -17  -9   8  378.15   14.40
  17  -9  -8  359.42   14.03
  17  10  -8   23.18    9.27
 -10 -17   8    8.91    8.87
  10 -17  -8   19.54    8.25
 -10 -17   7  175.28   11.34
  17  10  -7  186.42   11.18
  10 -17  -7  204.00   10.07
 -10 -17   6  193.51   10.73
  17  10  -6  176.66   10.28
  10 -17  -6  202.25    9.88
 -10 -17   5   67.54    7.72
  10 -17  -5   89.76    7.55
  17  10  -5   79.22    8.53
 -10 -17   4    5.45    5.57
  10 -17  -4    7.28    5.94
  17  10  -4    2.88    6.05
 -10 -17   3  241.36    9.89
  17  10  -3  287.94   11.03
 -10 -17   2  464.07   12.30
  17  10  -2  492.20   12.79
 -10 -17   1  110.67    6.89
  17  10  -1   98.17    7.26
 -10 -17   0    2.33    4.35
  17  10   0   -0.89    5.07
 -10 -17  -1  109.69    6.08
  17 -10  -1   88.49    7.47
  17  10   1   92.21    6.71
 -17 -10   2  490.13   12.64
  17 -10  -2  449.42   13.06
  17  10   2  458.13   12.07
  17 -10  -3  258.45   10.88
 -17 -10   3  282.07   10.38
  17  10   3  286.59    9.62
 -17 -10   4    7.10    6.27
  17 -10  -4    4.48    5.99
  17  10   4    4.88    5.27
  17 -10  -5   66.57    8.10
 -17 -10   5   76.15    7.89
  17  10   5   83.70    6.91
 -17 -10   6  176.83   10.19
  17 -10  -6  172.95   10.37
  17  10   6  160.65    7.93
 -17 -10   7  183.77   11.36
  17 -10  -7  190.71   11.27
  17  10   7  191.98    8.56
 -17 -10   8   28.21    9.58
  17 -10  -8   15.20    9.36
  17  10   8    3.65    5.79
  17  11  -7   78.86    9.96
 -11 -17   7   80.38   10.17
  11 -17  -7   89.28    8.99
  17  11  -6   15.46    7.84
 -11 -17   6   11.68    7.64
  11 -17  -6   21.25    7.22
  11 -17  -5   87.28    7.87
  17  11  -5   98.84    8.76
 -11 -17   5  107.67    8.82
  17  11  -4  296.20   11.40
 -11 -17   4  277.95   10.71
  11 -17  -4  266.15   10.41
  17  11  -3  153.14    9.07
 -11 -17   3  168.28    8.80
  17  11  -2   29.05    6.75
 -11 -17   2   33.69    6.01
  17  11  -1  216.14    9.89
 -11 -17   1  312.94    9.96
 -11 -17   0  243.52    8.87
  17  11   0  220.99    9.49
 -11 -17  -1  346.52    9.46
  17  11   1  307.40   10.49
 -17 -11   1  354.34   10.96
 -11 -17  -2   42.91    5.07
 -17 -11   2   35.31    6.34
  17 -11  -2   32.87    6.93
  17  11   2   41.10    6.28
  17 -11  -3  140.87    9.16
  17  11   3  166.04    8.16
 -17 -11   3  171.94    9.30
 -17 -11   4  260.93   11.19
  17 -11  -4  263.44   11.19
  17  11   4  267.63    9.48
 -17 -11   5  108.80    8.64
  17 -11  -5  104.86    9.22
  17  11   5  103.57    7.33
  17 -11  -6    7.80    7.68
 -17 -11   6   14.35    7.72
  17  11   6   14.39    6.02
  17 -11  -7   72.80    9.90
 -17 -11   7   75.18   10.01
  17  12  -6  220.00   11.82
  12 -17  -6  257.37   11.60
 -12 -17   6  228.42   11.71
  12 -17  -5   89.25    8.74
  17  12  -5   91.39    9.34
 -12 -17   5  104.49    9.62
  12 -17  -4    9.38    6.78
  17  12  -4   -6.51    6.87
 -12 -17   4    3.11    6.74
  17  12  -3  162.30    9.60
 -12 -17   3  160.78    8.91
  17  12  -2  289.19   11.32
 -12 -17   2  315.52   10.78
 -12 -17   1   77.32    7.03
  17  12  -1   67.69    7.70
  17  12   0    9.30    6.17
 -12 -17   0    3.07    5.08
  17  12   1   73.24    7.46
  17 -12  -1   52.52    7.50
 -17 -12   1   76.50    7.08
 -12 -17  -1   73.38    6.17
  17 -12  -2  304.42   11.90
 -17 -12   2  304.55   10.92
  17  12   2  322.81   11.44
  17 -12  -3  144.71    9.42
  17  12   3  127.17    8.50
 -17 -12   3  132.72    8.99
  17 -12  -4    3.90    6.99
  17  12   4    3.12    6.00
 -17 -12   4    2.28    6.70
 -17 -12   5   85.71    8.66
  17 -12  -5  101.64    9.42
  17  12   5  100.65    7.57
 -17 -12   6  216.56   12.03
  17 -12  -6  221.76   12.14
  17  13  -6   -2.83    9.44
  13 -17  -6    3.41    8.48
 -13 -17   6    5.84    8.38
  13 -17  -5  167.51   11.12
  17  13  -5  179.12   11.19
 -13 -17   5  174.13   11.05
  17  13  -4  254.55   11.84
 -13 -17   4  262.25   11.44
 -13 -17   3   59.15    7.79
  17  13  -3   66.12    8.52
  13 -17  -3   68.70    8.92
 -13 -17   2   12.33    6.34
  17  13  -2   -0.77    6.71
 -13 -17   1  107.79    7.41
  17  13  -1  116.09    8.55
  17  13   0  288.63   10.96
 -13 -17   0  299.66   10.03
 -17 -13   1  100.34    7.63
  17 -13  -1  103.50    9.18
 -13 -17  -1  124.91    7.44
  17  13   1  127.73    8.50
  17 -13  -2    2.75    6.85
 -13 -17  -2    3.83    5.23
  17  13   2    7.09    6.26
 -17 -13   2   14.76    6.74
  17 -13  -3   52.90    8.21
 -17 -13   3   62.50    7.62
  17  13   3   62.51    7.24
 -17 -13   4  275.79   11.50
  17  13   4  301.55   10.54
  17 -13  -4  296.71   12.65
  17 -13  -5  170.20   10.85
  17  13   5  186.51    9.30
 -17 -13   6   -0.95    8.68
  17 -13  -6   13.01    8.76
 -14 -17   5   90.85    9.95
  14 -17  -5  106.20   11.04
 -14 -17   4   17.61    7.83
  17  14  -4   32.19    8.49
 -14 -17   3  229.70   10.79
  17  14  -3  217.08   11.33
  17  14  -2  223.10   11.21
 -14 -17   2  223.09   10.25
  17  14  -1  133.94    9.38
 -14 -17   1  123.92    8.66
  17  14   0    6.03    6.94
 -14 -17   0   -8.47    6.12
 -14 -17  -1  138.74    7.98
  17  14   1  125.23    9.00
  17 -14  -1  120.07    9.91
 -17 -14   1  125.88    8.62
  17 -14  -2  198.17   11.41
 -17 -14   2  203.68   10.39
 -17 -14   3  221.78   10.87
  17  14   3  265.57   10.78
  17 -14  -3  245.85   12.20
  17 -14  -4   31.88    9.13
  17  14   4   42.81    7.58
 -17 -14   4   36.95    8.12
  17 -14  -5   84.39   10.60
 -17 -14   5   87.62   10.29
 -15 -17   4  286.58   12.58
  15 -17  -4  287.55   13.97
 -15 -17   3  143.36   10.05
  15 -17  -3  159.55   11.46
 -15 -17   2   -0.56    7.83
 -15 -17   1   80.98    8.19
  17  15  -1   94.09    9.90
  17  15   0   94.52    9.54
 -15 -17   0   96.56    8.32
  17  15   1   95.00    9.46
 -15 -17  -1   66.79    7.62
 -17 -15   1   90.80    8.69
  17 -15  -2    0.72    8.38
 -17 -15   2    5.28    7.97
 -17 -15   3  139.72   10.13
  17 -15  -3  138.41   11.36
 -17 -15   4  279.50   12.98
  17 -15  -4  289.71   14.00
  16 -17  -2  306.98   14.37
 -16 -17   2  342.85   12.98
 -16 -17   1   29.34    8.08
 -16 -17   0   15.14    7.32
 -17 -16   1   33.43    8.47
 -17 -16   2  311.50   12.96
  17 -16  -2  338.15   14.77
  18   0   0  188.36    7.89
   0 -18   0  185.33    6.89
  18   0  -1  228.07    8.51
   0 -18  -1  215.66    7.04
   0 -18   1  225.31    7.80
  18   0   1  228.34    8.53
   0 -18   2   52.42    5.15
   0 -18  -2   63.12    4.56
  18   0   2   58.84    5.59
  18   0  -2   59.94    5.98
  18   0   3   56.84    5.44
   0 -18   3   65.42    5.57
   0 -18  -3   72.88    4.52
  18   0  -3   71.68    6.28
   0 -18   4  207.41    8.35
  18   0   4  208.47    8.54
  18   0  -4  178.57    9.02
   0 -18  -4  193.02    5.54
  18   0  -5   35.58    6.01
   0 -18   5   32.83    6.01
   0 -18  -5   28.41    2.89
  18   0   5   38.97    5.91
   0 -18  -5   26.50    2.90
  18   0  -6   13.25    6.33
  18   0   6   13.15    5.49
   0 -18   6    8.97    5.58
  18   0  -7  155.21    9.57
   0 -18   7  137.57    8.85
  18   0   7  153.62    8.32
   0 -18   8  270.27   12.17
  18   0  -8  264.41   12.05
   0 -18   9  199.89   11.80
  18   0  -9  189.56   12.00
  18   0   9  174.02   10.54
  -1 -18   9  -11.15    9.08
  18   1  -9   12.98    8.30
  -1 -18   8   66.39    8.67
  18   1  -8   59.60    8.80
  18  -1   7  311.30   10.95
  -1 -18   7  269.14   10.99
  18   1  -7  281.05   11.82
  18   1  -6  448.17   13.29
   1 -18  -6  282.51    4.00
  -1 -18   6  388.10   12.05
  18  -1   6  436.93   11.98
   1 -18  -6  251.98    3.47
  18   1  -5  314.87   10.68
   1 -18  -5  243.00    5.68
   1 -18  -5  265.75    5.89
  -1 -18   5  300.34   10.29
  18  -1   5  317.00   10.16
   1 -18  -4   10.11    3.29
  18   1  -4   14.45    5.26
  -1 -18   4   10.58    4.86
  18  -1   4   16.69    4.76
  -1 -18   3  468.46   11.33
  18  -1   3  490.71   11.88
  18   1  -3  496.49   12.87
  18  -1   2  697.10   13.62
  -1 -18   2  651.84   12.76
  18   1  -2  721.83   14.30
  -1 -18   1  192.53    7.17
  18   1  -1  179.38    7.80
  18   1   0   17.25    4.63
  -1 -18   0   16.06    3.76
  18  -1   0   14.01    4.57
  18  -1  -1  173.83    7.86
  18   1   1  178.82    7.88
  -1 -18  -1  180.13    6.57
  18   1   2  684.67   13.63
  -1 -18  -2  750.64   11.43
  18  -1  -2  716.07   14.31
  18  -1  -3  436.93   12.32
  18   1   3  388.24   10.59
  18   1   4   11.69    4.87
   1 -18   4   12.60    4.77
  18  -1  -4   16.46    5.42
  -1 -18  -4    9.14    3.03
  -1 -18  -5  264.64    4.25
  18   1   5  303.79    9.69
  18  -1  -5  289.98   10.78
   1 -18   5  289.55   10.17
  18  -1  -6  393.16   12.40
   1 -18   6  419.24   12.10
  18   1   6  391.59   11.32
  18  -1  -7  291.16   11.81
  18   1   7  256.80    9.96
  18   1   8   70.62    7.37
   1 -18   8   58.04    8.05
  18  -1  -8   82.67    9.39
  18   1   9   12.30    7.25
   1 -18   9    5.73    8.23
  18  -1  -9   11.93    8.78
  18   2  -9  205.93   11.99
  -2 -18   9  208.39   11.97
  -2 -18   8  230.73   11.77
  18   2  -8  217.30   11.01
  -2 -18   7   60.45    7.96
  18   2  -7   65.38    7.80
  18   2  -6    3.92    6.02
   2 -18  -6    3.61    3.04
   2 -18  -6    3.55    2.81
  -2 -18   6    4.26    5.51
  18  -2   5  135.79    7.66
  18   2  -5  123.72    8.55
   2 -18  -5  110.00    4.97
  -2 -18   5  131.40    7.70
  18   2  -4  302.73   10.53
  -2 -18   4  285.40    9.65
  18  -2   4  312.60   10.18
  18  -2   3   47.20    5.48
  18   2  -3   63.58    6.27
  -2 -18   3   51.55    5.49
  -2 -18   2   19.66    4.34
  18   2  -2   24.85    5.03
  18  -2   2   25.17    4.96
  18  -2   1  219.97    8.52
  -2 -18   1  196.97    7.43
  18   2  -1  215.69    8.89
  -2 -18   0  476.68   10.35
  18  -2   0  487.22   12.11
  18   2   0  478.49   11.70
  18   2   1  217.04    8.36
  18  -2  -1  222.16    8.79
  -2 -18  -1  221.03    7.13
  18  -2  -2   26.86    5.31
  18   2   2   25.70    4.89
  -2 -18  -2   22.28    4.07
  18   2   3   54.96    5.45
  -2 -18  -3   60.55    4.15
  18  -2  -3   57.09    5.97
  18  -2  -4  306.05   10.60
  18   2   4  320.56   10.11
  -2 -18  -4  302.02    6.29
  18  -2  -5  134.15    8.55
  18   2   5  159.35    7.70
  18   2   6    7.10    4.92
  18  -2  -6   11.68    6.07
   2 -18   6   -2.01    5.94
  18  -2  -7   64.40    7.79
  18   2   7   62.37    6.69
   2 -18   7   54.63    7.32
  18  -2  -8  241.12   11.67
  18   2   8  246.73   10.19
   2 -18   8  213.55   11.08
   2 -18   9  203.71   11.52
  18   2   9  193.99   10.48
  18  -2  -9  211.97   12.46
  18   3  -9   34.03    9.74
  -3 -18   9   11.76    8.65
  18   3  -8   68.43    8.69
  -3 -18   8   47.80    8.18
   3 -18  -7  195.23    4.08
   3 -18  -7  190.98    3.88
  -3 -18   7  272.32   11.11
  18   3  -7  302.45   11.97
   3 -18  -6  364.91    7.22
  -3 -18   6  389.66   12.72
  18   3  -5  211.42    9.62
   3 -18  -5  180.55    6.10
  18   3  -4   -1.76    5.02
  -3 -18   4   13.06    5.53
  18  -3   4   -0.68    4.80
  18   3  -3  334.84   10.49
  18  -3   3  325.38   10.38
  18   3  -2  509.69   12.65
  18  -3   2  519.09   12.54
  18   3  -1  219.07    8.86
  -3 -18   1  235.04    8.23
  18  -3   0    9.64    4.55
  -3 -18   0   17.75    4.31
  18   3   0   13.79    4.81
  18  -3  -1  224.05    8.74
  -3 -18  -1  220.79    7.13
  18   3   1  222.66    8.49
  18   3   2  495.40   11.54
  18  -3  -2  529.17   12.72
  18   3   3  351.22   10.29
  -3 -18  -3  330.61    7.41
  18  -3  -3  311.74   10.30
  -3 -18  -4    6.54    2.62
  18   3   4    8.13    4.56
  18  -3  -4    8.73    5.52
  18   3   5  191.85    8.28
  18  -3  -5  194.74    9.17
  18  -3  -6  372.46   12.32
  18   3   6  417.18   11.58
  18  -3  -7  276.56   11.67
  18   3   7  296.39   10.40
  18  -3  -8   56.65    8.63
 -18  -3   8   59.98    9.37
   3 -18   8   50.09    7.81
  18   3   8   60.34    7.16
  18  -3  -9   43.07    9.74
 -18  -3   9   46.34   10.26
  18   3   9   28.07    7.42
   3 -18   9   37.95    9.28
  18   4  -9  150.50   11.82
  -4 -18   9  145.79   11.51
  18   4  -8  284.97   12.44
  -4 -18   8  281.55   12.25
   4 -18  -7   29.65    4.23
  -4 -18   7   35.39    7.41
   4 -18  -6   40.20    4.53
  -4 -18   6   30.06    6.16
  18   4  -6   37.37    7.24
   4 -18  -5  178.33    6.77
  -4 -18   5  199.88    8.78
  18   4  -5  195.84    9.36
  18   4  -4  261.66   10.18
  -4 -18   4  257.86    9.23
  18   4  -3  168.22    8.49
  -4 -18   3  179.69    7.71
  18  -4   3  159.47    8.22
  18   4  -2   14.22    5.03
  18  -4   2   18.56    4.98
  -4 -18   2   15.62    4.28
  18   4  -1  314.64   10.19
  18  -4   1  295.62    9.86
  -4 -18   1  324.22    8.89
  18  -4   0  436.29   11.45
  18   4   0  463.45   11.92
  -4 -18   0  492.94   10.39
  18   4   1  319.96    9.99
  18  -4  -1  308.24   10.24
  -4 -18  -1  347.94    8.47
  -4 -18  -2   20.25    3.66
  18  -4  -2   16.42    5.11
  18   4   2   18.35    4.83
  18  -4  -3  180.56    8.54
  -4 -18  -3  205.85    5.75
  18   4   3  198.59    7.92
  18   4   4  291.53    9.72
  18  -4  -4  265.81    9.92
  18   4   5  187.24    8.17
  18  -4  -5  180.49    9.27
 -18  -4   6   40.80    7.48
  18   4   6   34.73    5.84
  18  -4  -6   32.59    6.82
  18  -4  -7   56.60    8.04
  18   4   7   51.81    6.53
 -18  -4   7   49.50    8.44
  18  -4  -8  294.40   12.56
  18   4   8  325.90   10.96
 -18  -4   8  302.96   13.08
 -18  -4   9  156.68   11.89
   4 -18   9  135.04   10.97
  18   4   9  160.94    9.58
  18  -4  -9  145.15   11.56
  -5 -18   8    7.91    7.67
  18   5  -8    9.30    8.42
   5 -18  -8   15.98    4.22
   5 -18  -7  244.58    7.77
  18   5  -7  240.47   11.57
  -5 -18   7  217.65   10.93
   5 -18  -6  343.51    8.79
  18   5  -6  349.83   12.40
  -5 -18   6  354.05   12.00
   5 -18  -5  111.94    6.24
  -5 -18   5  109.09    7.78
  18   5  -5  103.26    7.88
  18   5  -4    1.05    5.48
  -5 -18   4    0.81    5.36
  18   5  -3  129.33    7.67
  -5 -18   3  128.97    7.36
  18   5  -2  317.52   10.33
  18  -5   2  281.82   10.06
  -5 -18   2  313.33    9.50
  18  -5   1  184.80    8.65
  18   5  -1  170.12    8.08
  -5 -18   1  205.14    7.64
  -5 -18   0    0.84    3.98
  18   5   0    2.12    4.61
  18  -5   0   -3.15    4.76
  -5 -18  -1  202.84    6.96
  18   5   1  185.24    8.23
  18  -5  -1  178.44    8.55
  18  -5  -2  283.76   10.30
  18   5   2  315.00    9.76
  18  -5  -3  124.19    7.86
  -5 -18  -3  124.95    5.00
  18   5   3  137.31    7.48
  18   5   4   -2.52    4.69
  18  -5  -4   -1.57    5.35
  -5 -18  -4    0.85    2.37
 -18  -5   5  105.32    8.35
  18  -5  -5   93.65    7.97
  18   5   5   96.88    6.68
  18   5   6  340.32   10.27
  18  -5  -6  309.49   12.60
 -18  -5   6  334.74   12.47
  18   5   7  241.10    9.77
 -18  -5   7  217.87   11.14
  18  -5  -7  219.95   10.77
  18  -5  -8   17.82    8.42
  18   5   8   22.36    6.91
 -18  -5   8   20.65    8.50
  -6 -18   8  363.86   14.03
   6 -18  -8  318.93    8.29
  18   6  -8  334.32   13.78
   6 -18  -7   38.23    5.42
  18   6  -7   50.05    8.74
  -6 -18   6   30.49    7.09
  18   6  -6   40.39    7.28
   6 -18  -6   28.72    5.37
   6 -18  -5  215.74    8.17
  18   6  -5  205.89    9.88
  -6 -18   5  181.81    9.10
  18   6  -4  382.80   12.09
  -6 -18   4  359.07   11.06
  18   6  -3  158.52    8.84
  -6 -18   3  189.83    8.62
  -6 -18   2    2.32    4.78
  18   6  -2    2.75    4.97
  18  -6   2   -0.61    5.38
  -6 -18   1  375.45    9.95
  18   6  -1  334.82   10.57
  18  -6   1  343.61   10.84
  -6 -18   0  486.93   10.69
  18   6   0  476.33   11.83
  -6 -18  -1  379.21    8.84
  18   6   1  362.71   10.55
  -6 -18  -2    2.22    3.52
  18   6   2    1.81    4.94
  18  -6  -2    6.16    5.41
  18  -6  -3  163.09    8.78
  18   6   3  187.90    8.30
  -6 -18  -3  186.44    5.78
  18  -6  -4  349.14   11.72
  -6 -18  -4  318.00    5.32
  18  -6  -5  186.88    9.42
 -18  -6   5  192.47   10.01
 -18  -6   6   38.84    7.24
  18  -6  -6   27.82    7.04
  18   6   6   47.45    6.36
 -18  -6   7   32.38    7.79
  18  -6  -7   38.84    8.14
  18   6   7   48.26    6.69
 -18  -6   8  357.99   14.32
  18   6   8  378.19   11.61
  -7 -18   8   18.45    8.62
   7 -18  -8   19.07    6.08
  18   7  -8   26.72    9.16
  -7 -18   7  125.04    9.66
  18   7  -7  111.87    9.95
   7 -18  -7  115.52    7.33
  -7 -18   6  140.49    9.50
   7 -18  -6  118.62    7.21
  18   7  -6  128.26    9.24
  -7 -18   5   58.17    7.13
   7 -18  -5   66.57    6.45
  18   7  -5   73.22    7.63
  -7 -18   4    3.73    5.70
  18   7  -4   -1.19    5.87
  -7 -18   3  259.08    9.41
  18   7  -3  236.65    9.81
  18   7  -2  317.71   10.90
  -7 -18   2  335.05   10.18
  18   7  -1  178.61    8.36
  -7 -18   1  193.48    7.82
  18  -7   1  171.49    8.53
  18   7   0   -1.10    4.94
  -7 -18   0   -3.05    3.95
  18  -7   0   -5.29    5.28
  18   7   1  173.79    7.98
  18  -7  -1  160.54    8.48
  18   7   2  327.03   10.15
  18  -7  -2  321.49   10.98
  -7 -18  -3  262.87    6.63
  18   7   3  247.26    9.29
  18  -7  -3  233.43    9.68
  18  -7  -4   -1.02    6.08
  18   7   4    6.22    5.18
 -18  -7   4   -1.30    5.70
  18   7   5   33.47    6.11
  18  -7  -5   57.75    7.41
 -18  -7   5   51.44    7.21
 -18  -7   6  135.05    9.58
  18   7   6  158.35    8.74
  18  -7  -6  161.73    9.71
 -18  -7   7  123.54   10.28
  18  -7  -7  106.57    9.57
  18   7   7   96.63    8.09
  18  -7  -8   19.04    8.28
 -18  -7   8   21.96    9.50
  18   7   8   13.33    7.12
  -8 -18   8  285.07   13.42
   8 -18  -8  286.97   10.31
  18   8  -8  284.91   13.49
  -8 -18   7   38.46    8.25
  18   8  -7   52.09    9.04
   8 -18  -7   41.43    7.05
  -8 -18   6    0.49    6.98
  18   8  -6    1.43    7.22
   8 -18  -6   -2.07    5.96
  -8 -18   5  191.58    9.72
  18   8  -5  185.73    9.79
   8 -18  -5  203.37    9.37
  -8 -18   4  459.22   12.54
  18   8  -4  469.75   13.05
  -8 -18   3  143.30    7.86
  18   8  -3  137.91    8.44
  -8 -18   2   -3.54    4.89
  18   8  -2   -1.75    5.44
  18  -8   1  184.43    9.08
  -8 -18   1  204.17    8.21
  18   8  -1  188.05    8.79
  18   8   0  388.70   11.32
  18  -8   0  349.81   11.66
  18   8   1  201.59    8.63
  -8 -18  -1  220.33    7.59
  -8 -18  -2   -1.19    3.73
  18   8   2   -6.22    5.39
  18  -8  -2    2.33    5.63
  18   8   3  151.40    7.69
 -18  -8   3  161.71    8.95
  18  -8  -3  126.69    8.63
  -8 -18  -3  161.92    5.71
 -18  -8   4  459.30   13.19
  18   8   4  488.36   12.08
  18  -8  -4  458.60   13.59
  18   8   5  209.54    8.99
 -18  -8   5  194.72   10.06
  18   8   6    1.50    5.79
  18  -8  -6   -1.21    7.54
 -18  -8   6    9.43    7.02
  18   8   7   50.19    6.94
 -18  -8   7   41.72    8.63
  18   8   8  207.69    9.53
 -18  -8   8  247.11   13.79
  -9 -18   7   61.14    9.09
  18   9  -7   66.37    9.30
   9 -18  -7   71.84    7.96
  -9 -18   6  158.10    9.98
   9 -18  -6  138.93    9.04
  18   9  -6  156.78   10.34
  -9 -18   5   69.35    7.54
  18   9  -5   71.19    8.42
   9 -18  -5   70.46    7.51
  -9 -18   4   14.95    6.45
  18   9  -4    0.71    6.21
  -9 -18   3  250.62    9.93
  18   9  -3  229.12    9.94
  -9 -18   2  297.43   10.11
  18   9  -2  268.85   10.57
  -9 -18   1  125.73    7.47
  18   9  -1  128.60    8.25
  18   9   0    5.03    5.61
  18  -9   0    3.59    5.71
  -9 -18   0    5.06    4.53
  -9 -18  -1  135.87    6.60
  18  -9  -1  135.10    8.61
  18   9   2  287.62   10.15
  -9 -18  -2  315.31    8.22
  18   9   3  264.70    9.69
  -9 -18  -3  275.07    7.11
 -18  -9   3  265.85   10.69
  18   9   4   16.13    5.93
 -18  -9   4    9.44    6.39
  18  -9  -4   16.19    6.76
  18  -9  -5   81.31    8.37
 -18  -9   5   86.58    8.63
  18   9   5   63.67    7.26
 -18  -9   6  123.17   10.03
  18  -9  -6  154.78   10.35
  18   9   7   87.94    8.05
 -18  -9   7   70.44    9.95
  18  -9  -7   55.95    9.26
 -10 -18   7   75.20   10.24
  18  10  -7   87.77   10.25
  10 -18  -7   95.35    9.25
 -10 -18   6   13.15    7.84
  18  10  -6   13.70    7.94
  10 -18  -6   15.05    7.46
 -10 -18   5   78.14    8.35
  18  10  -5   66.01    8.92
 -10 -18   4  199.86   10.07
  10 -18  -4  207.72   10.00
 -10 -18   3  160.01    8.92
  18  10  -3  161.45    9.78
 -10 -18   2   40.48    6.37
  18  10  -2   48.81    6.89
 -10 -18   1  256.46    9.56
  18  10  -1  245.89   10.24
  18 -10   0  216.41   10.14
  18  10   0  223.26    9.69
  18 -10  -1  205.42   10.13
  18  10   1  202.17    9.58
 -10 -18  -2   54.84    5.46
  18 -10  -2   39.42    7.13
  18  10   2   41.52    6.21
 -18 -10   3  159.70    9.15
  18 -10  -3  163.02    9.68
  18  10   3  166.79    8.62
 -18 -10   4  239.65   10.68
  18 -10  -4  217.92   10.83
  18  10   4  254.37    9.94
  18 -10  -5   78.64    9.15
 -18 -10   5   68.43    8.72
  18  10   5   82.60    7.48
 -18 -10   6   18.03    8.22
  18 -10  -6   26.67    8.09
  18  10   6   16.42    6.53
 -18 -10   7   77.10   10.28
  18 -10  -7   75.87   10.01
  18  11  -6  219.43   12.06
  11 -18  -6  234.46   11.69
 -11 -18   6  194.10   11.65
  11 -18  -5  125.27    9.69
  18  11  -5  137.39   10.30
 -11 -18   5  141.58   10.18
  11 -18  -4    0.61    6.98
  18  11  -4   11.15    7.44
 -11 -18   4   -4.91    6.86
  18  11  -3  203.14   10.28
 -11 -18   3  210.40    9.88
  18  11  -2  137.29   10.20
 -11 -18   2  286.24   10.62
  18  11  -1   38.15    7.65
 -11 -18   1   52.98    6.53
 -11 -18   0   25.64    5.88
  18 -11   0   15.91    6.88
  18  11   0   22.48    6.32
 -11 -18  -1   59.54    6.05
  18  11   1   58.63    6.89
 -11 -18  -2  285.12    8.84
  18 -11  -2  291.09   11.95
  18  11   2  288.93   10.53
 -18 -11   3  184.86   10.16
  18 -11  -3  166.39   10.34
  18 -11  -4    8.71    7.11
  18  11   4    4.61    6.45
 -18 -11   4   11.16    6.86
  18 -11  -5  127.65   10.36
 -18 -11   5  106.95   10.24
  18  11   5  139.44    8.55
  18  11   6  249.58   10.42
  18 -11  -6  230.34   12.52
  12 -18  -5  101.03    9.50
  18  12  -5  105.12   10.48
 -12 -18   5  113.88   10.46
  12 -18  -4  305.97   12.21
  18  12  -4  289.04   12.64
 -12 -18   4  293.17   12.47
 -12 -18   3   42.40    7.23
  18  12  -3   55.41    8.27
  18  12  -2   35.86    8.04
 -12 -18   2   39.19    7.16
 -12 -18   1  153.18    8.70
  18  12  -1  173.24    9.57
 -12 -18   0  398.61   11.11
  18  12   0  364.32   12.47
  18 -12  -1  147.82   10.11
 -12 -18  -1  173.57    8.25
  18 -12  -2   26.38    7.74
 -18 -12   2   24.60    7.11
  18  12   2   37.30    7.78
 -12 -18  -2   39.56    5.86
 -18 -12   3   41.38    7.99
  18 -12  -3   36.93    8.05
  18  12   3   40.80    7.77
  18 -12  -4  255.86   12.54
 -18 -12   4  276.60   12.27
  18 -12  -5  112.45   10.27
 -18 -12   5  106.74   10.32
  18  12   5  107.06    8.66
  13 -18  -5  151.43   11.71
  18  13  -5  156.93   11.52
 -13 -18   5  143.09   11.34
 -13 -18   4   16.01    8.28
  18  13  -4   13.38    8.72
  13 -18  -4    3.96    8.43
 -13 -18   3  229.93   11.22
  13 -18  -3  243.18   12.51
 -13 -18   2  285.34   11.37
  18  13  -2  243.31   11.71
 -13 -18   1   64.61    7.25
  18  13  -1   75.04    8.68
 -13 -18   0   25.97    6.55
  18  13   0   27.73    7.78
  18 -13  -1   57.66    8.60
 -13 -18  -1   79.66    7.27
  18  13   1   66.07    8.23
 -18 -13   2  225.15   10.84
 -13 -18  -2  248.07    9.37
  18  13   2  228.95   11.62
  18 -13  -2  260.73   12.69
 -18 -13   3  246.46   11.42
  18 -13  -3  225.78   11.98
 -18 -13   4    1.87    8.36
  18  13   4   14.08    7.35
  18 -13  -4    1.41    8.73
  18 -13  -5  146.96   11.58
 -18 -13   5  139.80   10.91
  18  13   5  128.64    9.39
  14 -18  -3   76.56   10.10
  18  14  -3  103.00   10.08
  18  14  -2   22.01    8.27
 -14 -18   2   15.72    7.26
  18  14  -1  101.45    9.60
 -14 -18   1  104.41    8.98
 -14 -18   0  117.02    8.47
  18  14   0  137.26   10.30
 -14 -18  -1  115.20    8.29
  18 -14  -1   88.90    9.75
  18  14   1  113.06    9.66
 -18 -14   2    8.39    7.44
  18  14   2   22.30    8.27
  18 -14  -2   21.69    8.84
  18 -14  -3  106.57   10.51
  18  14   3  132.92    9.99
 -18 -14   3  120.06   10.33
 -15 -18   1   54.84    8.66
  18  15  -1   57.64    9.94
  18  15   0   13.11    8.80
 -15 -18   0    9.24    7.77
 -18 -15   1   74.55    9.76
  18  15   1   73.69    9.88
 -15 -18  -1   57.94    8.31
  18 -15  -1   58.00   10.11
  19   0   0    0.71    4.75
   0 -19   0    2.28    3.96
  19   0   1  167.18    8.07
   0 -19   1  151.03    6.95
   0 -19  -1  150.54    6.41
  19   0  -1  153.67    7.93
   0 -19   2  241.80    8.61
   0 -19  -2  233.72    7.43
  19   0   2  230.91    9.26
  19   0  -2  229.22    9.93
   0 -19   3  311.55   10.00
   0 -19  -3  308.71    7.75
  19   0   3  314.51   10.23
   0 -19   4   20.17    5.71
  19   0   4   21.62    5.47
  19   0  -4   30.40    6.44
   0 -19  -4   21.27    3.76
  19   0  -5   96.13    7.86
  19   0   5  107.14    7.64
   0 -19   5   89.61    7.58
   0 -19  -5   85.12    3.85
   0 -19  -5   88.33    3.94
  19   0  -6  243.08   10.92
   0 -19   6  201.47    9.82
  19   0   6  228.44    9.65
  19   0  -7  119.00    9.74
  19   0   7  124.69    8.89
   0 -19   7  118.15    9.26
  19   0   8   70.98    8.62
   0 -19   8   49.95    8.75
  19   0  -8   53.26    9.08
  -1 -19   8  329.03   13.54
  19   1  -8  324.54   13.73
  19  -1   7  216.88   10.10
  -1 -19   7  194.82   10.38
  19   1  -7  224.52   11.54
  19   1  -6    4.21    6.62
   1 -19  -6    0.49    1.45
  19  -1   6   -0.75    5.81
  -1 -19   6   -0.56    6.12
   1 -19  -6    0.13    1.27
  19   1  -5  177.12    9.41
   1 -19  -5  141.17    5.03
   1 -19  -5  145.63    5.20
  -1 -19   5  169.27    9.02
  19  -1   5  161.58    8.40
  19   1  -4  329.05   11.40
  -1 -19   4  332.29   10.69
  19  -1   4  327.79   10.90
  19  -1   3  120.28    7.37
   1 -19  -3  110.35    5.61
  19   1  -3  118.67    8.15
  -1 -19   3  122.49    6.98
  19  -1   2   17.71    5.02
  -1 -19   2   16.69    4.81
  19   1  -2   13.81    5.24
  -1 -19   1  288.58    8.94
  19  -1   1  293.46   10.07
  19   1  -1  285.63    9.89
  19  -1   0  545.87   12.88
  -1 -19   0  584.96   11.50
  19   1   0  546.08   12.76
  19  -1  -1  273.63    9.96
  19   1   1  279.59    9.63
  -1 -19  -1  315.64    8.53
  19  -1  -2   11.51    5.15
   1 -19   2   15.25    5.66
  19   1   2   17.11    4.93
  -1 -19  -2   20.18    4.08
   1 -19   3  113.96    7.21
  19   1   3  112.42    7.25
  -1 -19  -3  107.47    5.57
  19  -1  -3  131.39    8.33
   1 -19   4  339.39   10.69
  19  -1  -4  341.61   12.05
  19   1   4  348.64   10.97
  19   1   5  175.99    8.78
  -1 -19  -5  148.70    3.70
  19  -1  -5  160.79    9.32
   1 -19   5  170.64    8.80
  19  -1  -6   -7.19    6.50
   1 -19   6    5.75    6.20
  19   1   6    3.50    5.42
  19  -1  -7  214.00   11.39
  19   1   7  218.82   10.20
   1 -19   8  343.31   13.48
  19   1   8  371.54   12.96
  -2 -19   8    8.18    8.10
  19   2  -8   19.07    8.55
  19  -2   7  161.59    9.99
  19   2  -7  180.47   10.65
  19   2  -6  343.51   12.59
   2 -19  -6  209.50    5.11
  19  -2   6  304.38   11.14
  -2 -19   6  322.50   11.86
   2 -19  -6  142.18    4.94
   2 -19  -5   26.22    4.04
   2 -19  -5   27.98    4.08
  -2 -19   5   33.25    6.16
  19  -2   5   35.54    6.54
  19   2  -4    8.72    5.69
  -2 -19   4    0.22    5.02
  19  -2   4    4.54    5.41
  19   2  -3  164.51    8.71
  19  -2   3  147.96    8.20
  -2 -19   3  171.25    7.91
  19  -2   2  341.08   10.65
  19   2  -2  333.19   11.38
  -2 -19   2  361.22   10.10
  -2 -19   1   98.86    6.20
  19   2  -1   89.62    6.84
  19  -2   1   96.21    7.09
  -2 -19   0    2.71    3.98
  19  -2   0   -1.90    5.04
  19   2   0    4.45    4.98
  19  -2  -1   91.74    6.85
  -2 -19  -1   82.04    5.48
  19   2   1   93.59    6.71
  19  -2  -2  366.46   11.42
  -2 -19  -2  375.10    8.67
  19   2   3  167.26    8.04
  -2 -19  -3  176.69    6.20
  19  -2  -3  162.05    8.50
  -2 -19  -4    3.94    3.14
  19   2   4    3.02    5.41
  19  -2  -4    1.34    5.84
   2 -19   5   36.67    6.40
  19  -2  -5   37.78    6.83
  19   2   5   45.41    6.49
  19  -2  -6  282.57   11.72
   2 -19   6  296.43   11.16
  19   2   6  324.63   10.76
  19  -2  -7  154.88   10.43
   2 -19   7  152.62   10.09
  19   2   7  157.13    8.94
  19  -2  -8    4.77    8.32
  19   2   8   20.90    7.14
   2 -19   8   15.49    8.12
  19   3  -8  338.46   13.81
  -3 -19   8  316.00   12.86
   3 -19  -7   66.23    2.34
  -3 -19   7  116.85    9.26
  19   3  -7  107.44    9.41
   3 -19  -7   34.83    2.45
  19   3  -6   18.26    7.26
   3 -19  -6    5.82    3.88
  -3 -19   6    0.30    6.17
  19   3  -5  157.82    9.42
   3 -19  -5  138.93    6.07
  -3 -19   5  167.58    9.44
  19  -3   5  156.16    9.02
  19   3  -4  366.56   11.93
  -3 -19   4  412.02   12.11
  19  -3   4  370.48   11.77
  19  -3   3  158.51    8.10
  19   3  -3  141.10    8.13
  -3 -19   2    6.98    5.04
  19  -3   2   16.72    5.53
  19  -3   1  247.37    9.54
  19   3  -1  243.14    9.70
  19   3   0  445.87   11.82
  19  -3   0  422.30   12.20
  -3 -19   0  441.28   10.39
  19  -3  -1  249.58    9.67
  -3 -19  -1  271.92    7.97
  19   3   1  250.28    9.38
  19   3   2   15.21    4.90
  19  -3  -2   16.99    5.50
  -3 -19  -2   17.61    3.98
  19   3   3  157.66    8.05
  19  -3  -3  159.85    8.57
  -3 -19  -3  162.29    6.16
  19   3   4  392.82   11.18
  -3 -19  -4  350.89    6.66
  19  -3  -4  389.41   12.81
  19   3   5  164.55    8.15
  19  -3  -5  152.41    9.62
  19  -3  -6    8.04    6.74
  19   3   6    7.97    6.10
  19  -3  -7  107.44    9.62
  19   3   7  120.76    8.62
  19  -3  -8  331.95   13.85
   3 -19   8  316.68   13.25
  19   4  -8   45.05    9.33
  -4 -19   8   52.68    9.30
  19   4  -7  174.29   10.79
  -4 -19   7  170.00   10.63
   4 -19  -6  198.89    7.05
  -4 -19   6  202.66   10.31
  19   4  -6  192.58   10.70
   4 -19  -5   77.97    5.79
  -4 -19   5   80.29    7.29
  19   4  -5   95.59    8.36
  19   4  -4    6.03    5.80
  19  -4   4   -0.91    5.98
  -4 -19   4    1.23    5.49
  19   4  -3  168.58    8.68
  19  -4   3  168.92    8.53
  -4 -19   3  171.35    8.17
  19   4  -2  291.57   10.26
  -4 -19   2  270.57    8.96
  19  -4   2  282.41   10.53
  19  -4   1  150.58    8.04
  19   4  -1  137.77    8.23
  -4 -19   1  138.63    7.29
  19  -4   0    4.63    5.23
  19   4   0   -2.41    5.23
  -4 -19   0   -0.06    4.15
  19  -4  -1  141.62    8.23
  19   4   1  146.19    7.79
  -4 -19  -2  320.03    8.16
  19  -4  -2  294.09   10.69
  19   4   2  317.14   10.27
  19  -4  -3  186.85    9.14
  -4 -19  -3  182.26    6.06
  19   4   3  181.49    8.32
  19   4   4    9.40    5.32
  -4 -19  -4    1.29    2.96
  19  -4  -4    6.33    5.68
  19   4   5   92.39    7.46
  19  -4  -5   81.22    7.81
  19   4   6  202.44    9.53
  19  -4  -6  227.51   11.17
  19   4   7  151.50    9.05
  19  -4  -7  172.88   10.45
  19  -4  -8   44.78    9.51
  19   4   8   46.94    8.00
  19   5  -8  257.39   13.59
  -5 -19   8  220.46   12.66
   5 -19  -7   44.16    5.57
  -5 -19   7   29.41    8.46
   5 -19  -6   14.32    5.36
  19   5  -6   17.99    7.16
  -5 -19   6   34.33    7.51
   5 -19  -5  230.39    8.48
  -5 -19   5  230.43   10.27
  19   5  -5  203.13   10.23
  19   5  -4  438.44   13.31
  -5 -19   4  358.03   11.49
  19   5  -3  160.60    8.93
  19  -5   3  130.19    8.29
  -5 -19   3  158.55    8.30
  19   5  -2    4.81    5.48
  19  -5   2   -3.48    5.43
  -5 -19   2    1.92    4.58
  19   5  -1  162.22    8.28
  19  -5   1  134.60    8.51
  19  -5   0  378.18   11.63
  19   5   0  426.40   12.02
  -5 -19   0  418.25   10.36
  19   5   1  114.74    7.55
  19  -5  -1  134.86    8.14
  -5 -19  -2   -0.49    3.68
  19  -5  -2    2.29    5.57
  19   5   2    1.19    4.86
  19  -5  -3  137.50    8.42
  -5 -19  -3  136.52    5.55
  19   5   3  153.99    8.35
  -5 -19  -4  452.34    6.41
  19   5   4  429.49   11.65
  19  -5  -5  215.01   10.81
  19   5   5  211.76    9.24
  19   5   6   32.87    6.54
  19  -5  -6   13.69    7.45
 -19  -5   7   51.58    9.34
  19  -5  -7   56.76    8.86
  19   5   7   47.47    7.38
 -19  -5   8  216.53   13.28
  19  -5  -8  245.57   13.32
  19   5   8  212.16   10.56
  19   6  -7  104.96   10.78
   6 -19  -7   83.00    6.48
  -6 -19   7  100.06   10.01
   6 -19  -6  162.92    7.99
  19   6  -6  168.98   10.53
  -6 -19   6  174.29   10.36
  -6 -19   5   31.67    7.50
   6 -19  -5   41.19    5.90
  19   6  -5   39.40    7.53
  19   6  -4   19.85    6.50
  -6 -19   4   17.63    6.38
  19   6  -3  183.47    9.62
  19  -6   3  203.81    9.87
  -6 -19   2  399.66   11.66
  19  -6   2  382.10   11.84
  19   6  -2  373.23   12.08
  19  -6   1  185.86    9.07
  -6 -19   1  181.90    7.94
  19   6  -1  161.50    8.43
  -6 -19   0    0.73    4.32
  19   6   0    2.62    5.19
  19  -6   0   -7.04    5.74
  19   6   1  172.48    8.47
  19  -6  -1  159.81    8.96
  19   6   2  446.92   11.96
  19  -6  -2  413.17   12.53
  19  -6  -3  184.31    9.71
  19   6   3  198.04    9.25
  19  -6  -4   22.31    6.90
  -6 -19  -4   19.08    2.86
  19   6   4   25.33    5.65
  19   6   5   42.15    6.60
  19  -6  -5   37.31    7.89
 -19  -6   6  210.48   11.82
  19  -6  -6  196.21   10.79
  19   6   6  213.25    9.84
  19  -6  -7   86.04    9.67
 -19  -6   7   87.64    9.90
  19   6   7   71.48    8.13
  -7 -19   7   39.31    8.98
  19   7  -7   27.61    9.02
   7 -19  -7   24.09    6.61
  -7 -19   6   19.95    7.47
  19   7  -6   12.68    7.55
   7 -19  -6   19.28    6.40
   7 -19  -5   96.54    7.56
  -7 -19   5   98.75    8.46
  19   7  -5   78.33    8.62
  -7 -19   4  369.46   11.85
  19   7  -4  342.32   12.49
  -7 -19   3  241.65    9.86
  19   7  -3  222.90   10.21
  19   7  -2    3.29    6.16
  -7 -19   2    0.26    5.03
  19  -7   2   -0.28    6.10
  19   7  -1  128.39    8.14
  -7 -19   1  139.44    7.46
  19  -7   1  129.55    8.47
  19   7   0  120.11    7.71
  19  -7   0  123.01    8.46
  19  -7  -1  110.73    7.85
  19   7   1  127.39    7.63
  -7 -19  -1  129.19    6.73
  19   7   2   -0.55    5.01
  -7 -19  -2   -0.94    4.18
  19  -7  -2    2.27    6.36
  -7 -19  -3  274.24    7.10
  19   7   3  244.40    9.69
  19  -7  -3  237.19   10.48
  19  -7  -4  320.36   12.15
  19   7   4  327.79   11.42
  19   7   5   89.62    8.04
 -19  -7   5   89.99    9.26
  19  -7  -5   89.10    8.68
 -19  -7   6   19.81    7.80
  19   7   6   15.06    7.13
  19  -7  -6   20.90    8.20
 -19  -7   7   18.95    8.63
  19   7   7   14.61    7.66
  -8 -19   7  124.91   10.58
  19   8  -7  139.58   11.46
   8 -19  -7  118.86    8.83
   8 -19  -6  119.88    8.64
  19   8  -6  109.35   10.19
  -8 -19   5   26.14    7.02
   8 -19  -5   30.78    7.08
  19   8  -5   29.91    7.75
  -8 -19   4    5.83    6.47
  19   8  -4   13.24    6.59
  -8 -19   3  254.33   10.00
  19   8  -3  241.90   10.73
  -8 -19   2  554.08   13.14
  19  -8   2  507.02   14.52
  19   8  -2  496.17   13.85
  19  -8   1   82.52    7.74
  -8 -19   1   77.22    6.53
  19   8  -1   75.03    7.60
  19   8   0    0.10    5.63
  -8 -19   0    7.16    5.08
  19  -8   0    3.74    5.98
  19   8   1   81.18    7.54
  -8 -19  -1   89.83    6.22
  19   8   2  501.91   12.99
  19  -8  -2  508.58   14.30
  19   8   3  277.00   10.48
  19  -8  -3  243.57   10.79
  -8 -19  -3  275.15    7.35
  19   8   4   12.19    5.99
  19  -8  -4    6.53    6.92
 -19  -8   4   19.68    7.31
  19  -8  -5   29.28    7.58
  19   8   5   42.07    6.86
 -19  -8   5   34.07    7.91
  19   8   6  143.59    9.02
  19  -8  -6  136.39   10.47
 -19  -8   6  142.43   10.42
  19   8   7  138.34    9.12
 -19  -8   7  109.41   10.83
  19  -8  -7  118.76   11.70
  -9 -19   6   -6.04    7.89
  19   9  -6    9.05    8.79
   9 -19  -6   -0.72    7.56
  -9 -19   5  112.71    9.15
   9 -19  -5   97.63    8.91
  -9 -19   4  277.27   11.21
  19   9  -4  250.28   11.24
  -9 -19   3   82.93    7.52
  19   9  -3   81.18    8.43
  -9 -19   2    8.77    5.96
  19   9  -2    1.95    6.88
  -9 -19   1  124.47    7.88
  19  -9   1  131.39    9.00
  19   9  -1  147.29    9.29
  19  -9   0  179.93    9.63
  19   9   0  199.04    9.57
  19  -9  -1  124.56    9.09
  19   9   1  122.44    8.39
  19   9   2    5.53    5.98
  19  -9  -2   12.15    6.55
  -9 -19  -2   10.30    4.64
  19   9   3   85.28    7.53
  -9 -19  -3  102.02    5.55
  19  -9  -3   77.30    8.41
 -19  -9   4  228.46   11.12
  19  -9  -4  245.81   11.62
 -19  -9   5   92.54    9.11
  19  -9  -5  100.63    9.60
  19   9   6   -0.14    7.06
 -19  -9   6   -4.08    8.21
  19  -9  -6   -6.78    8.48
 -10 -19   6  287.80   13.53
  19  10  -6  300.87   13.80
 -10 -19   5  164.89   10.81
  10 -19  -5  194.10   10.78
  19  10  -5  156.87   11.15
 -10 -19   4    9.28    7.20
  10 -19  -4   12.71    7.52
  19  10  -4    6.48    7.99
 -10 -19   3  165.19    9.90
  19  10  -3  170.35   10.97
 -10 -19   2  253.47   10.07
  19  10  -2  258.10   11.41
  19 -10   1  137.81    9.83
 -10 -19   1  141.24    8.28
  19  10  -1  151.84    9.47
 -10 -19   0   -0.60    5.41
  19 -10   0   10.09    6.81
  19  10   0    1.11    6.39
  19 -10  -1  122.61    9.66
  19  10   1  134.65    8.87
  19 -10  -2  226.10   10.83
  19  10   2  233.23   10.15
  19 -10  -3  140.89   10.18
  19  10   3  151.00    9.10
  19  10   4   15.03    7.00
 -19 -10   4   -0.99    7.26
  19 -10  -4   17.28    8.26
  19 -10  -5  169.43   11.17
  19  10   5  161.29    9.61
 -19 -10   6  328.43   14.22
  19  10   6  339.12   12.07
  11 -19  -5  133.69   10.45
  19  11  -5  138.97   10.91
 -11 -19   5  138.63   11.16
  11 -19  -4  185.57   10.79
 -11 -19   4  199.32   11.07
  19  11  -3   11.70    7.85
 -11 -19   3   22.94    7.04
  19  11  -2   19.35    7.88
 -11 -19   2   11.01    6.49
  19  11  -1  172.05   10.44
 -11 -19   1  191.97    9.43
  19 -11   0  339.06   12.81
 -11 -19   0  356.21   11.24
  19  11   0  348.24   12.45
 -11 -19  -1  202.37    8.81
  19  11   1  185.51    9.80
  19 -11  -1  185.66   11.05
 -11 -19  -2   18.82    5.52
  19 -11  -2    3.04    7.21
  19  11   2   13.84    6.99
  19 -11  -3   20.76    8.27
  19  11   3   17.00    7.38
 -19 -11   3   21.48    7.99
  19 -11  -4  173.74   11.21
 -19 -11   4  189.24   10.85
  19 -11  -5  140.11   11.34
 -19 -11   5  122.40   10.50
  12 -19  -4   -4.83    8.28
  19  12  -4   -6.78    8.39
 -12 -19   4   -3.60    8.45
  19  12  -3  103.40   10.24
 -12 -19   3  103.69    9.17
  19  12  -2  176.83   10.77
 -12 -19   2  209.74   10.56
 -12 -19   1   78.05    8.24
  19  12  -1   66.10    8.93
  19 -12   0   10.42    7.67
 -12 -19   0   22.74    6.57
  19  12   0   19.03    7.87
  19 -12  -1   63.31    9.40
  19  12   1   71.90    9.17
 -12 -19  -1   85.79    7.56
  19 -12  -2  182.15   11.24
  19  12   2  175.06   10.55
 -19 -12   3   91.64    9.57
  19 -12  -3   96.95   10.17
 -19 -12   4    2.69    7.91
  19 -12  -4   -1.83    8.67
  19  12   4    2.87    8.17
 -13 -19   3   92.01    9.81
  19  13  -3   91.89   10.53
  13 -19  -3   95.62   11.24
 -13 -19   2   51.44    8.69
  19  13  -2   35.48    8.76
 -13 -19   1  164.95    9.53
  19  13  -1  169.37   10.69
  19  13   0  122.25    9.83
 -13 -19   0  136.55    9.16
 -13 -19  -1  181.45    9.40
  19  13   1  158.37   11.07
 -13 -19  -2   34.15    7.16
  19  13   2   49.14    9.27
  19 -13  -2   38.58    9.56
 -19 -13   3   92.45   10.03
  19  13   3  106.18   10.21
  19 -13  -3   83.21   10.66
  19 -14   0    3.59    9.42
  19  14   0    0.96    8.42
 -14 -19   0   -7.06    7.44
  20   0   0  442.00   12.62
   0 -20   0  458.47   11.07
  20   0   1  209.25    9.30
   0 -20   1  218.40    8.41
   0 -20  -1  231.94    8.21
  20   0  -1  194.25    9.43
   0 -20   2   31.08    5.53
   0 -20  -2   25.98    4.68
  20   0   2   20.48    5.47
  20   0  -2   25.65    6.53
   0 -20   3   60.32    6.56
   0 -20  -3   39.65    4.94
  20   0  -3   54.94    6.94
  20   0   3   63.20    7.02
  20   0  -4  265.80   11.41
   0 -20   4  271.89   10.44
  20   0   4  277.37   10.60
  20   0   5  136.13    8.48
  20   0  -5  134.50    9.44
   0 -20   5  137.06    8.66
   0 -20  -5  111.39    4.61
   0 -20  -5  120.19    4.64
  20   0  -6    7.77    7.56
   0 -20   6   30.20    7.38
  20   0   6   13.73    6.48
  20   0  -7   52.16    9.28
  20   0   7   32.14    7.83
   0 -20   7   46.15    8.96
  20  -1   7  158.63   10.25
  -1 -20   7  161.10   10.83
  20   1  -6  385.18   13.87
  -1 -20   6  355.73   12.71
  20  -1   6  400.18   13.15
   1 -20  -5   98.75    5.05
  20   1  -5  124.64    9.22
  20  -1   5  108.52    8.38
  -1 -20   5  111.87    8.63
  20   1  -4    6.37    6.10
  20  -1   4    7.33    5.59
   1 -20  -4    6.56    4.11
  -1 -20   4    5.89    5.81
   1 -20  -3   96.30    5.79
  -1 -20   3   92.27    7.21
  20  -1   3   99.59    7.58
   1 -20  -2  305.26    8.77
  -1 -20   2  328.05   10.21
  20   1  -2  303.99   10.74
  20  -1   2  324.65   11.16
   1 -20  -1  138.80    6.90
  20  -1   1  124.56    7.95
  -1 -20   1  141.52    7.26
  20   1  -1  127.88    8.20
  20   1   0   -5.39    5.49
   1 -20   0    0.99    4.45
  20  -1   0    2.36    5.37
  -1 -20   0    0.75    4.47
  20  -1  -1  128.11    8.01
  20   1   1  130.58    7.78
   1 -20   1  133.36    7.19
  -1 -20  -1  134.99    6.80
  20   1   2  320.71   10.73
   1 -20   2  324.27   10.17
  -1 -20  -2  342.03    9.02
  20  -1  -2  307.84   11.20
   1 -20   3  100.03    7.25
  20   1   3  101.19    7.53
  20  -1  -3   99.21    8.01
  -1 -20  -3  100.54    5.68
   1 -20   4    8.99    5.75
  20  -1  -4    1.26    6.57
  20   1   4    6.25    5.81
  -1 -20  -4    5.17    3.79
  -1 -20  -5   83.47    3.30
  20  -1  -5  111.74    8.92
   1 -20   5  121.20    8.67
  20   1   5  110.28    8.54
  -1 -20  -5   81.77    3.59
  20  -1  -6  393.56   13.76
   1 -20   6  355.66   12.75
  20  -1  -7  175.76   11.51
  20   1   7  163.58    9.56
   1 -20   7  144.51   10.26
  -2 -20   7   59.09    9.54
  20   2  -7   73.57    9.63
  20  -2   7   83.54    8.81
  20   2  -6   16.97    7.92
  20  -2   6   10.06    6.95
   2 -20  -6    6.97    3.67
  -2 -20   6   13.70    7.50
   2 -20  -6    8.01    3.66
  20  -2   5  231.65   10.23
  20   2  -5  219.79   11.08
   2 -20  -5  171.67    6.56
   2 -20  -5  177.39    6.50
  -2 -20   5  213.85   10.29
  20   2  -4  214.07   10.39
   2 -20  -4  199.72    7.33
  20  -2   4  232.94   10.11
  -2 -20   4  211.60    9.54
  20  -2   3   48.29    6.38
  20   2  -3   44.65    6.78
  -2 -20   3   47.37    6.44
  20  -2   2    0.50    5.74
  20   2  -2   -3.30    6.12
  -2 -20   2    0.34    5.34
  -2 -20   1  141.82    7.28
  20   2  -1  126.75    8.20
  20  -2   1  125.44    7.96
  20  -2   0  472.54   12.86
  -2 -20   0  503.80   11.50
  20   2   0  470.18   13.07
  -2 -20  -1  155.85    7.61
  20   2   1  126.45    7.86
  20  -2  -2   -1.29    5.75
  20   2   2    3.13    5.49
  -2 -20  -2   -0.52    4.13
  20   2   3   44.87    6.42
  20  -2  -3   51.89    7.34
  -2 -20  -3   44.26    4.84
  -2 -20  -4  207.77    6.22
  20   2   4  250.29   10.08
   2 -20   4  222.95    9.95
  20  -2  -4  233.29   10.78
   2 -20   5  174.54    9.42
  20   2   5  190.82    9.64
  20  -2  -6   12.04    7.40
   2 -20   6   11.01    7.01
  20   2   6   14.75    6.85
  20  -2  -7   67.92    9.72
   2 -20   7   56.06    8.99
  20   2   7   54.74    8.22
  20  -3   7  178.09   11.05
  -3 -20   7  186.22   11.29
  20   3  -7  182.88   11.56
   3 -20  -6  302.95    7.47
  20  -3   6  323.58   12.13
  -3 -20   6  317.23   12.55
  20   3  -6  331.30   13.89
  20   3  -5   65.84    8.08
   3 -20  -5   57.36    5.64
  20  -3   5   70.48    7.84
  -3 -20   5   63.52    7.53
  20   3  -4   13.68    6.45
  -3 -20   4   10.24    5.79
  20  -3   4   12.02    6.35
  20   3  -3  144.94    8.79
  20  -3   3  143.14    8.74
  -3 -20   3  152.86    8.71
  20  -3   2  375.34   11.71
  20   3  -2  381.28   12.02
  -3 -20   2  398.15   11.06
  20   3  -1  139.02    8.69
  -3 -20   1  169.09    7.80
  20  -3   1  165.13    8.95
  20   3   0    2.21    5.37
  -3 -20   0   -0.77    4.43
  20  -3   0   -2.04    5.61
  20  -3  -1  184.35    9.31
  20   3   1  195.42    9.27
  -3 -20  -1  182.86    7.43
  20  -3  -2  368.77   12.17
  20   3   2  380.94   11.70
  20   3   3  163.87    8.64
  -3 -20  -3  161.39    6.43
  20  -3  -3  133.87    8.64
  20   3   4   18.04    6.11
  -3 -20  -4    2.09    3.54
  20  -3  -4    2.50    6.66
  20   3   5   70.28    7.55
  20  -3  -5   46.56    8.32
  20   3   6  354.34   12.04
  20  -3  -6  328.07   12.94
  20  -3  -7  209.49   11.90
  20   3   7  194.99   10.41
   3 -20   7  178.74   11.03
   4 -20  -7   14.28    4.37
   4 -20  -7   12.76    4.13
  20   4  -7   25.43    9.00
  -4 -20   7   20.50    8.70
   4 -20  -6   31.39    5.36
  20  -4   6   31.83    7.87
  -4 -20   6   27.32    7.86
  20   4  -6   16.82    8.09
   4 -20  -5  114.20    6.99
  20  -4   5  101.40    8.60
  -4 -20   5   90.11    8.33
  20   4  -4  242.35   11.22
  20  -4   4  262.89   10.82
  -4 -20   4  257.84   10.78
  20  -4   3  153.20    8.95
  20   4  -3  143.05    8.80
  -4 -20   3  155.21    8.68
  20   4  -2   -0.13    5.87
  -4 -20   2   -3.37    5.11
  20  -4   2   -2.95    6.33
  20  -4   1   96.39    7.60
  20   4  -1  105.77    7.97
  -4 -20   1   98.09    6.79
  20   4   0  143.41    8.51
  20  -4   0  137.51    8.57
  20  -4  -1   93.28    7.58
  20   4   1  104.55    7.53
  -4 -20  -1  115.06    6.60
  -4 -20  -2   -1.91    4.38
  20  -4  -2   -2.59    6.59
  20   4   2   -0.28    5.93
  -4 -20  -3  164.85    6.21
  20   4   3  149.16    8.67
  20  -4  -4  252.92   11.73
  20   4   4  263.72   10.37
  20  -4  -5  108.23    9.59
  20   4   5  102.53    8.12
  20   4   6   32.90    7.19
  20  -4  -6   32.78    8.50
  20   4   7    7.51    7.65
  20  -4  -7   10.41    8.24
   4 -20   7    4.43    8.27
   5 -20  -7  150.21    7.17
  -5 -20   7  131.56   11.00
   5 -20  -6  249.97    8.89
  20   5  -6  255.62   12.20
  -5 -20   6  247.10   12.12
   5 -20  -5   38.01    6.50
  20  -5   5   34.02    7.87
  -5 -20   5   51.15    7.78
  20   5  -5   41.10    8.10
  20   5  -4   16.17    7.61
  20  -5   4    7.76    6.68
  -5 -20   4   18.80    6.46
  20   5  -3  198.63   10.06
  20  -5   3  188.45    9.60
  -5 -20   3  213.35    9.54
  20   5  -2  375.21   12.22
  20  -5   2  382.00   12.61
  -5 -20   2  409.75   11.47
  20   5  -1  181.43    9.39
  20  -5   1  189.70    9.40
  -5 -20   0   15.82    5.09
  20  -5   0    6.30    5.90
  20   5   0    9.35    5.76
  -5 -20  -1  203.04    7.88
  20   5   1  203.14    9.70
  20  -5  -1  197.87   10.10
  20  -5  -2  426.57   13.00
  20   5   2  392.92   12.08
  20  -5  -3  194.65   10.23
  -5 -20  -3  220.76    6.74
  20   5   3  214.73    9.43
  20  -5  -4   15.12    6.82
  -5 -20  -4    9.95    3.10
  20   5   4   11.44    6.26
  20  -5  -5   41.39    7.99
  20   5   5   55.85    7.38
  20  -5  -6  225.63   12.08
  20   5   6  272.72   10.96
  20  -5  -7  162.33   11.52
  20   5   7  147.02    9.78
  -6 -20   6   10.34    8.47
   6 -20  -6   -1.30    6.47
  20   6  -6    7.26    8.13
   6 -20  -5  143.83    8.40
  20   6  -5  123.21    9.77
  -6 -20   5  122.99    9.54
  20  -6   4  262.30   11.73
  20   6  -4  253.61   11.62
  -6 -20   4  262.55   11.05
  -6 -20   3  114.35    8.29
  20   6  -3  111.31    9.04
  20  -6   3   85.59    8.30
  -6 -20   2   26.27    6.22
  20   6  -2   32.44    6.76
  20  -6   2   20.71    6.51
  -6 -20   1   61.61    6.56
  20   6  -1   48.24    7.13
  20  -6   1   53.51    7.46
  20  -6   0  174.23    9.28
  20   6   0  190.23    9.11
  20  -6  -1   36.55    7.11
  20   6   1   37.02    6.31
  20   6   2   29.99    6.62
  -6 -20  -2   31.68    5.18
  20  -6  -2   27.17    6.84
  20   6   3  102.23    8.58
  -6 -20  -3   96.01    5.52
  20   6   4  228.60   10.25
  -6 -20  -4  230.50    5.02
  20  -6  -4  233.80   11.30
  20   6   5  146.02    8.92
  20  -6  -5  142.01   10.66
  20  -6  -6    4.45    8.79
  20   6   6    2.05    6.98
  -7 -20   6  224.30   12.24
   7 -20  -6  207.54   10.01
  20   7  -6  186.51   11.73
  -7 -20   5   17.94    7.77
   7 -20  -5   25.34    6.93
  20   7  -5   25.11    8.33
  -7 -20   4   29.35    7.47
  20   7  -4   25.09    7.85
  -7 -20   3  190.09    9.78
  20  -7   3  163.82   10.07
  20   7  -3  168.73    9.97
  20   7  -2  381.00   13.09
  -7 -20   2  400.86   11.81
  20   7  -1  180.46    9.63
  -7 -20   1  192.13    8.64
  20  -7   1  183.50   10.08
  20   7   0   -0.44    6.24
  -7 -20   0    0.19    5.05
  20  -7   0    2.95    6.35
  20   7   1  184.69    9.49
  20  -7  -1  155.15    9.83
  20   7   2  364.31   11.90
  20  -7  -2  388.37   13.20
  20  -7  -3  186.95   10.82
  20   7   3  188.48    9.28
  20  -7  -4   22.71    7.64
  20   7   4   31.99    7.04
  20   7   5   37.30    7.57
  20  -7  -5   25.54    8.50
  20   7   6  263.73   11.59
  20  -7  -6  208.46   12.56
  -8 -20   6   20.42    8.95
  20   8  -6    2.53    9.48
   8 -20  -6   15.06    8.18
  -8 -20   5   95.14    9.77
  20   8  -5   81.53    9.74
  -8 -20   4  177.60    9.99
  20   8  -4  207.95   11.51
  -8 -20   3  142.95    8.73
  20  -8   3  111.58    9.84
  20   8  -3  126.05    9.64
  -8 -20   2    1.43    6.00
  20  -8   2    4.84    6.88
  20   8  -2    3.75    6.92
  -8 -20   1  175.50    8.84
  20   8  -1  164.67   10.00
  20   8   0  168.53    9.85
  20  -8   0  173.82   10.57
  20   8   1  157.29    9.29
  -8 -20  -1  170.47    7.99
  -8 -20  -2    2.88    4.87
  20   8   2    5.73    6.84
  20  -8  -2   -1.00    7.28
  20   8   3  135.87    8.86
  20  -8  -3  122.36    9.56
  -8 -20  -3  153.90    6.47
  20  -8  -4  176.39   11.04
  20   8   4  240.52   10.39
  20   8   5  115.94    8.90
  20  -8  -5   99.36   10.09
 -20  -8   6   29.98    9.98
  20   8   6   29.80    8.05
  20  -8  -6    9.10    8.92
  -9 -20   5   86.48    9.96
   9 -20  -5   73.92    9.26
  20   9  -5   52.19   10.14
  -9 -20   4    6.30    7.32
  20   9  -4    1.23    7.96
  -9 -20   3  132.60    9.28
  20   9  -3  128.30   10.07
  20  -9   2  157.10   10.36
  20   9  -2  186.42   10.75
  -9 -20   1  116.86    8.22
  20  -9   1  118.31    9.57
  20   9  -1  111.93    9.37
  20   9   0   -5.27    6.72
  20  -9   0    8.23    7.37
  -9 -20   0    5.44    6.04
  -9 -20  -1  127.02    7.73
  20   9   1  132.82    9.39
  20   9   2  150.29    9.95
  20  -9  -2  179.21   10.83
  20   9   3  131.52    9.11
  -9 -20  -3  134.88    6.39
  20   9   4   -0.10    7.13
  20  -9  -4   -4.60    8.38
  20   9   5   70.68    8.91
 -20  -9   5   85.85   10.68
  20  -9  -5   70.73    9.77
 -10 -20   4  248.20   12.80
  10 -20  -4  262.52   12.40
  20  10  -4  257.95   13.01
 -10 -20   3   44.79    8.41
  20  10  -3   40.99    9.25
 -10 -20   2    7.89    6.91
  20  10  -2   20.64    8.33
  20 -10   2   -1.06    8.17
  20 -10   1  125.38   10.08
 -10 -20   1  139.67    8.88
  20  10  -1  144.33   10.04
  20 -10   0  411.51   14.39
  20  10   0  406.33   13.37
 -10 -20   0  424.23   12.11
  20 -10  -1  134.42   10.28
  20  10   1  112.53    9.31
 -10 -20  -2   15.09    5.81
  20 -10  -2    4.12    7.97
  20  10   2    7.98    6.93
 -10 -20  -3   44.12    5.57
  20 -10  -3   39.40    8.82
  20  10   3   42.55    7.98
  20 -10  -4  262.99   12.99
  20  10   4  260.21   11.85
  20  11  -3   61.76    9.49
 -11 -20   3   71.27    9.23
  20  11  -2  207.45   12.53
 -11 -20   2  202.02   10.40
  20 -11   1   58.08    9.62
  20  11  -1   74.35    8.62
 -11 -20   1   88.18    8.31
 -11 -20   0   13.37    7.03
  20 -11   0   11.55    8.04
  20  11   0   16.77    7.82
 -11 -20  -1   99.94    7.98
  20  11   1   93.95    9.34
 -11 -20  -2  204.96    8.79
  20  11   2  184.43   10.75
  20  11   3   59.24    9.33
  20 -11  -3   46.99    9.42
 -12 -20   2    9.16    8.10
  20  12  -2    4.38    8.91
  20 -12   1  110.89   11.03
  20  12  -1  116.18   10.56
 -12 -20   0  275.28   11.10
  20  12   0  266.75   12.68
  20  12   1  128.23   11.39
 -12 -20  -1  127.40    8.78
  20 -12  -2    9.41    9.01
  20  12   2    5.74    8.83
 -12 -20  -2   13.09    6.60
  21   0   0   -0.77    5.88
   0 -21   0   -2.13    4.98
  21   0   1   45.88    6.98
   0 -21   1   41.79    6.18
   0 -21  -1   53.01    5.78
  21   0  -1   41.25    6.99
  21   0   2  364.16   11.93
   0 -21   2  351.85   11.08
   0 -21  -2  341.29    9.57
  21   0  -2  355.36   12.51
  21   0   3  126.32    8.99
   0 -21   3  137.63    8.36
  21   0  -3  129.54    9.53
   0 -21  -3  134.03    6.77
  21   0  -4    3.99    7.14
   0 -21   4   -1.99    6.24
   0 -21  -4    3.00    4.51
  21   0   4    3.82    6.97
  21   0  -5   72.65    8.77
   0 -21  -5   67.67    4.66
   0 -21   5   85.31    8.53
  21   0   5   69.89    8.06
   0 -21  -5   67.93    4.47
  21   0   6  293.85   12.24
  21   0  -6  297.27   13.75
   0 -21   6  311.05   12.93
  21   1  -6   32.09    8.84
  -1 -21   6   15.28    7.91
  21  -1   6   24.75    7.80
  21  -1   5  145.82    9.66
  21   1  -5  147.41   10.40
  -1 -21   5  151.66    9.92
   1 -21  -5  119.50    5.70
   1 -21  -5  126.39    6.07
  21   1  -4  271.85   11.80
   1 -21  -4  266.25    8.28
  21  -1   4  237.68   10.99
  21   1  -3   78.83    8.41
   1 -21  -3   60.22    6.03
  -1 -21   3   63.66    7.63
  21  -1   3   62.72    7.62
   1 -21  -2    8.46    4.90
  -1 -21   2    6.12    5.64
  21   1  -2   18.98    6.75
  21  -1   2    9.47    6.47
  21  -1   1  145.58    8.85
   1 -21  -1  140.73    7.38
  -1 -21   1  138.91    8.14
  21   1  -1  142.35    9.18
  21  -1   0  266.27   11.23
   1 -21   0  279.39    9.63
  -1 -21   0  247.04    9.45
  21   1   0  289.76   11.00
   1 -21   1  126.26    7.56
  -1 -21  -1  139.96    7.34
  21  -1  -1  126.48    8.89
  21   1   1  129.88    8.59
  21   1   2   11.48    6.33
   1 -21   2   11.07    5.94
  -1 -21  -2   19.02    5.42
  21  -1  -2   10.80    6.89
  21   1   3   60.38    7.34
   1 -21   3   69.56    7.25
  21  -1  -3   61.75    7.83
  -1 -21  -3   65.82    5.54
  21   1   4  251.53   10.65
   1 -21   4  250.49   10.78
  21  -1  -4  222.13   11.58
  -1 -21  -4  229.29    7.25
  -1 -21  -5   88.68    3.39
  21  -1  -5  152.98   10.39
   1 -21   5  151.73    9.78
  21   1   5  150.20    9.86
  -1 -21  -5   54.67    3.39
  21  -1  -6   27.08    8.49
   1 -21   6   10.80    7.80
  21   1   6   17.97    7.92
  21   2  -6  308.25   13.88
   2 -21  -6  188.48    4.97
   2 -21  -6  132.22    4.87
  -2 -21   6  312.81   13.73
  21  -2   6  311.59   13.15
   2 -21  -5  105.88    6.42
  21   2  -5   74.26    9.40
   2 -21  -5   75.31    5.75
  21  -2   5   92.93    9.01
  -2 -21   5  103.57    9.45
  21   2  -4   20.12    7.15
   2 -21  -4   22.31    5.18
  21  -2   4   12.53    6.66
  -2 -21   4    2.67    6.51
  21   2  -3  102.05    8.72
   2 -21  -3   92.42    6.51
  -2 -21   3  110.37    8.18
  21  -2   3   95.32    8.29
  -2 -21   2  171.63    8.70
  21  -2   2  155.85    9.36
  21  -2   1  229.24   10.16
  21   2  -1  224.37   10.40
  -2 -21   1  233.23    9.57
  21  -2   0    5.71    6.40
  -2 -21   0    2.23    5.45
  21   2   0   -1.05    6.30
  21  -2  -1  201.19   10.08
  -2 -21  -1  220.13    8.38
  21   2   1  216.50    9.91
   2 -21   2  193.92    9.23
  21  -2  -2  175.31   10.03
  21   2   2  173.73    9.10
  21   2   3  109.81    8.66
   2 -21   3   92.38    7.62
  21  -2  -3  112.09    9.25
  -2 -21  -4   23.02    4.36
  21   2   4   15.11    6.55
   2 -21   4   17.49    6.81
  21  -2  -4    7.68    7.44
  21   2   5  118.00    9.35
  21  -2  -5  109.34   10.09
   2 -21   5   96.04    8.94
  21  -2  -6  271.47   12.75
  21   2   6  292.16   12.00
   2 -21   6  290.04   12.63
  21   3  -6   37.16    9.41
   3 -21  -6   34.63    5.32
  21  -3   6   27.12    8.69
   3 -21  -6   25.52    4.89
  -3 -21   6   37.67    8.66
  21   3  -5  218.33   11.65
   3 -21  -5  211.64    8.36
   3 -21  -5  167.95    7.21
  -3 -21   5  222.63   11.05
  21  -3   5  180.94   10.69
  21   3  -4  261.00   11.99
  21  -3   4  238.54   11.23
  -3 -21   4  266.49   11.00
  21   3  -3   96.07    8.47
  21  -3   3   84.86    8.02
  -3 -21   3   90.16    7.69
  21  -3   2    3.43    6.35
  21   3  -2   -0.49    6.67
  -3 -21   2    0.41    5.90
  21   3  -1   90.64    8.39
  21  -3   1   83.75    8.09
  -3 -21   1   86.52    6.74
  21   3   0  310.71   11.56
  -3 -21   0  334.53   10.35
  21  -3  -1   85.88    8.42
  21   3   1   88.35    8.00
  -3 -21  -1   80.14    6.60
  -3 -21  -2    2.65    4.93
  21  -3  -2    5.05    6.58
  21   3   2   10.44    6.23
  -3 -21  -3  105.67    6.35
  21  -3  -3  102.76    8.99
  21   3   3   93.93    8.24
  21   3   4  253.06   10.78
  21  -3  -4  252.30   11.83
  21   3   5  244.61   11.23
  21  -3  -5  203.38   11.81
  21   3   6   43.73    8.78
  21  -3  -6   33.28    9.18
   3 -21   6   29.62    8.32
  21  -4   6  201.24   11.69
   4 -21  -6  218.15    8.13
  -4 -21   6  238.66   12.09
  21   4  -6  230.52   12.67
  21   4  -5   46.03    9.11
  21  -4   5   31.49    8.10
  -4 -21   5   29.00    7.98
   4 -21  -5   31.02    6.48
  21   4  -4    1.28    7.40
  21  -4   4    6.31    7.06
  -4 -21   4   -3.33    7.43
  21   4  -3   82.97    8.57
  21  -4   3   75.66    8.37
  -4 -21   3   92.48    8.22
  21  -4   2  274.35   11.46
  21   4  -2  276.17   11.39
  -4 -21   2  301.10   10.82
  21   4  -1   72.60    8.00
  -4 -21   1   70.07    6.80
  21  -4   1   63.18    7.75
  21   4   0   11.71    6.74
  21  -4   0    9.26    6.45
  -4 -21   0   10.13    5.28
  21  -4  -1   77.98    8.09
  21   4   1   84.75    8.09
  -4 -21  -1   94.54    6.95
  21  -4  -2  296.19   12.01
  -4 -21  -2  333.36    9.80
  21   4   2  314.50   11.51
  -4 -21  -3   87.04    5.85
  21   4   3   79.16    8.12
  21  -4  -3   75.25    8.44
  21  -4  -4    3.03    7.81
  -4 -21  -4    1.63    3.74
  21   4   4    0.53    6.57
  21   4   5   29.26    7.73
  21  -4  -5   38.22    9.31
   4 -21   6  172.51   11.72
  21  -4  -6  190.79   12.30
   5 -21  -5  164.78    8.91
  21  -5   5  145.78   10.77
  21   5  -5  141.00   10.83
  -5 -21   5  161.19   10.61
  21  -5   4  292.66   12.09
  -5 -21   4  313.59   11.99
  21   5  -4  295.64   12.79
  21   5  -3  151.85    9.98
  -5 -21   3  159.29    9.17
  21  -5   3  181.89   10.57
  -5 -21   2   -4.03    6.30
  21   5  -2    1.75    6.96
  21  -5   2   -1.47    6.92
  21  -5   1   88.37    8.27
  21   5  -1   96.14    8.09
  -5 -21   1  102.41    7.70
  -5 -21   0  230.56    9.21
  21   5   0  212.20   10.14
  -5 -21  -1  113.87    6.98
  21   5   1  109.06    8.76
  21  -5  -1   88.66    8.43
  21  -5  -2   -3.94    7.26
  -5 -21  -2    2.61    4.93
  21   5   2    1.05    6.79
  21   5   3  148.82    9.18
  21  -5  -3  154.20   10.17
  21   5   4  333.98   12.12
  21  -5  -4  310.07   13.01
  21  -5  -5  150.05   10.76
  21   5   5  150.21   10.05
  -6 -21   5   45.93    8.89
  21  -6   5   19.48    8.59
   6 -21  -5   26.30    7.42
  21   6  -5   28.20    8.67
  -6 -21   4   21.02    7.81
  21  -6   4   13.95    7.86
  21   6  -4    6.57    7.64
  21   6  -3   69.40    9.16
  -6 -21   3   71.92    8.30
  21  -6   3   44.86    7.80
  -6 -21   2  222.47   10.16
  21   6  -2  223.09   10.85
  -6 -21   1  130.01    8.24
  21   6  -1  117.26    8.96
  21  -6   1  136.33    9.46
  21  -6   0   -1.84    7.24
  -6 -21   0    4.76    5.81
  21   6   0   -0.52    6.39
  21   6   1  138.43    8.97
  21  -6  -1  136.19    9.86
  21  -6  -2  233.58   11.33
  21   6   2  214.41   10.32
  -6 -21  -2  219.48    8.11
  21  -6  -3   56.01    8.36
  21   6   3   77.09    8.54
  -6 -21  -3   79.00    5.75
  21  -6  -4    7.73    7.95
  21   6   4   -9.02    7.47
  -6 -21  -4    5.93    3.01
  21   6   5   35.44    8.33
  21  -6  -5   29.98    9.16
  -7 -21   5  165.71   11.49
  21   7  -5  193.59   11.84
  21  -7   4  180.42   11.39
  -7 -21   4  204.69   11.31
  21   7  -4  190.74   11.49
  -7 -21   3   32.93    7.60
  21  -7   3   51.57    8.81
  21   7  -3   41.24    8.35
  21   7  -2    7.23    7.62
  -7 -21   2    6.34    6.49
  21  -7   2    3.91    7.30
  21   7  -1  120.32    9.18
  -7 -21   1  128.07    8.35
  21  -7   1  117.01    9.59
  21  -7   0  452.52   14.42
  21   7   0  487.55   14.31
  21   7   1  113.01    8.83
  -7 -21  -1   95.65    7.57
  21  -7  -1   91.07    9.16
  21   7   2    7.18    6.89
  21  -7  -2    2.28    7.53
  -7 -21  -2    2.49    5.20
  -7 -21  -3   42.98    5.15
  21  -7  -3   21.29    8.17
  21   7   3   33.63    7.33
  21   7   4  226.97   11.13
  21  -7  -4  193.79   11.81
  21   7   5  270.37   11.90
  21  -7  -5  196.83   12.80
  -8 -21   4   21.83    8.36
  21  -8   4    9.58    8.80
  21   8  -4   25.07    8.49
  -8 -21   3   42.56    8.20
  21  -8   3   26.00    8.23
  21   8  -3   32.38    8.40
  -8 -21   2  118.98    8.64
  21   8  -2  110.84    9.47
  -8 -21   1  159.69    9.45
  21   8  -1  175.80   10.84
  21   8   0    4.79    7.17
  -8 -21   0    4.84    6.41
  21  -8   0  -10.45    7.59
  21   8   1  181.07   10.33
  -8 -21  -1  200.61    9.02
  -8 -21  -2  122.01    7.55
  21   8   2  125.92    9.54
  21  -8  -2  106.50    9.77
  21   8   3   32.40    8.13
  21  -8  -3   30.06    8.87
  -8 -21  -3   33.36    5.44
  21  -8  -4   11.63    8.64
  21   8   4   15.40    8.12
  21  -9   3   28.81    9.47
  -9 -21   3   47.60    8.60
  21   9  -3   59.23    9.59
  21  -9   2   12.71    8.46
  -9 -21   2    6.68    7.97
  21   9  -2    4.26    8.39
  21  -9   1  155.56   11.18
  -9 -21   1  147.75    9.54
  21   9  -1  148.75   10.45
  21  -9   0  271.09   12.67
  -9 -21   0  311.88   11.39
  21   9   0  292.13   12.17
  21  -9  -1  155.00   11.10
  -9 -21  -1  172.51    8.96
  21   9   1  147.45   10.62
  21   9   2    9.03    8.46
  -9 -21  -2   13.93    6.11
  21  -9  -2   11.15    8.34
  21   9   3   56.87    9.28
  -9 -21  -3   42.62    5.95
  21  -9  -3   40.58    9.55
  21 -10   2  232.64   12.65
 -10 -21   2  253.76   11.72
  21  10  -2  275.51   13.25
  21 -10   1   25.86    8.88
  21  10  -1   33.64    8.88
 -10 -21   1   37.27    8.16
 -10 -21   0    4.85    7.04
  21 -10   0    2.67    8.74
  21  10   0   -1.39    8.56
 -10 -21  -1   42.98    7.42
  21 -10  -1   34.18    8.96
  21  10   1   30.58    8.47
 -10 -21  -2  243.15   10.12
  21  10   2  255.75   12.43
   0 -22   0  192.75    8.88
  22   0   0  184.48   10.13
  22   0   1   99.92    8.67
   0 -22   1  100.64    7.96
  22   0  -1  101.41    9.08
  22   0   2    1.95    7.39
   0 -22   2    5.64    6.68
   0 -22  -2   -0.93    5.79
  22   0  -2   -6.39    7.47
  22   0   3  140.41    9.86
  22   0  -3  136.89   10.73
   0 -22   3  128.62    8.98
  22   0  -4  356.85   13.98
  22   0   4  348.42   13.33
   0 -22   4  375.56   13.27
   0 -22  -4  344.12    9.02
   0 -22  -5   94.71    5.19
  22   0  -5  108.22   10.08
   0 -22   5  120.85   10.49
  22   0   5  125.16   10.18
   0 -22  -5   89.87    5.29
  22  -1   5   33.83    8.94
  22   1  -5   37.09    9.21
   1 -22  -5   41.34    5.63
  -1 -22   5   33.80    8.50
   1 -22  -5   25.08    5.12
  22   1  -4    3.20    7.91
   1 -22  -4    0.78    5.67
  -1 -22   4   -2.05    7.86
  22  -1   4    4.29    7.69
  22   1  -3  145.52   10.62
   1 -22  -3  124.11    7.43
  22  -1   3  114.63    9.64
  -1 -22   3  132.98    9.31
  22  -1   2  245.06   11.20
   1 -22  -2  220.82    9.10
  22   1  -2  218.35   11.48
  -1 -22   2  234.68   10.47
  22  -1   1   35.96    7.84
   1 -22  -1   42.65    6.57
  -1 -22   1   34.84    6.59
  22   1  -1   34.70    7.51
  22  -1   0    5.02    6.69
   1 -22   0    6.17    5.79
  -1 -22   0    1.39    5.61
  22   1   0    7.71    7.24
  22  -1  -1   41.20    7.75
  22   1   1   30.92    7.16
   1 -22   1   41.36    6.72
  -1 -22  -1   37.90    6.53
  22   1   2  237.93   10.90
   1 -22   2  232.83   10.33
  -1 -22  -2  216.49    8.87
  22  -1  -2  244.47   11.92
  22   1   3  140.55    9.77
   1 -22   3  147.08    9.56
  22  -1  -3  142.02   10.55
  -1 -22  -3  173.09    7.93
  -1 -22  -4    5.55    5.04
  22   1   4   -1.10    7.15
  22  -1  -4    7.47    8.28
   1 -22   4   -3.32    7.99
  22  -1  -5   41.14    9.38
  -1 -22  -5    8.11    2.37
   1 -22   5   29.66    8.57
  22   1   5   43.97    8.82
  -1 -22  -5   15.54    2.20
  22   2  -5  137.97   11.44
  22  -2   5  134.36   10.38
   2 -22  -5  117.53    6.92
  -2 -22   5  160.95   11.65
   2 -22  -5  169.41    7.73
  22   2  -4  285.70   13.06
   2 -22  -4  296.29    9.34
  22  -2   4  281.76   12.31
  22   2  -3  188.22   11.00
   2 -22  -3  169.82    8.29
   2 -22  -2    3.19    5.75
  22   2  -2   12.27    7.73
  -2 -22   2    5.02    6.96
  22  -2   2    0.95    6.91
  22  -2   1   88.19    8.95
   2 -22  -1   66.68    7.01
  22   2  -1   85.12    9.00
  -2 -22   1   78.74    8.19
   2 -22   0  144.95    8.45
  22   2   0  136.41    9.34
  -2 -22   0  137.77    8.08
   2 -22   1   86.26    7.83
  -2 -22  -1   89.15    7.18
  22   2   1  103.46    9.33
  22  -2  -1   78.48    8.40
  22   2   2    1.35    7.05
   2 -22   2   -5.76    6.43
  -2 -22  -2   -4.57    5.79
  22  -2  -2    1.26    7.48
   2 -22   3  181.82    9.73
  22  -2  -3  174.48   10.78
  -2 -22  -3  200.07    8.37
  22   2   3  187.39   10.69
  22   2   4  320.20   13.01
   2 -22   4  312.58   12.26
  22   2   5  136.86   10.63
  22  -2  -5  149.30   11.49
   2 -22   5  151.52   10.88
  22   3  -5   30.45    9.36
   3 -22  -5   41.48    6.73
   3 -22  -5   26.90    6.22
  -3 -22   5   45.48    8.86
  22  -3   5   37.11    9.20
  22   3  -4   30.61    8.91
   3 -22  -4   20.03    6.16
  22  -3   4   22.08    7.97
  -3 -22   4   27.82    8.09
  22  -3   3   90.38    9.17
  22   3  -3   81.14    9.05
  -3 -22   3   88.52    8.63
  22   3  -2  190.84   10.76
  -3 -22   2  205.53    9.97
  22   3  -1  119.82    9.67
  -3 -22   1  110.21    8.28
  22  -3   0   21.21    7.54
  22   3   0   14.82    7.55
  -3 -22   0   18.47    6.28
  22  -3  -1   87.89    8.97
  22   3   1   93.06    8.60
  -3 -22  -1  115.45    7.66
  22   3   2  149.37   10.01
  22  -3  -2  173.49   10.83
  -3 -22  -3   92.80    6.66
   3 -22   3   56.85    9.69
  22  -3  -3   63.56    9.49
  22   3   3   87.90    8.74
  22   3   4   25.95    8.28
   3 -22   4   15.61    7.63
  -3 -22  -4   21.55    4.63
  22  -3  -4   24.32    8.93
  22   3   5   35.18    8.86
   3 -22   5   16.84    8.31
  22  -3  -5   39.38    9.87
  22   4  -4  337.93   13.93
  22  -4   4  340.42   13.65
  -4 -22   4  380.40   13.93
  22   4  -3  110.29   10.06
  -4 -22   3  103.22    9.27
  22  -4   2   14.10    7.75
  22   4  -2   11.66    7.32
  -4 -22   2   17.09    7.21
  22   4  -1   80.39    8.67
  22  -4   1   81.03    9.03
  -4 -22   1   80.75    7.98
  22   4   0  266.12   11.90
  22  -4   0  243.65   11.72
  -4 -22  -1   93.64    7.61
  22  -4  -1   75.95    9.03
  22   4   1   76.51    8.83
  22  -4  -2   21.89    7.86
  -4 -22  -2   17.10    5.90
  22   4   2    5.65    6.88
  -4 -22  -3   73.96    6.69
  22   4   3   94.98    9.46
  22  -4  -3   97.51   10.23
  22  -4  -4  364.14   14.30
  22   4   4  382.40   13.97
  -5 -22   4    3.30    8.49
  22   5  -4   12.54    9.05
  22  -5   4    8.62    8.99
  22   5  -3   98.58    9.99
  22  -5   3  103.77   10.27
  -5 -22   3   94.35    9.22
  22  -5   2  145.18   10.06
  -5 -22   2  137.97    9.41
  -5 -22   1   98.97    8.45
  22   5  -1   79.89    8.62
  22  -5   1   80.97    9.13
  -5 -22   0    9.12    6.40
  22   5   0    3.94    7.29
  22  -5   0   -4.36    7.57
  -5 -22  -1   81.70    7.25
  22  -5  -1   85.08    9.38
  22   5   1   97.75    9.32
  22  -5  -2  161.80   11.03
  -5 -22  -2  188.84    8.71
  22   5   2  168.27   10.68
  22   5   3   88.21    9.52
  22  -5  -3   86.76    9.83
  -5 -22  -4    0.42    3.61
  22   5   4   -3.93    7.90
  22  -5  -4    9.28    9.19
  -6 -22   3  115.55    9.94
  22  -6   3  107.56   10.47
  22   6  -2    2.19    7.88
  -6 -22   2    3.70    7.59
  22  -6   2   -4.57    7.92
  22  -6   1  112.71   10.04
  22   6  -1  124.73   10.54
  22   6   0  162.37   10.81
  -6 -22   0  181.13    9.09
  22  -6   0  155.36   10.79
  22   6   1  125.84    9.89
  -6 -22  -1  128.67    8.24
  22  -6  -1  114.69    9.91
  22  -6  -2   -6.99    8.62
  22   6   2  -11.77    7.77
  -6 -22  -2    1.94    5.90
  22  -6  -3  114.79   10.82
  -6 -22  -3  118.64    6.84
  -7 -22   3   34.73    8.32
  22  -7   3   36.18    9.31
  22   7  -3   34.57    9.36
  -7 -22   2  148.87    9.87
  22   7  -2  142.10   11.42
  22   7  -1  166.30   11.01
  22  -7   1  146.38   10.59
  -7 -22   1  174.54    9.73
  22   7   0    2.55    8.32
  22  -7   0   -2.91    8.37
  -7 -22   0   -1.63    7.01
  22   7   1  146.75   10.35
  -7 -22  -1  159.95    9.16
  22  -7  -1  154.13   11.33
  22   7   2  133.09   10.28
  22  -7  -2  149.37   11.31
  -7 -22  -2  140.92    8.01
  22  -7  -3   32.62    9.20
  -7 -22  -3   48.91    5.99
  22   7   3   38.06    8.59
  22  -8   1   97.57   10.69
  -8 -22   1  109.91    9.34
  22   8   0  316.00   14.43
  22  -8   0  318.12   14.10
  -8 -22   0  328.52   12.22
  22   8   1  130.13   10.41
  22  -8  -1  140.42   11.49
  -8 -22  -1  155.01    8.94
   0 -23   0   -0.58    6.65
  23   0   0    8.28    8.19
   0 -23   1  145.31    9.56
   0 -23  -1  140.75    8.87
  23   0  -1  132.46   10.88
  23   0   1  139.54   10.22
  23   0   2  180.04   11.28
  23   0  -2  186.25   11.64
   0 -23  -2  187.04    9.68
  23   0   3  178.81   11.59
  23   0  -3  167.38   11.85
   0 -23   3  195.21   11.39
   0 -23  -3  196.93    9.20
  23   1  -3  112.62   10.99
  23  -1   3  110.37   10.04
   1 -23  -3  111.02    8.15
  -1 -23   3  123.46   10.18
  23  -1   2   -4.95    8.04
  23   1  -2    1.72    8.68
   1 -23  -2   -1.17    6.77
  -1 -23   2    6.60    7.84
  23  -1   1   47.21    8.62
   1 -23  -1   60.31    7.63
  -1 -23   1   51.46    8.17
  23   1  -1   55.72    9.04
   1 -23   0   50.08    7.51
  -1 -23   0   62.98    8.19
  23   1   0   51.84    8.98
  23  -1   0   49.68    8.98
   1 -23   1   46.19    7.64
  -1 -23  -1   71.99    7.72
  23  -1  -1   55.16    9.45
  23   1   1   60.45    9.39
  23   1   2    7.94    8.14
   1 -23   2  -13.13    7.62
  23  -1  -2    0.53    8.24
  -1 -23  -2    1.69    6.42
  23   1   3  102.91   10.30
   1 -23   3  101.02    9.65
  23  -1  -3  109.94   11.15
  -1 -23  -3  114.95    8.15
  23   2  -3  195.68   12.23
   2 -23  -3  197.29    9.49
  23  -2   3  191.94   11.86
  -2 -23   3  199.70   11.50
  23   2  -2  344.39   13.89
  23  -2   2  381.78   13.80
   2 -23  -2  339.53   11.67
  -2 -23   2  363.57   12.92
  23  -2   1   46.38    9.17
   2 -23  -1   56.83    7.70
  23   2  -1   51.23    9.76
  -2 -23   1   56.01    8.11
  23  -2   0   10.53    7.96
   2 -23   0   22.04    7.10
  23   2   0    9.17    7.80
  -2 -23   0   19.48    7.05
  23  -2  -1   44.35    8.53
   2 -23   1   58.86    8.20
  23   2   1   56.38    9.29
  -2 -23  -1   60.71    7.63
   2 -23   2  390.28   13.05
  23  -2  -2  350.42   14.63
  23   2   2  359.76   13.47
  -2 -23  -3  229.24    9.22
   2 -23   3  206.56   11.79
  23  -2  -3  181.85   12.00
  23   2   3  198.47   11.53
  23   3  -2    3.54    8.12
   3 -23  -2    3.40    6.91
  23  -3   2    6.85    8.25
  -3 -23   2   -1.86    7.65
   3 -23  -1   23.79    7.55
  23   3  -1   35.46    8.83
  23  -3   1   39.12    8.92
  -3 -23   1   35.10    7.75
  23  -3   0   60.52    9.24
   3 -23   0   74.62    8.69
  23   3   0   69.59   10.17
  -3 -23   0   70.62    8.15
  -3 -23  -1   41.26    7.42
  23  -3  -1   32.52    8.87
   3 -23   1   26.27    8.05
  23   3   1   32.96    8.76
  -3 -23  -2    4.77    6.66
   3 -23   2  -11.91    8.05
  23   3   2    8.94    8.35
  23  -3  -2    6.52    8.47
  23   4  -2  155.84   11.48
  23  -4   2  160.98   11.48
  -4 -23   2  191.06   11.17
  23   4  -1  143.91   10.50
  23  -4   1  122.65   10.86
  -4 -23   1  156.89   10.07
  -4 -23   0    7.02    7.36
  23   4   0   -2.92    8.14
  23  -4   0   -1.15    8.33
  -4 -23  -1  144.51    9.01
  23  -4  -1  129.72   10.99
  23   4   1  136.38   11.00
  23   4   2   82.29   10.33
  23  -4  -2  141.94   11.30
  -5 -23   1   44.21    8.55
  23   5  -1   49.29    9.28
  23  -5   1   43.21    9.84
  -5 -23   0   52.23    8.43
  23   5   0   48.70    9.31
  23  -5   0   46.84    9.60
  -5 -23  -1   43.53    7.47
  23  -5  -1   28.94    9.31
  23   5   1   34.52    9.12
   0   0   0    0.00    0.00


TITL EM1-152 in P4(2)2(1)2
REM P4(2)2(1)2 (#94 in standard setting)
CELL 0.71073  17.486675  17.486675  10.825846  90.0000  90.0000  90.0000
ZERR    2.00   0.000171   0.000171   0.000169   0.0000   0.0000   0.0000
LATT -1
SYMM -x,-y, z
SYMM -y+1/2, x+1/2, z+1/2
SYMM  y+1/2,-x+1/2, z+1/2
SYMM -x+1/2, y+1/2,-z+1/2
SYMM  x+1/2,-y+1/2,-z+1/2
SYMM  y, x,-z
SYMM -y,-x,-z
SFAC C H N Gd
UNIT 128.00 64.00 32.00 2.00
TREF
HKLF 4
END
_computing_structure_solution     'SHELXT 2018/2 (Sheldrick, 2018)'
;
_shelx_hkl_checksum                77452
_olex2_submission_special_instructions  'No special instructions were received'
_oxdiff_exptl_absorpt_empirical_details  ?
_oxdiff_exptl_absorpt_empirical_full_max  1.693
_oxdiff_exptl_absorpt_empirical_full_min  0.848
